# Supplementary material for: Crystal structure of S-hexyl (E)-3-(2-hy­droxy­benzyl­idene)di­thio­carbazate
Source: Acta Crystallogr E Crystallogr Commun. 2016 Feb 6;72(Pt 3):290–2. doi: 10.1107/S2056989016001857 (PMC4778818; doi:10.1107/S2056989016001857)
Supplement: Supplementary file 1 [file e-72-00290-sup1.cif]

##############################################################################
#                                                                            #
# This CIF contains the data in a paper accepted for publication in          #
# Acta Crystallographica Section E. It conforms to the requirements of       #
# Notes for Authors for Acta Crystallographica Section E, and has been       #
# peer reviewed under the auspices of the IUCr Commission on Journals.       #
#                                                                            #
# Full details of the Crystallographic Information File format               #
# are given in the paper "The Crystallographic Information File (CIF):       #
# a New Standard Archive File for Crystallography" by S. R. Hall, F. H.      #
# Allen and I. D. Brown [Acta Cryst. (1991), A47, 655-685].                  #
#                                                                            #
# The current version of the core CIF dictionary is obtainable from          #
# ftp://ftp.iucr.org/pub/cif_core.dic.                                       #
#                                                                            #
# Software is freely available for graphical display of the structure(s)     #
# in this CIF. For information consult the CIF software page                 #
# http://www.iucr.org/resources/cif/software.                                #
#                                                                            #
# This file may be used for bona fide research purposes within the           #
# scientific community so long as proper attribution is given to the journal # 
# article from which it was obtained.                                        #
#                                                                            #
##############################################################################
data_General
_audit_creation_method     'by CrystalStructure 4.0'
_journal_date_recd_electronic     2016-01-27
_journal_date_accepted     2016-01-31
_journal_name_full     'Acta Crystallographica, Section E'
_journal_year     2016
_journal_volume     72
_journal_issue      3
_journal_page_first     290
_journal_page_last     292
_journal_paper_category     GO
_journal_paper_doi     10.1107/S2056989016001857
_journal_coeditor_code     SU5276
_publ_contact_author_name     'Howlader, M. B. H.'
_publ_contact_author_address
;
Department of Chemistry, Rajshahi University,
Rajshahi 6205,
Bangladesh
;
_publ_contact_author_email     'mbhhowlader@gmail.com'
_publ_contact_author_fax     '+88-0721-750064'
_publ_contact_author_phone     '+88-0721-750659'
_publ_section_title
;
Crystal structure of <i>S</i>-hexyl
(<i>E</i>)-3-(2-hydroxybenzylidene)dithiocarbazate
;
_publ_section_title_footnote     .
loop_
    _publ_author_name
    _publ_author_footnote
    _publ_author_address
    'M. S. Begum' .
;
Department of Chemistry, Shahjalal University of Science and Technology,
Sylhet 3114,
Bangladesh
;
    'M. B. H. Howlader ' .
;
Department of Chemistry, Rajshahi University, Rajshahi 6205,
Bangladesh
;
    'M. C. Sheikh ' .
;
Department of Applied Chemistry, Faculty of Engineering, University of Toyama,
3190 Gofuku, Toyama 930-8555,
Japan
;
    'R. Miyatake' .
;
Center for Environmental Conservation and Research Safety,
University of Toyama, 3190 Gofuku, Toyama 930-8555,
Japan
;
    'E. Zangrando' .
;
Department of Chemical and Pharmaceutical Sciences, via Giorgieri 1,
34127 Trieste,
Italy
;
_publ_section_synopsis
;
The title compound crystallizes with four independent molecules in the
asymmetric unit, which have very comparable geometries. In the crystal,
molecules are connected in pairs through N---H...S hydrogen bonds, forming
dimers.
;
_database_code_depnum_CCDC_archive     1445020
data_I
_audit_creation_method     'SHELXL-2014/7'
_chemical_name_systematic
;
<i>S</i>-Hexyl (<i>E</i>)-3-(2-hydroxybenzylidene)dithiocarbazate
;
_chemical_name_common     ?
_chemical_formula_moiety     'C14 H20 N2 O S2'
_chemical_formula_sum     'C14 H20 N2 O S2'
_chemical_formula_iupac     'C14 H20 N2 O S2'
_chemical_formula_weight     296.44
_chemical_melting_point     ?
_shelx_space_group_comment
;
The symmetry employed for this shelxl refinement is uniquely defined
by the following loop, which should always be used as a source of
symmetry information in preference to the above space-group names.
They are only intended as comments.
;
_space_group_crystal_system     monoclinic
_space_group_name_H-M_alt     'P 2/c'
_space_group_name_Hall     '-P 2yc'
loop_
    _space_group_symop_operation_xyz
    'x, y, z'
    '-x, y, -z+1/2'
    '-x, -y, -z'
    'x, -y, z-1/2'
_cell_length_a     18.9744(4)
_cell_length_b     16.0269(3)
_cell_length_c     21.1146(4)
_cell_angle_alpha     90
_cell_angle_beta     100.8080(10)
_cell_angle_gamma     90
_cell_volume     6307.1(2)
_cell_formula_units_Z     16
_cell_measurement_reflns_used     48491
_cell_measurement_theta_min     3.48
_cell_measurement_theta_max     68.24
_cell_measurement_temperature     173(2)
_exptl_crystal_description     block
_exptl_crystal_colour     colourless
_exptl_crystal_size_max     0.50
_exptl_crystal_size_mid     0.35
_exptl_crystal_size_min     0.34
_exptl_crystal_density_diffrn     1.249
_exptl_crystal_density_meas     ?
_exptl_crystal_density_method     ?
_exptl_crystal_F_000     2528
_exptl_absorpt_coefficient_mu     3.009
_exptl_absorpt_correction_type     none
_exptl_absorpt_process_details     ?
_shelx_estimated_absorpt_T_min     0.315
_shelx_estimated_absorpt_T_max     0.428
_exptl_absorpt_correction_T_min     ?
_exptl_absorpt_correction_T_max     ?
_diffrn_ambient_temperature     173(2)
_diffrn_radiation_type     CuK\a
_diffrn_radiation_wavelength     1.54187
_diffrn_measurement_device_type     'Rigaku R-AXIS RAPID'
_diffrn_measurement_method     \w
_diffrn_detector_area_resol_mean     10.000
_diffrn_reflns_number     10367
_diffrn_reflns_av_R_equivalents     0.0715
_diffrn_reflns_theta_min     3.485
_diffrn_reflns_theta_max     63.685
_diffrn_reflns_theta_full     63.685
_diffrn_measured_fraction_theta_max     0.997
_diffrn_measured_fraction_theta_full     0.997
_diffrn_reflns_limit_h_min     -22
_diffrn_reflns_limit_h_max     22
_diffrn_reflns_limit_k_min     -19
_diffrn_reflns_limit_k_max     19
_diffrn_reflns_limit_l_min     -25
_diffrn_reflns_limit_l_max     25
_refine_special_details     ?
_reflns_number_total     10367
_reflns_number_gt     6152
_reflns_threshold_expression     'I > 2\s(I)'
_refine_ls_structure_factor_coef     Fsqd
_refine_ls_matrix_type     full
_refine_ls_R_factor_all     0.0876
_refine_ls_R_factor_gt     0.0646
_refine_ls_wR_factor_gt     0.1605
_refine_ls_wR_factor_ref     0.1756
_refine_ls_goodness_of_fit_ref     0.933
_refine_ls_restrained_S_all     0.933
_refine_ls_number_reflns     10367
_refine_ls_number_parameters     713
_refine_ls_number_restraints     0
_refine_ls_hydrogen_treatment     constr
_refine_ls_weighting_scheme     calc
_refine_ls_weighting_details
                      'w=1/[\s^2^(Fo^2^)+(0.1083P)^2^] where P=(Fo^2^+2Fc^2^)/3'
_atom_sites_solution_hydrogens     mixed
_atom_sites_solution_primary     direct
_atom_sites_solution_secondary     difmap
_refine_ls_shift/su_max     0.001
_refine_ls_shift/su_mean     0.000
_refine_diff_density_max     1.015
_refine_diff_density_min     -0.457
_refine_ls_extinction_method     none
_refine_ls_extinction_coef     .
loop_
    _atom_type_symbol
    _atom_type_description
    _atom_type_scat_dispersion_real
    _atom_type_scat_dispersion_imag
    _atom_type_scat_source
    'C' 'C' 0.0181 0.0091
                         'International Tables Vol C Tables 4.2.6.8 and 6.1.1.4'
    'H' 'H' 0.0000 0.0000
                         'International Tables Vol C Tables 4.2.6.8 and 6.1.1.4'
    'N' 'N' 0.0311 0.0180
                         'International Tables Vol C Tables 4.2.6.8 and 6.1.1.4'
    'O' 'O' 0.0492 0.0322
                         'International Tables Vol C Tables 4.2.6.8 and 6.1.1.4'
    'S' 'S' 0.3331 0.5567
                         'International Tables Vol C Tables 4.2.6.8 and 6.1.1.4'
_computing_data_collection
;
RAPID-AUTO (Rigaku, 2001)
;
_computing_cell_refinement
;
RAPID-AUTO (Rigaku, 2001)
;
_computing_data_reduction
;
RAPID-AUTO (Rigaku, 2001)
;
_computing_structure_solution
;
SIR92 (Altomare <i>et al.</i>,  1994)
;
_computing_structure_refinement
;
SHELXL2014 (Sheldrick, 2015)
;
_computing_molecular_graphics
;
CrystalStructure (Rigaku, 2010)
;
_computing_publication_material
;
CrystalStructure (Rigaku, 2010)
;
loop_
    _atom_site_type_symbol
    _atom_site_label
    _atom_site_fract_x
    _atom_site_fract_y
    _atom_site_fract_z
    _atom_site_U_iso_or_equiv
    _atom_site_adp_type
    _atom_site_calc_flag
    _atom_site_occupancy
    _atom_site_disorder_assembly
    _atom_site_disorder_group
    S S1 0.25358(4) 0.59787(5) 1.25919(4) 0.0533(2) Uani d 1 . .
    S S2 0.10299(4) 0.66115(5) 1.21116(4) 0.0461(2) Uani d 1 . .
    O O1 -0.06852(11) 0.53508(15) 1.15318(11) 0.0557(6) Uani d 1 . .
    H H1O -0.0321(17) 0.550(2) 1.1640(16) 0.067 Uiso d 1 . .
    N N1 0.06892(12) 0.49125(15) 1.19459(10) 0.0410(6) Uani d 1 . .
    N N2 0.14075(12) 0.50536(15) 1.21817(11) 0.0417(6) Uani d 1 . .
    H H2N 0.1694(15) 0.4634(17) 1.2249(13) 0.050 Uiso d 1 . .
    C C1 -0.08129(16) 0.4524(2) 1.14951(13) 0.0447(7) Uani d 1 . .
    C C2 -0.15168(17) 0.4254(2) 1.13090(14) 0.0570(9) Uani d 1 . .
    H H2 -0.1893 0.4651 1.1212 0.068 Uiso calc 1 . .
    C C3 -0.16709(17) 0.3420(2) 1.12649(15) 0.0617(9) Uani d 1 . .
    H H3 -0.2155 0.3247 1.1136 0.074 Uiso calc 1 . .
    C C4 -0.11444(17) 0.2829(2) 1.14023(14) 0.0584(9) Uani d 1 . .
    H H4 -0.1261 0.2252 1.1369 0.070 Uiso calc 1 . .
    C C5 -0.04406(16) 0.30837(19) 1.15911(13) 0.0508(8) Uani d 1 . .
    H H5 -0.0073 0.2675 1.1688 0.061 Uiso calc 1 . .
    C C6 -0.02564(15) 0.39267(19) 1.16431(12) 0.0418(7) Uani d 1 . .
    C C7 0.04852(14) 0.41577(18) 1.18721(12) 0.0409(7) Uani d 1 . .
    H H7 0.0833 0.3728 1.1971 0.049 Uiso calc 1 . .
    C C8 0.16649(15) 0.58236(18) 1.22957(13) 0.0410(7) Uani d 1 . .
    C C9 0.15769(15) 0.75494(17) 1.22512(14) 0.0445(7) Uani d 1 . .
    H H9A 0.1819 0.7579 1.2709 0.053 Uiso calc 1 . .
    H H9B 0.1949 0.7542 1.1979 0.053 Uiso calc 1 . .
    C C10 0.10842(14) 0.83027(17) 1.20813(13) 0.0434(7) Uani d 1 . .
    H H10A 0.0840 0.8264 1.1625 0.052 Uiso calc 1 . .
    H H10B 0.0712 0.8300 1.2353 0.052 Uiso calc 1 . .
    C C11 0.15059(15) 0.91139(17) 1.21864(13) 0.0420(7) Uani d 1 . .
    H H11A 0.1756 0.9143 1.2642 0.050 Uiso calc 1 . .
    H H11B 0.1875 0.9115 1.1911 0.050 Uiso calc 1 . .
    C C12 0.10336(14) 0.98812(18) 1.20317(13) 0.0437(7) Uani d 1 . .
    H H12A 0.0643 0.9857 1.2283 0.052 Uiso calc 1 . .
    H H12B 0.0811 0.9871 1.1568 0.052 Uiso calc 1 . .
    C C13 0.14401(15) 1.06987(18) 1.21809(14) 0.0474(8) Uani d 1 . .
    H H13A 0.1664 1.0710 1.2644 0.057 Uiso calc 1 . .
    H H13B 0.1830 1.0726 1.1928 0.057 Uiso calc 1 . .
    C C14 0.09630(16) 1.14567(19) 1.20269(16) 0.0633(10) Uani d 1 . .
    H H14A 0.0737 1.1448 1.1570 0.095 Uiso calc 1 . .
    H H14B 0.1252 1.1964 1.2119 0.095 Uiso calc 1 . .
    H H14C 0.0591 1.1449 1.2292 0.095 Uiso calc 1 . .
    S S3 -0.00414(4) 0.86442(5) 0.98657(4) 0.0615(3) Uani d 1 . .
    S S4 0.14581(4) 0.80245(5) 1.04021(4) 0.0527(2) Uani d 1 . .
    O O2 0.31627(12) 0.92929(17) 1.09819(11) 0.0628(7) Uani d 1 . .
    H H2O 0.2772(18) 0.913(2) 1.0877(17) 0.075 Uiso d 1 . .
    N N3 0.17915(13) 0.97231(16) 1.05390(10) 0.0453(6) Uani d 1 . .
    N N4 0.10796(14) 0.95825(16) 1.02840(12) 0.0483(7) Uani d 1 . .
    H H4N 0.0804(16) 0.997(2) 1.0216(14) 0.058 Uiso d 1 . .
    C C15 0.32870(17) 1.0119(2) 1.10127(13) 0.0511(8) Uani d 1 . .
    C C16 0.39934(17) 1.0388(3) 1.12158(15) 0.0620(10) Uani d 1 . .
    H H16 0.4367 0.9990 1.1329 0.074 Uiso calc 1 . .
    C C17 0.41471(19) 1.1219(3) 1.12517(15) 0.0678(10) Uani d 1 . .
    H H17 0.4632 1.1390 1.1384 0.081 Uiso calc 1 . .
    C C18 0.36200(18) 1.1823(2) 1.11015(15) 0.0640(10) Uani d 1 . .
    H H18 0.3736 1.2400 1.1139 0.077 Uiso calc 1 . .
    C C19 0.29206(18) 1.1563(2) 1.08951(14) 0.0581(9) Uani d 1 . .
    H H19 0.2555 1.1970 1.0784 0.070 Uiso calc 1 . .
    C C20 0.27352(16) 1.0720(2) 1.08446(13) 0.0461(8) Uani d 1 . .
    C C21 0.19920(16) 1.0485(2) 1.06038(13) 0.0467(8) Uani d 1 . .
    H H21 0.1644 1.0912 1.0491 0.056 Uiso calc 1 . .
    C C22 0.08232(16) 0.8808(2) 1.01810(14) 0.0484(8) Uani d 1 . .
    C C23 0.09183(16) 0.70822(19) 1.02657(14) 0.0519(8) Uani d 1 . .
    H H23A 0.0551 0.7084 1.0543 0.062 Uiso calc 1 . .
    H H23B 0.0670 0.7055 0.9810 0.062 Uiso calc 1 . .
    C C24 0.14087(15) 0.63370(19) 1.04250(14) 0.0509(8) Uani d 1 . .
    H H24A 0.1650 0.6365 1.0883 0.061 Uiso calc 1 . .
    H H24B 0.1783 0.6350 1.0156 0.061 Uiso calc 1 . .
    C C25 0.09880(15) 0.55256(19) 1.03051(14) 0.0516(8) Uani d 1 . .
    H H25A 0.0633 0.5504 1.0594 0.062 Uiso calc 1 . .
    H H25B 0.0720 0.5522 0.9855 0.062 Uiso calc 1 . .
    C C26 0.14574(16) 0.4750(2) 1.04161(15) 0.0540(8) Uani d 1 . .
    H H26A 0.1696 0.4730 1.0875 0.065 Uiso calc 1 . .
    H H26B 0.1836 0.4791 1.0152 0.065 Uiso calc 1 . .
    C C27 0.10385(17) 0.3945(2) 1.02465(16) 0.0613(9) Uani d 1 . .
    H H27A 0.0652 0.3912 1.0502 0.074 Uiso calc 1 . .
    H H27B 0.0810 0.3960 0.9785 0.074 Uiso calc 1 . .
    C C28 0.15007(18) 0.3170(2) 1.03720(17) 0.0776(11) Uani d 1 . .
    H H28A 0.1879 0.3192 1.0114 0.116 Uiso calc 1 . .
    H H28B 0.1203 0.2674 1.0253 0.116 Uiso calc 1 . .
    H H28C 0.1719 0.3143 1.0830 0.116 Uiso calc 1 . .
    S S5 0.50812(4) 0.86393(5) 1.02000(4) 0.0560(3) Uani d 1 . .
    S S6 0.36038(4) 0.79983(5) 0.96181(4) 0.0481(2) Uani d 1 . .
    O O3 0.19255(11) 0.91698(14) 0.90094(10) 0.0553(6) Uani d 1 . .
    H H3O 0.2367(16) 0.913(2) 0.9149(15) 0.066 Uiso d 1 . .
    N N5 0.32576(12) 0.96786(14) 0.94728(10) 0.0384(6) Uani d 1 . .
    N N6 0.39644(12) 0.95587(15) 0.97387(11) 0.0425(6) Uani d 1 . .
    H H6N 0.4245(15) 0.9962(19) 0.9840(13) 0.051 Uiso d 1 . .
    C C29 0.17628(15) 0.9992(2) 0.89769(12) 0.0433(7) Uani d 1 . .
    C C30 0.10555(16) 1.0218(2) 0.87630(14) 0.0541(8) Uani d 1 . .
    H H30 0.0703 0.9797 0.8640 0.065 Uiso calc 1 . .
    C C31 0.08572(17) 1.1037(2) 0.87262(14) 0.0573(9) Uani d 1 . .
    H H31 0.0365 1.1176 0.8590 0.069 Uiso calc 1 . .
    C C32 0.13576(17) 1.1674(2) 0.88835(14) 0.0565(9) Uani d 1 . .
    H H32 0.1215 1.2243 0.8848 0.068 Uiso calc 1 . .
    C C33 0.20673(16) 1.14573(19) 0.90922(13) 0.0476(8) Uani d 1 . .
    H H33 0.2414 1.1886 0.9202 0.057 Uiso calc 1 . .
    C C34 0.22898(15) 1.06259(19) 0.91474(12) 0.0399(7) Uani d 1 . .
    C C35 0.30375(15) 1.04327(18) 0.94067(12) 0.0397(7) Uani d 1 . .
    H H35 0.3368 1.0875 0.9529 0.048 Uiso calc 1 . .
    C C36 0.42271(15) 0.87873(19) 0.98566(13) 0.0428(7) Uani d 1 . .
    C C37 0.41480(15) 0.70616(18) 0.97630(14) 0.0460(7) Uani d 1 . .
    H H37A 0.4535 0.7076 0.9508 0.055 Uiso calc 1 . .
    H H37B 0.4370 0.7020 1.0225 0.055 Uiso calc 1 . .
    C C38 0.36595(15) 0.63222(17) 0.95638(13) 0.0446(7) Uani d 1 . .
    H H38A 0.3448 0.6369 0.9100 0.053 Uiso calc 1 . .
    H H38B 0.3262 0.6332 0.9808 0.053 Uiso calc 1 . .
    C C39 0.40588(14) 0.54952(17) 0.96853(13) 0.0433(7) Uani d 1 . .
    H H39A 0.4275 0.5451 1.0149 0.052 Uiso calc 1 . .
    H H39B 0.4453 0.5483 0.9437 0.052 Uiso calc 1 . .
    C C40 0.35648(15) 0.47508(18) 0.94918(14) 0.0456(7) Uani d 1 . .
    H H40A 0.3358 0.4792 0.9026 0.055 Uiso calc 1 . .
    H H40B 0.3164 0.4775 0.9731 0.055 Uiso calc 1 . .
    C C41 0.39454(16) 0.39093(18) 0.96230(15) 0.0525(8) Uani d 1 . .
    H H41A 0.4325 0.3868 0.9361 0.063 Uiso calc 1 . .
    H H41B 0.4179 0.3881 1.0083 0.063 Uiso calc 1 . .
    C C42 0.34353(17) 0.31711(19) 0.94668(16) 0.0638(9) Uani d 1 . .
    H H42A 0.3058 0.3208 0.9725 0.096 Uiso calc 1 . .
    H H42B 0.3703 0.2650 0.9567 0.096 Uiso calc 1 . .
    H H42C 0.3218 0.3182 0.9008 0.096 Uiso calc 1 . .
    S S7 0.24114(4) 0.67360(5) 0.72575(4) 0.0532(2) Uani d 1 . .
    S S8 0.38731(4) 0.73717(5) 0.78991(4) 0.0467(2) Uani d 1 . .
    O O4 0.55528(11) 0.61947(14) 0.85012(11) 0.0557(6) Uani d 1 . .
    H H4O 0.5165(16) 0.625(2) 0.8343(15) 0.067 Uiso d 1 . .
    N N7 0.42251(12) 0.56890(14) 0.80139(10) 0.0384(6) Uani d 1 . .
    N N8 0.35164(13) 0.58122(15) 0.77368(11) 0.0406(6) Uani d 1 . .
    H H8N 0.3267(15) 0.5403(17) 0.7596(13) 0.049 Uiso d 1 . .
    C C43 0.57105(15) 0.5377(2) 0.85318(12) 0.0423(7) Uani d 1 . .
    C C44 0.64194(16) 0.5149(2) 0.87552(14) 0.0518(8) Uani d 1 . .
    H H44 0.6771 0.5569 0.8880 0.062 Uiso calc 1 . .
    C C45 0.66183(17) 0.4330(2) 0.87981(15) 0.0579(9) Uani d 1 . .
    H H45 0.7107 0.4190 0.8952 0.069 Uiso calc 1 . .
    C C46 0.61212(17) 0.3694(2) 0.86216(14) 0.0534(8) Uani d 1 . .
    H H46 0.6265 0.3125 0.8652 0.064 Uiso calc 1 . .
    C C47 0.54122(16) 0.39123(19) 0.84007(13) 0.0465(8) Uani d 1 . .
    H H47 0.5066 0.3485 0.8283 0.056 Uiso calc 1 . .
    C C48 0.51916(15) 0.47465(18) 0.83465(12) 0.0384(7) Uani d 1 . .
    C C49 0.44460(14) 0.49335(18) 0.80773(12) 0.0385(7) Uani d 1 . .
    H H49 0.4119 0.4490 0.7947 0.046 Uiso calc 1 . .
    C C50 0.32545(15) 0.65816(17) 0.76239(13) 0.0406(7) Uani d 1 . .
    C C51 0.33330(15) 0.83076(17) 0.77494(14) 0.0448(7) Uani d 1 . .
    H H51A 0.3105 0.8341 0.7288 0.054 Uiso calc 1 . .
    H H51B 0.2950 0.8301 0.8010 0.054 Uiso calc 1 . .
    C C52 0.38231(15) 0.90513(18) 0.79341(13) 0.0445(7) Uani d 1 . .
    H H52A 0.4035 0.9018 0.8399 0.053 Uiso calc 1 . .
    H H52B 0.4220 0.9030 0.7690 0.053 Uiso calc 1 . .
    C C53 0.34310(14) 0.98712(17) 0.77993(13) 0.0424(7) Uani d 1 . .
    H H53A 0.3051 0.9904 0.8061 0.051 Uiso calc 1 . .
    H H53B 0.3196 0.9889 0.7339 0.051 Uiso calc 1 . .
    C C54 0.39254(15) 1.06271(19) 0.79491(14) 0.0503(8) Uani d 1 . .
    H H54A 0.4157 1.0610 0.8410 0.060 Uiso calc 1 . .
    H H54B 0.4308 1.0590 0.7690 0.060 Uiso calc 1 . .
    C C55 0.35385(16) 1.14549(18) 0.78102(16) 0.0558(8) Uani d 1 . .
    H H55A 0.3290 1.1464 0.7354 0.067 Uiso calc 1 . .
    H H55B 0.3170 1.1504 0.8083 0.067 Uiso calc 1 . .
    C C56 0.40366(17) 1.2195(2) 0.79334(17) 0.0731(11) Uani d 1 . .
    H H56A 0.4289 1.2187 0.8383 0.110 Uiso calc 1 . .
    H H56B 0.3758 1.2711 0.7851 0.110 Uiso calc 1 . .
    H H56C 0.4386 1.2168 0.7646 0.110 Uiso calc 1 . .
loop_
    _atom_site_aniso_label
    _atom_site_aniso_U_11
    _atom_site_aniso_U_22
    _atom_site_aniso_U_33
    _atom_site_aniso_U_12
    _atom_site_aniso_U_13
    _atom_site_aniso_U_23
    S1 0.0338(4) 0.0394(5) 0.0820(6) 0.0012(3) -0.0012(4) -0.0004(4)
    S2 0.0352(4) 0.0406(5) 0.0594(5) 0.0030(3) 0.0010(4) 0.0001(3)
    O1 0.0457(14) 0.0542(16) 0.0627(15) 0.0107(12) -0.0012(12) 0.0022(11)
    N1 0.0363(14) 0.0479(16) 0.0359(13) 0.0039(12) -0.0004(10) 0.0023(11)
    N2 0.0328(15) 0.0369(16) 0.0521(15) 0.0001(11) -0.0009(12) 0.0001(12)
    C1 0.0446(19) 0.0429(19) 0.0439(17) 0.0016(15) 0.0013(14) -0.0036(14)
    C2 0.0351(19) 0.085(3) 0.0477(19) 0.0163(18) -0.0011(15) 0.0004(17)
    C3 0.043(2) 0.079(3) 0.060(2) -0.012(2) 0.0005(16) -0.0065(19)
    C4 0.050(2) 0.062(2) 0.059(2) -0.0170(18) -0.0012(16) -0.0047(17)
    C5 0.0436(19) 0.0424(19) 0.063(2) -0.0008(15) 0.0013(16) -0.0044(15)
    C6 0.0374(17) 0.052(2) 0.0343(15) 0.0055(15) 0.0029(13) 0.0006(13)
    C7 0.0365(17) 0.0345(17) 0.0490(17) -0.0019(14) 0.0010(14) -0.0019(13)
    C8 0.0379(17) 0.048(2) 0.0360(15) 0.0048(14) 0.0049(13) 0.0039(13)
    C9 0.0395(17) 0.0316(16) 0.0600(18) -0.0020(13) 0.0028(14) -0.0030(14)
    C10 0.0420(18) 0.0375(18) 0.0498(17) 0.0052(14) 0.0063(14) -0.0042(13)
    C11 0.0392(17) 0.0379(18) 0.0473(17) 0.0023(14) 0.0042(14) -0.0006(13)
    C12 0.0376(17) 0.0402(18) 0.0507(18) 0.0040(14) 0.0014(14) 0.0000(14)
    C13 0.0400(18) 0.0416(19) 0.0580(19) -0.0014(14) 0.0026(15) -0.0004(14)
    C14 0.060(2) 0.040(2) 0.084(2) 0.0006(17) 0.0009(19) -0.0033(17)
    S3 0.0391(5) 0.0544(6) 0.0868(6) 0.0014(4) 0.0009(4) 0.0056(4)
    S4 0.0424(5) 0.0528(6) 0.0598(5) 0.0060(4) 0.0017(4) 0.0058(4)
    O2 0.0508(15) 0.0648(18) 0.0687(16) 0.0107(14) 0.0011(13) 0.0046(12)
    N3 0.0386(15) 0.0561(18) 0.0402(14) 0.0042(13) 0.0048(11) 0.0042(12)
    N4 0.0410(17) 0.0464(18) 0.0548(16) 0.0038(13) 0.0021(13) 0.0060(13)
    C15 0.048(2) 0.065(2) 0.0386(17) 0.0035(18) 0.0051(15) -0.0020(16)
    C16 0.040(2) 0.088(3) 0.054(2) 0.0099(19) 0.0001(16) -0.0031(19)
    C17 0.049(2) 0.094(3) 0.057(2) -0.015(2) 0.0015(17) -0.013(2)
    C18 0.053(2) 0.070(3) 0.066(2) -0.010(2) 0.0029(18) -0.0135(18)
    C19 0.053(2) 0.059(2) 0.060(2) -0.0014(18) 0.0036(17) -0.0041(17)
    C20 0.0395(18) 0.059(2) 0.0387(16) 0.0057(16) 0.0040(14) 0.0013(14)
    C21 0.0424(19) 0.053(2) 0.0440(17) 0.0034(16) 0.0072(14) 0.0014(15)
    C22 0.0444(19) 0.056(2) 0.0442(17) 0.0032(16) 0.0061(14) 0.0035(15)
    C23 0.0451(19) 0.054(2) 0.0563(19) 0.0072(16) 0.0082(15) 0.0068(15)
    C24 0.045(2) 0.055(2) 0.0524(19) 0.0034(16) 0.0092(15) 0.0016(15)
    C25 0.0440(19) 0.060(2) 0.0486(18) 0.0092(17) 0.0041(15) 0.0039(15)
    C26 0.045(2) 0.057(2) 0.059(2) 0.0062(17) 0.0073(16) 0.0005(16)
    C27 0.048(2) 0.065(2) 0.070(2) 0.0042(18) 0.0062(17) 0.0011(18)
    C28 0.073(3) 0.062(3) 0.093(3) 0.005(2) 0.004(2) -0.007(2)
    S5 0.0355(5) 0.0451(5) 0.0812(6) -0.0009(4) -0.0053(4) -0.0014(4)
    S6 0.0391(5) 0.0375(5) 0.0627(5) -0.0030(3) -0.0036(4) -0.0002(3)
    O3 0.0466(13) 0.0426(13) 0.0691(15) -0.0093(11) -0.0084(12) 0.0045(10)
    N5 0.0343(14) 0.0380(15) 0.0404(13) -0.0031(11) 0.0002(11) -0.0025(10)
    N6 0.0307(15) 0.0404(16) 0.0518(15) -0.0038(11) -0.0043(12) -0.0035(12)
    C29 0.0376(18) 0.052(2) 0.0373(16) -0.0075(15) -0.0005(13) 0.0028(14)
    C30 0.0400(19) 0.063(2) 0.0559(19) -0.0093(17) -0.0001(15) 0.0054(16)
    C31 0.0375(19) 0.076(3) 0.056(2) 0.0070(18) 0.0017(15) 0.0084(18)
    C32 0.050(2) 0.058(2) 0.058(2) 0.0107(18) 0.0020(16) 0.0035(16)
    C33 0.0447(19) 0.043(2) 0.0521(18) 0.0003(15) 0.0022(15) -0.0013(14)
    C34 0.0355(17) 0.0462(19) 0.0357(15) -0.0020(14) 0.0010(13) 0.0014(13)
    C35 0.0367(17) 0.0412(19) 0.0401(16) -0.0071(14) 0.0045(13) -0.0032(13)
    C36 0.0389(18) 0.0433(19) 0.0444(16) 0.0014(14) 0.0030(13) -0.0003(14)
    C37 0.0410(18) 0.0420(18) 0.0518(18) 0.0007(14) 0.0008(14) 0.0037(14)
    C38 0.0439(18) 0.0402(18) 0.0466(17) 0.0000(14) 0.0007(14) 0.0054(13)
    C39 0.0371(17) 0.047(2) 0.0438(17) -0.0035(14) 0.0030(14) 0.0008(14)
    C40 0.0393(18) 0.0438(19) 0.0519(18) -0.0031(14) 0.0041(14) -0.0016(14)
    C41 0.0446(19) 0.048(2) 0.064(2) 0.0002(16) 0.0060(16) -0.0003(16)
    C42 0.058(2) 0.043(2) 0.088(2) -0.0056(17) 0.0053(19) -0.0039(17)
    S7 0.0354(5) 0.0434(5) 0.0758(6) 0.0005(3) -0.0025(4) 0.0030(4)
    S8 0.0410(5) 0.0362(5) 0.0580(5) -0.0009(3) -0.0035(4) -0.0021(3)
    O4 0.0502(14) 0.0400(13) 0.0693(15) -0.0074(12) -0.0082(12) 0.0024(11)
    N7 0.0349(14) 0.0360(14) 0.0420(13) -0.0009(11) 0.0015(11) -0.0006(10)
    N8 0.0346(15) 0.0361(16) 0.0475(14) -0.0028(11) -0.0016(12) -0.0048(11)
    C43 0.0374(18) 0.054(2) 0.0348(15) -0.0084(15) 0.0040(13) 0.0003(13)
    C44 0.0380(18) 0.059(2) 0.0554(19) -0.0058(16) 0.0021(15) 0.0042(16)
    C45 0.0395(19) 0.083(3) 0.0508(19) 0.0036(19) 0.0078(15) 0.0061(18)
    C46 0.048(2) 0.053(2) 0.057(2) 0.0119(17) 0.0044(16) 0.0045(16)
    C47 0.0459(19) 0.046(2) 0.0471(17) -0.0016(15) 0.0068(15) -0.0045(14)
    C48 0.0350(16) 0.0413(17) 0.0385(16) -0.0005(14) 0.0056(13) 0.0019(13)
    C49 0.0366(17) 0.0423(18) 0.0357(15) -0.0079(14) 0.0048(13) -0.0045(13)
    C50 0.0388(17) 0.0366(17) 0.0461(16) 0.0003(14) 0.0068(13) 0.0013(13)
    C51 0.0382(17) 0.0439(19) 0.0482(17) 0.0006(14) -0.0023(14) 0.0003(14)
    C52 0.0456(18) 0.0446(19) 0.0408(16) -0.0044(15) 0.0014(14) -0.0005(13)
    C53 0.0424(18) 0.0390(18) 0.0439(16) -0.0013(14) 0.0031(14) -0.0011(13)
    C54 0.0434(19) 0.044(2) 0.061(2) -0.0043(15) 0.0049(16) -0.0016(15)
    C55 0.046(2) 0.0397(19) 0.081(2) -0.0017(15) 0.0100(17) -0.0015(16)
    C56 0.063(2) 0.044(2) 0.111(3) -0.0017(18) 0.012(2) 0.006(2)
_geom_special_details
;
 All esds (except the esd in the dihedral angle between two l.s. planes)
 are estimated using the full covariance matrix.  The cell esds are taken
 into account individually in the estimation of esds in distances, angles
 and torsion angles; correlations between esds in cell parameters are only
 used when they are defined by crystal symmetry.  An approximate (isotropic)
 treatment of cell esds is used for estimating esds involving l.s. planes.
;
loop_
    _geom_bond_atom_site_label_1
    _geom_bond_atom_site_label_2
    _geom_bond_site_symmetry_2
    _geom_bond_distance
    _geom_bond_publ_flag
    S1 C8 . 1.672(3) ?
    S2 C8 . 1.738(3) ?
    S2 C9 . 1.819(3) ?
    O1 C1 . 1.347(4) ?
    O1 H1O . 0.73(3) ?
    N1 C7 . 1.271(3) ?
    N1 N2 . 1.379(3) ?
    N2 C8 . 1.332(3) ?
    N2 H2N . 0.86(3) ?
    C1 C2 . 1.389(4) ?
    C1 C6 . 1.416(4) ?
    C2 C3 . 1.368(5) ?
    C2 H2 . 0.9500 no
    C3 C4 . 1.368(4) ?
    C3 H3 . 0.9500 no
    C4 C5 . 1.382(4) ?
    C4 H4 . 0.9500 no
    C5 C6 . 1.395(4) ?
    C5 H5 . 0.9500 no
    C6 C7 . 1.448(4) ?
    C7 H7 . 0.9500 no
    C9 C10 . 1.528(4) ?
    C9 H9A . 0.9900 no
    C9 H9B . 0.9900 no
    C10 C11 . 1.521(4) ?
    C10 H10A . 0.9900 no
    C10 H10B . 0.9900 no
    C11 C12 . 1.521(4) ?
    C11 H11A . 0.9900 no
    C11 H11B . 0.9900 no
    C12 C13 . 1.523(4) ?
    C12 H12A . 0.9900 no
    C12 H12B . 0.9900 no
    C13 C14 . 1.513(4) ?
    C13 H13A . 0.9900 no
    C13 H13B . 0.9900 no
    C14 H14A . 0.9800 no
    C14 H14B . 0.9800 no
    C14 H14C . 0.9800 no
    S3 C22 . 1.672(3) ?
    S4 C22 . 1.742(3) ?
    S4 C23 . 1.817(3) ?
    O2 C15 . 1.344(4) ?
    O2 H2O . 0.78(3) ?
    N3 C21 . 1.278(3) ?
    N3 N4 . 1.376(3) ?
    N4 C22 . 1.336(4) ?
    N4 H4N . 0.81(3) ?
    C15 C16 . 1.397(4) ?
    C15 C20 . 1.418(4) ?
    C16 C17 . 1.363(5) ?
    C16 H16 . 0.9500 no
    C17 C18 . 1.385(5) ?
    C17 H17 . 0.9500 no
    C18 C19 . 1.381(4) ?
    C18 H18 . 0.9500 no
    C19 C20 . 1.395(4) ?
    C19 H19 . 0.9500 no
    C20 C21 . 1.456(4) ?
    C21 H21 . 0.9500 no
    C23 C24 . 1.513(4) ?
    C23 H23A . 0.9900 no
    C23 H23B . 0.9900 no
    C24 C25 . 1.522(4) ?
    C24 H24A . 0.9900 no
    C24 H24B . 0.9900 no
    C25 C26 . 1.521(4) ?
    C25 H25A . 0.9900 no
    C25 H25B . 0.9900 no
    C26 C27 . 1.522(4) ?
    C26 H26A . 0.9900 no
    C26 H26B . 0.9900 no
    C27 C28 . 1.515(4) ?
    C27 H27A . 0.9900 no
    C27 H27B . 0.9900 no
    C28 H28A . 0.9800 no
    C28 H28B . 0.9800 no
    C28 H28C . 0.9800 no
    S5 C36 . 1.664(3) ?
    S6 C36 . 1.740(3) ?
    S6 C37 . 1.815(3) ?
    O3 C29 . 1.353(4) ?
    O3 H3O . 0.84(3) ?
    N5 C35 . 1.278(3) ?
    N5 N6 . 1.367(3) ?
    N6 C36 . 1.339(4) ?
    N6 H6N . 0.84(3) ?
    C29 C30 . 1.381(4) ?
    C29 C34 . 1.423(4) ?
    C30 C31 . 1.364(4) ?
    C30 H30 . 0.9500 no
    C31 C32 . 1.392(4) ?
    C31 H31 . 0.9500 no
    C32 C33 . 1.380(4) ?
    C32 H32 . 0.9500 no
    C33 C34 . 1.396(4) ?
    C33 H33 . 0.9500 no
    C34 C35 . 1.455(4) ?
    C35 H35 . 0.9500 no
    C37 C38 . 1.515(4) ?
    C37 H37A . 0.9900 no
    C37 H37B . 0.9900 no
    C38 C39 . 1.524(4) ?
    C38 H38A . 0.9900 no
    C38 H38B . 0.9900 no
    C39 C40 . 1.525(4) ?
    C39 H39A . 0.9900 no
    C39 H39B . 0.9900 no
    C40 C41 . 1.530(4) ?
    C40 H40A . 0.9900 no
    C40 H40B . 0.9900 no
    C41 C42 . 1.525(4) ?
    C41 H41A . 0.9900 no
    C41 H41B . 0.9900 no
    C42 H42A . 0.9800 no
    C42 H42B . 0.9800 no
    C42 H42C . 0.9800 no
    S7 C50 . 1.660(3) ?
    S8 C50 . 1.750(3) ?
    S8 C51 . 1.811(3) ?
    O4 C43 . 1.343(4) ?
    O4 H4O . 0.76(3) ?
    N7 C49 . 1.280(3) ?
    N7 N8 . 1.376(3) ?
    N8 C50 . 1.334(3) ?
    N8 H8N . 0.83(3) ?
    C43 C44 . 1.388(4) ?
    C43 C48 . 1.414(4) ?
    C44 C45 . 1.364(4) ?
    C44 H44 . 0.9500 no
    C45 C46 . 1.391(4) ?
    C45 H45 . 0.9500 no
    C46 C47 . 1.384(4) ?
    C46 H46 . 0.9500 no
    C47 C48 . 1.399(4) ?
    C47 H47 . 0.9500 no
    C48 C49 . 1.453(4) ?
    C49 H49 . 0.9500 no
    C51 C52 . 1.517(4) ?
    C51 H51A . 0.9900 no
    C51 H51B . 0.9900 no
    C52 C53 . 1.511(4) ?
    C52 H52A . 0.9900 no
    C52 H52B . 0.9900 no
    C53 C54 . 1.529(4) ?
    C53 H53A . 0.9900 no
    C53 H53B . 0.9900 no
    C54 C55 . 1.518(4) ?
    C54 H54A . 0.9900 no
    C54 H54B . 0.9900 no
    C55 C56 . 1.509(4) ?
    C55 H55A . 0.9900 no
    C55 H55B . 0.9900 no
    C56 H56A . 0.9800 no
    C56 H56B . 0.9800 no
    C56 H56C . 0.9800 no
loop_
    _geom_angle_atom_site_label_1
    _geom_angle_atom_site_label_2
    _geom_angle_atom_site_label_3
    _geom_angle_site_symmetry_1
    _geom_angle_site_symmetry_3
    _geom_angle
    _geom_angle_publ_flag
    C8 S2 C9 . . 102.33(13) ?
    C1 O1 H1O . . 119(3) ?
    C7 N1 N2 . . 117.3(2) ?
    C8 N2 N1 . . 121.4(2) ?
    C8 N2 H2N . . 119.8(19) ?
    N1 N2 H2N . . 118.8(19) ?
    O1 C1 C2 . . 118.4(3) ?
    O1 C1 C6 . . 122.3(3) ?
    C2 C1 C6 . . 119.3(3) ?
    C3 C2 C1 . . 120.4(3) ?
    C3 C2 H2 . . 119.8 no
    C1 C2 H2 . . 119.8 no
    C2 C3 C4 . . 121.6(3) ?
    C2 C3 H3 . . 119.2 no
    C4 C3 H3 . . 119.2 no
    C3 C4 C5 . . 118.9(3) ?
    C3 C4 H4 . . 120.5 no
    C5 C4 H4 . . 120.5 no
    C4 C5 C6 . . 121.6(3) ?
    C4 C5 H5 . . 119.2 no
    C6 C5 H5 . . 119.2 no
    C5 C6 C1 . . 118.2(3) ?
    C5 C6 C7 . . 119.2(3) ?
    C1 C6 C7 . . 122.6(3) ?
    N1 C7 C6 . . 122.6(3) ?
    N1 C7 H7 . . 118.7 no
    C6 C7 H7 . . 118.7 no
    N2 C8 S1 . . 120.6(2) ?
    N2 C8 S2 . . 114.7(2) ?
    S1 C8 S2 . . 124.79(18) ?
    C10 C9 S2 . . 108.02(19) ?
    C10 C9 H9A . . 110.1 no
    S2 C9 H9A . . 110.1 no
    C10 C9 H9B . . 110.1 no
    S2 C9 H9B . . 110.1 no
    H9A C9 H9B . . 108.4 no
    C11 C10 C9 . . 111.0(2) ?
    C11 C10 H10A . . 109.4 no
    C9 C10 H10A . . 109.4 no
    C11 C10 H10B . . 109.4 no
    C9 C10 H10B . . 109.4 no
    H10A C10 H10B . . 108.0 no
    C12 C11 C10 . . 112.8(2) ?
    C12 C11 H11A . . 109.0 no
    C10 C11 H11A . . 109.0 no
    C12 C11 H11B . . 109.0 no
    C10 C11 H11B . . 109.0 no
    H11A C11 H11B . . 107.8 no
    C11 C12 C13 . . 113.3(2) ?
    C11 C12 H12A . . 108.9 no
    C13 C12 H12A . . 108.9 no
    C11 C12 H12B . . 108.9 no
    C13 C12 H12B . . 108.9 no
    H12A C12 H12B . . 107.7 no
    C14 C13 C12 . . 112.7(2) ?
    C14 C13 H13A . . 109.0 no
    C12 C13 H13A . . 109.0 no
    C14 C13 H13B . . 109.0 no
    C12 C13 H13B . . 109.0 no
    H13A C13 H13B . . 107.8 no
    C13 C14 H14A . . 109.5 no
    C13 C14 H14B . . 109.5 no
    H14A C14 H14B . . 109.5 no
    C13 C14 H14C . . 109.5 no
    H14A C14 H14C . . 109.5 no
    H14B C14 H14C . . 109.5 no
    C22 S4 C23 . . 102.46(15) ?
    C15 O2 H2O . . 119(3) ?
    C21 N3 N4 . . 116.7(3) ?
    C22 N4 N3 . . 121.1(3) ?
    C22 N4 H4N . . 119(2) ?
    N3 N4 H4N . . 120(2) ?
    O2 C15 C16 . . 117.9(3) ?
    O2 C15 C20 . . 122.8(3) ?
    C16 C15 C20 . . 119.2(3) ?
    C17 C16 C15 . . 120.1(3) ?
    C17 C16 H16 . . 119.9 no
    C15 C16 H16 . . 119.9 no
    C16 C17 C18 . . 122.2(3) ?
    C16 C17 H17 . . 118.9 no
    C18 C17 H17 . . 118.9 no
    C19 C18 C17 . . 118.1(3) ?
    C19 C18 H18 . . 120.9 no
    C17 C18 H18 . . 120.9 no
    C18 C19 C20 . . 122.0(3) ?
    C18 C19 H19 . . 119.0 no
    C20 C19 H19 . . 119.0 no
    C19 C20 C15 . . 118.4(3) ?
    C19 C20 C21 . . 119.4(3) ?
    C15 C20 C21 . . 122.2(3) ?
    N3 C21 C20 . . 122.3(3) ?
    N3 C21 H21 . . 118.9 no
    C20 C21 H21 . . 118.9 no
    N4 C22 S3 . . 120.7(2) ?
    N4 C22 S4 . . 114.4(2) ?
    S3 C22 S4 . . 124.8(2) ?
    C24 C23 S4 . . 108.4(2) ?
    C24 C23 H23A . . 110.0 no
    S4 C23 H23A . . 110.0 no
    C24 C23 H23B . . 110.0 no
    S4 C23 H23B . . 110.0 no
    H23A C23 H23B . . 108.4 no
    C23 C24 C25 . . 110.9(2) ?
    C23 C24 H24A . . 109.5 no
    C25 C24 H24A . . 109.5 no
    C23 C24 H24B . . 109.5 no
    C25 C24 H24B . . 109.5 no
    H24A C24 H24B . . 108.1 no
    C26 C25 C24 . . 113.5(2) ?
    C26 C25 H25A . . 108.9 no
    C24 C25 H25A . . 108.9 no
    C26 C25 H25B . . 108.9 no
    C24 C25 H25B . . 108.9 no
    H25A C25 H25B . . 107.7 no
    C25 C26 C27 . . 113.0(3) ?
    C25 C26 H26A . . 109.0 no
    C27 C26 H26A . . 109.0 no
    C25 C26 H26B . . 109.0 no
    C27 C26 H26B . . 109.0 no
    H26A C26 H26B . . 107.8 no
    C28 C27 C26 . . 113.2(3) ?
    C28 C27 H27A . . 108.9 no
    C26 C27 H27A . . 108.9 no
    C28 C27 H27B . . 108.9 no
    C26 C27 H27B . . 108.9 no
    H27A C27 H27B . . 107.8 no
    C27 C28 H28A . . 109.5 no
    C27 C28 H28B . . 109.5 no
    H28A C28 H28B . . 109.5 no
    C27 C28 H28C . . 109.5 no
    H28A C28 H28C . . 109.5 no
    H28B C28 H28C . . 109.5 no
    C36 S6 C37 . . 102.60(14) ?
    C29 O3 H3O . . 107(2) ?
    C35 N5 N6 . . 116.9(2) ?
    C36 N6 N5 . . 120.6(2) ?
    C36 N6 H6N . . 118(2) ?
    N5 N6 H6N . . 122(2) ?
    O3 C29 C30 . . 118.0(3) ?
    O3 C29 C34 . . 122.7(3) ?
    C30 C29 C34 . . 119.3(3) ?
    C31 C30 C29 . . 120.7(3) ?
    C31 C30 H30 . . 119.6 no
    C29 C30 H30 . . 119.6 no
    C30 C31 C32 . . 121.6(3) ?
    C30 C31 H31 . . 119.2 no
    C32 C31 H31 . . 119.2 no
    C33 C32 C31 . . 118.2(3) ?
    C33 C32 H32 . . 120.9 no
    C31 C32 H32 . . 120.9 no
    C32 C33 C34 . . 121.9(3) ?
    C32 C33 H33 . . 119.0 no
    C34 C33 H33 . . 119.0 no
    C33 C34 C29 . . 118.2(3) ?
    C33 C34 C35 . . 119.5(3) ?
    C29 C34 C35 . . 122.2(3) ?
    N5 C35 C34 . . 121.2(3) ?
    N5 C35 H35 . . 119.4 no
    C34 C35 H35 . . 119.4 no
    N6 C36 S5 . . 120.7(2) ?
    N6 C36 S6 . . 114.1(2) ?
    S5 C36 S6 . . 125.18(18) ?
    C38 C37 S6 . . 107.53(19) ?
    C38 C37 H37A . . 110.2 no
    S6 C37 H37A . . 110.2 no
    C38 C37 H37B . . 110.2 no
    S6 C37 H37B . . 110.2 no
    H37A C37 H37B . . 108.5 no
    C37 C38 C39 . . 112.0(2) ?
    C37 C38 H38A . . 109.2 no
    C39 C38 H38A . . 109.2 no
    C37 C38 H38B . . 109.2 no
    C39 C38 H38B . . 109.2 no
    H38A C38 H38B . . 107.9 no
    C38 C39 C40 . . 112.0(2) ?
    C38 C39 H39A . . 109.2 no
    C40 C39 H39A . . 109.2 no
    C38 C39 H39B . . 109.2 no
    C40 C39 H39B . . 109.2 no
    H39A C39 H39B . . 107.9 no
    C39 C40 C41 . . 113.3(2) ?
    C39 C40 H40A . . 108.9 no
    C41 C40 H40A . . 108.9 no
    C39 C40 H40B . . 108.9 no
    C41 C40 H40B . . 108.9 no
    H40A C40 H40B . . 107.7 no
    C42 C41 C40 . . 112.7(2) ?
    C42 C41 H41A . . 109.1 no
    C40 C41 H41A . . 109.1 no
    C42 C41 H41B . . 109.1 no
    C40 C41 H41B . . 109.1 no
    H41A C41 H41B . . 107.8 no
    C41 C42 H42A . . 109.5 no
    C41 C42 H42B . . 109.5 no
    H42A C42 H42B . . 109.5 no
    C41 C42 H42C . . 109.5 no
    H42A C42 H42C . . 109.5 no
    H42B C42 H42C . . 109.5 no
    C50 S8 C51 . . 102.66(13) ?
    C43 O4 H4O . . 109(3) ?
    C49 N7 N8 . . 117.1(2) ?
    C50 N8 N7 . . 120.7(2) ?
    C50 N8 H8N . . 120(2) ?
    N7 N8 H8N . . 119(2) ?
    O4 C43 C44 . . 117.8(3) ?
    O4 C43 C48 . . 123.1(3) ?
    C44 C43 C48 . . 119.1(3) ?
    C45 C44 C43 . . 121.0(3) ?
    C45 C44 H44 . . 119.5 no
    C43 C44 H44 . . 119.5 no
    C44 C45 C46 . . 121.5(3) ?
    C44 C45 H45 . . 119.3 no
    C46 C45 H45 . . 119.3 no
    C47 C46 C45 . . 118.2(3) ?
    C47 C46 H46 . . 120.9 no
    C45 C46 H46 . . 120.9 no
    C46 C47 C48 . . 121.8(3) ?
    C46 C47 H47 . . 119.1 no
    C48 C47 H47 . . 119.1 no
    C47 C48 C43 . . 118.6(3) ?
    C47 C48 C49 . . 118.9(3) ?
    C43 C48 C49 . . 122.5(3) ?
    N7 C49 C48 . . 120.8(3) ?
    N7 C49 H49 . . 119.6 no
    C48 C49 H49 . . 119.6 no
    N8 C50 S7 . . 121.0(2) ?
    N8 C50 S8 . . 113.9(2) ?
    S7 C50 S8 . . 125.07(17) ?
    C52 C51 S8 . . 107.84(19) ?
    C52 C51 H51A . . 110.1 no
    S8 C51 H51A . . 110.1 no
    C52 C51 H51B . . 110.1 no
    S8 C51 H51B . . 110.1 no
    H51A C51 H51B . . 108.5 no
    C53 C52 C51 . . 112.2(2) ?
    C53 C52 H52A . . 109.2 no
    C51 C52 H52A . . 109.2 no
    C53 C52 H52B . . 109.2 no
    C51 C52 H52B . . 109.2 no
    H52A C52 H52B . . 107.9 no
    C52 C53 C54 . . 112.9(2) ?
    C52 C53 H53A . . 109.0 no
    C54 C53 H53A . . 109.0 no
    C52 C53 H53B . . 109.0 no
    C54 C53 H53B . . 109.0 no
    H53A C53 H53B . . 107.8 no
    C55 C54 C53 . . 113.4(2) ?
    C55 C54 H54A . . 108.9 no
    C53 C54 H54A . . 108.9 no
    C55 C54 H54B . . 108.9 no
    C53 C54 H54B . . 108.9 no
    H54A C54 H54B . . 107.7 no
    C56 C55 C54 . . 112.9(2) ?
    C56 C55 H55A . . 109.0 no
    C54 C55 H55A . . 109.0 no
    C56 C55 H55B . . 109.0 no
    C54 C55 H55B . . 109.0 no
    H55A C55 H55B . . 107.8 no
    C55 C56 H56A . . 109.5 no
    C55 C56 H56B . . 109.5 no
    H56A C56 H56B . . 109.5 no
    C55 C56 H56C . . 109.5 no
    H56A C56 H56C . . 109.5 no
    H56B C56 H56C . . 109.5 no
loop_
    _geom_torsion_atom_site_label_1
    _geom_torsion_atom_site_label_2
    _geom_torsion_atom_site_label_3
    _geom_torsion_atom_site_label_4
    _geom_torsion_site_symmetry_1
    _geom_torsion_site_symmetry_2
    _geom_torsion_site_symmetry_3
    _geom_torsion_site_symmetry_4
    _geom_torsion
    _geom_torsion_publ_flag
    C7 N1 N2 C8 . . . . -177.6(2) ?
    O1 C1 C2 C3 . . . . 179.9(3) ?
    C6 C1 C2 C3 . . . . -0.4(4) ?
    C1 C2 C3 C4 . . . . 0.2(5) ?
    C2 C3 C4 C5 . . . . 0.1(5) ?
    C3 C4 C5 C6 . . . . -0.1(5) ?
    C4 C5 C6 C1 . . . . -0.1(4) ?
    C4 C5 C6 C7 . . . . 177.1(3) ?
    O1 C1 C6 C5 . . . . -180.0(3) ?
    C2 C1 C6 C5 . . . . 0.4(4) ?
    O1 C1 C6 C7 . . . . 2.9(4) ?
    C2 C1 C6 C7 . . . . -176.8(3) ?
    N2 N1 C7 C6 . . . . 178.5(2) ?
    C5 C6 C7 N1 . . . . -178.3(3) ?
    C1 C6 C7 N1 . . . . -1.2(4) ?
    N1 N2 C8 S1 . . . . 179.09(18) ?
    N1 N2 C8 S2 . . . . -1.0(3) ?
    C9 S2 C8 N2 . . . . -174.8(2) ?
    C9 S2 C8 S1 . . . . 5.1(2) ?
    C8 S2 C9 C10 . . . . 177.90(19) ?
    S2 C9 C10 C11 . . . . -179.99(19) ?
    C9 C10 C11 C12 . . . . -179.2(2) ?
    C10 C11 C12 C13 . . . . 175.8(2) ?
    C11 C12 C13 C14 . . . . -179.8(2) ?
    C21 N3 N4 C22 . . . . 178.1(3) ?
    O2 C15 C16 C17 . . . . 179.7(3) ?
    C20 C15 C16 C17 . . . . 0.1(4) ?
    C15 C16 C17 C18 . . . . 1.0(5) ?
    C16 C17 C18 C19 . . . . -1.5(5) ?
    C17 C18 C19 C20 . . . . 1.0(5) ?
    C18 C19 C20 C15 . . . . 0.1(4) ?
    C18 C19 C20 C21 . . . . -178.0(3) ?
    O2 C15 C20 C19 . . . . 179.8(3) ?
    C16 C15 C20 C19 . . . . -0.6(4) ?
    O2 C15 C20 C21 . . . . -2.2(4) ?
    C16 C15 C20 C21 . . . . 177.4(3) ?
    N4 N3 C21 C20 . . . . -177.6(2) ?
    C19 C20 C21 N3 . . . . 179.1(3) ?
    C15 C20 C21 N3 . . . . 1.1(4) ?
    N3 N4 C22 S3 . . . . -179.53(19) ?
    N3 N4 C22 S4 . . . . 0.6(4) ?
    C23 S4 C22 N4 . . . . 175.2(2) ?
    C23 S4 C22 S3 . . . . -4.7(2) ?
    C22 S4 C23 C24 . . . . 178.7(2) ?
    S4 C23 C24 C25 . . . . -178.71(19) ?
    C23 C24 C25 C26 . . . . 176.4(2) ?
    C24 C25 C26 C27 . . . . -175.7(2) ?
    C25 C26 C27 C28 . . . . -178.6(3) ?
    C35 N5 N6 C36 . . . . 176.3(2) ?
    O3 C29 C30 C31 . . . . 179.3(3) ?
    C34 C29 C30 C31 . . . . -1.3(4) ?
    C29 C30 C31 C32 . . . . 1.8(5) ?
    C30 C31 C32 C33 . . . . -1.2(5) ?
    C31 C32 C33 C34 . . . . 0.1(4) ?
    C32 C33 C34 C29 . . . . 0.5(4) ?
    C32 C33 C34 C35 . . . . -176.3(3) ?
    O3 C29 C34 C33 . . . . 179.5(2) ?
    C30 C29 C34 C33 . . . . 0.1(4) ?
    O3 C29 C34 C35 . . . . -3.8(4) ?
    C30 C29 C34 C35 . . . . 176.8(2) ?
    N6 N5 C35 C34 . . . . -178.1(2) ?
    C33 C34 C35 N5 . . . . 179.0(2) ?
    C29 C34 C35 N5 . . . . 2.3(4) ?
    N5 N6 C36 S5 . . . . -178.17(19) ?
    N5 N6 C36 S6 . . . . 2.1(3) ?
    C37 S6 C36 N6 . . . . 174.1(2) ?
    C37 S6 C36 S5 . . . . -5.6(2) ?
    C36 S6 C37 C38 . . . . -179.37(19) ?
    S6 C37 C38 C39 . . . . -178.21(19) ?
    C37 C38 C39 C40 . . . . 179.3(2) ?
    C38 C39 C40 C41 . . . . -178.6(2) ?
    C39 C40 C41 C42 . . . . 176.4(2) ?
    C49 N7 N8 C50 . . . . -176.6(2) ?
    O4 C43 C44 C45 . . . . -179.9(3) ?
    C48 C43 C44 C45 . . . . -0.1(4) ?
    C43 C44 C45 C46 . . . . -0.1(5) ?
    C44 C45 C46 C47 . . . . -0.2(4) ?
    C45 C46 C47 C48 . . . . 0.7(4) ?
    C46 C47 C48 C43 . . . . -0.8(4) ?
    C46 C47 C48 C49 . . . . 176.6(2) ?
    O4 C43 C48 C47 . . . . -179.7(2) ?
    C44 C43 C48 C47 . . . . 0.5(4) ?
    O4 C43 C48 C49 . . . . 3.0(4) ?
    C44 C43 C48 C49 . . . . -176.8(2) ?
    N8 N7 C49 C48 . . . . 178.1(2) ?
    C47 C48 C49 N7 . . . . -179.3(2) ?
    C43 C48 C49 N7 . . . . -1.9(4) ?
    N7 N8 C50 S7 . . . . 176.98(18) ?
    N7 N8 C50 S8 . . . . -3.4(3) ?
    C51 S8 C50 N8 . . . . -174.4(2) ?
    C51 S8 C50 S7 . . . . 5.2(2) ?
    C50 S8 C51 C52 . . . . -176.75(19) ?
    S8 C51 C52 C53 . . . . 177.41(19) ?
    C51 C52 C53 C54 . . . . -176.9(2) ?
    C52 C53 C54 C55 . . . . 179.5(2) ?
    C53 C54 C55 C56 . . . . -177.6(3) ?
loop_
    _geom_hbond_atom_site_label_D
    _geom_hbond_atom_site_label_H
    _geom_hbond_atom_site_label_A
    _geom_hbond_site_symmetry_A
    _geom_hbond_distance_DH
    _geom_hbond_distance_HA
    _geom_hbond_distance_DA
    _geom_hbond_angle_DHA
    O1 H1O N1 . 0.73(3) 2.13(3) 2.684(3) 135(3)
    O2 H2O N3 . 0.78(3) 2.09(3) 2.685(3) 133(3)
    O3 H3O N5 . 0.84(3) 1.91(3) 2.662(3) 148(3)
    O4 H4O N7 . 0.75(3) 2.00(3) 2.663(3) 146(3)
    N2 H2N S7 4_566 0.86(3) 2.58(3) 3.430(3) 169(3)
    N4 H4N S3 3_577 0.81(3) 2.64(3) 3.439(3) 171(2)
    N6 H6N S5 3_677 0.84(3) 2.59(3) 3.398(3) 162(2)
    N8 H8N S1 4_565 0.83(3) 2.61(3) 3.403(3) 160(2)
_shelx_hkl_file
;
   2   0   0    1.60    3.11   1
   3   0   0   31.66    6.31   1
   4   0   0385051.017394.80   1
   5   0   0   37.28    8.80   1
   6   0   0    3.37    4.92   1
   7   0   0 1242.34   30.67   1
   8   0   014603.20  307.84   1
   9   0   0  287.01   17.84   1
  10   0   0    0.37    5.82   1
  11   0   0  133.58   13.68   1
  12   0   024629.50 1147.46   1
  13   0   0  675.22   84.97   1
  14   0   0    1.74   22.87   1
  15   0   0  623.23  115.66   1
  16   0   0   46.42   47.67   1
  17   0   0  350.12   62.39   1
  18   0   0   -2.11   23.63   1
  19   0   0  215.41   79.46   1
  20   0   0 7301.44  388.95   1
  21   0   0  800.78   67.92   1
   1   1   0    2.25    1.06   1
   2   1   022611.20  289.37   1
   3   1   0  962.22   16.53   1
   4   1   0    5.17    4.74   1
   5   1   0  289.62   10.25   1
   6   1   026931.90  351.75   1
   7   1   0   24.65    3.76   1
   8   1   0    3.50    4.56   1
   9   1   0   99.23    6.56   1
  10   1   054758.70 1176.42   1
  11   1   0  188.72   15.55   1
  12   1   0    3.72   13.70   1
  13   1   0   15.48   27.99   1
  14   1   0   51.44   26.61   1
  15   1   0  389.59   71.21   1
  16   1   0   12.86   26.50   1
  17   1   0    9.10   20.59   1
  18   1   0  927.21   64.76   1
  19   1   0    2.44   19.59   1
  20   1   0    3.23   15.90   1
  21   1   0   31.47   29.25   1
  22   1   0  960.84   85.50   1
   0   2   098130.10 2120.80   1
   1   2   0    7.76    4.07   1
   2   2   0   43.67    6.13   1
   3   2   0  263.58   12.69   1
   4   2   0   86.96    7.09   1
   5   2   0 2996.50   40.55   1
   6   2   0  114.62    6.72   1
   7   2   0   81.07    5.60   1
   8   2   042359.40  677.45   1
   9   2   0  164.06    9.19   1
  10   2   0  234.79   17.56   1
  11   2   0   21.70   11.39   1
  12   2   0 3397.48  107.90   1
  13   2   0  656.50   41.01   1
  14   2   0   51.13   29.47   1
  15   2   0 1233.69   86.18   1
  16   2   0   28.94   40.73   1
  17   2   0    4.47   20.11   1
  18   2   0    0.81   18.87   1
  19   2   0   19.76   25.14   1
  20   2   0  219.67   61.66   1
  21   2   0  112.84   64.77   1
  22   2   0    7.40   28.50   1
   0   3   0  119.68   15.52   1
   1   3   0 1144.48   21.40   1
   2   3   045362.80  663.85   1
   3   3   0  130.70   13.44   1
   4   3   0   91.65   10.97   1
   5   3   0  248.12   12.16   1
   6   3   015178.80  209.83   1
   7   3   0   13.84    5.99   1
   8   3   0 1760.41   45.00   1
   9   3   0 2322.11   66.23   1
  10   3   0 1702.40   43.00   1
  11   3   0  121.84   15.29   1
  12   3   0   -0.83    8.33   1
  13   3   0   37.60   22.91   1
  14   3   044300.20 1826.25   1
  15   3   0 1074.16   79.00   1
  16   3   0  111.17   50.72   1
  17   3   0    1.99   24.08   1
  18   3   0 1898.07  118.34   1
  19   3   0   73.78   47.53   1
  20   3   0    4.93   27.44   1
  21   3   0  261.15   80.13   1
  22   3   0  584.05   81.80   1
   0   4   018844.60  369.99   1
   1   4   0  238.50   14.23   1
   2   4   0 2723.21   57.75   1
   3   4   0  100.22    6.22   1
   4   4   053189.20  892.66   1
   5   4   0  195.57   10.87   1
   6   4   0    1.11    4.22   1
   7   4   0  458.10   15.47   1
   8   4   0 6434.10  157.65   1
   9   4   0 2348.12   51.11   1
  10   4   0 1037.85   65.54   1
  11   4   0  499.95   24.86   1
  12   4   0 3212.62   84.54   1
  13   4   0  309.47   37.53   1
  14   4   0  145.29   39.12   1
  15   4   0  477.30   50.12   1
  16   4   0  153.42  155.85   1
  17   4   0   18.72   30.40   1
  18   4   0   -0.19   27.85   1
  19   4   0  244.08   56.86   1
  20   4   0  927.80   72.56   1
  21   4   0   22.70   36.21   1
   0   5   0  148.88   17.98   1
   1   5   0 2280.03   34.83   1
   2   5   0 6935.91   96.80   1
   3   5   0 3106.39   47.64   1
   4   5   0 7309.10  155.53   1
   5   5   0  100.59    8.99   1
   6   5   0 3200.82   54.03   1
   7   5   0  573.98   17.37   1
   8   5   0  732.50   33.26   1
   9   5   0  310.09   17.54   1
  10   5   0 8454.97  166.04   1
  11   5   0 1213.49   54.52   1
  12   5   0  552.20  143.93   1
  13   5   0  962.78  266.61   1
  14   5   0 1355.35   75.76   1
  15   5   0   40.06   26.01   1
  16   5   0  152.35   36.16   1
  17   5   0    0.41   25.25   1
  18   5   0  221.82   63.91   1
  19   5   0  246.24   62.96   1
  20   5   0  142.55  133.43   1
  21   5   0  521.90  159.34   1
   0   6   013983.70  289.14   1
   1   6   0 6753.57   95.46   1
   2   6   0   78.51    9.44   1
   3   6   0   49.42    7.49   1
   4   6   0 1119.13   27.20   1
   5   6   029141.40  634.88   1
   6   6   0 7603.80  165.20   1
   7   6   0 4203.55  137.27   1
   8   6   0  434.67   21.70   1
   9   6   013508.90  322.85   1
  10   6   0  140.09   23.01   1
  11   6   0   69.26   35.82   1
  12   6   0  834.57   62.62   1
  13   6   0  428.36   58.96   1
  14   6   0  861.50   91.44   1
  15   6   0 1344.57   84.40   1
  16   6   0   13.92   24.09   1
  17   6   0 1364.79   79.39   1
  18   6   0   19.88   31.17   1
  19   6   0    1.55   26.35   1
  20   6   0  140.88   46.45   1
  21   6   0  152.53   49.04   1
   0   7   0  608.57   27.25   1
   1   7   0  497.45   17.41   1
   2   7   014838.60  220.87   1
   3   7   0 4788.82   83.18   1
   4   7   0 7552.34  134.86   1
   5   7   0  509.52   21.38   1
   6   7   0   85.92   13.28   1
   7   7   0  473.18   20.29   1
   8   7   0   11.94   11.15   1
   9   7   0  513.34   29.22   1
  10   7   0 6040.54  151.63   1
  11   7   0   57.35   36.94   1
  12   7   0 5741.32  425.75   1
  13   7   0 2654.44  220.90   1
  14   7   0   67.71   29.85   1
  15   7   0   17.31   28.80   1
  16   7   0  108.29   34.38   1
  17   7   0  453.58   58.13   1
  18   7   0 1348.56   74.35   1
  19   7   0   12.17   23.64   1
  20   7   0    1.28   18.16   1
   0   8   0  364.37   18.27   1
   1   8   0 1364.10   35.03   1
   2   8   024830.00  481.53   1
   3   8   0  191.31   12.68   1
   4   8   0 2740.23   57.96   1
   5   8   0  165.62   14.32   1
   6   8   0  587.52   26.02   1
   7   8   0    3.72    7.68   1
   8   8   0  343.50   29.72   1
   9   8   0  231.86   24.94   1
  10   8   0 4208.47  170.87   1
  11   8   0 2561.43  155.17   1
  12   8   0  126.34   36.78   1
  13   8   0  245.08   41.58   1
  14   8   0   12.07   25.79   1
  15   8   0  340.51   45.21   1
  16   8   0 1419.99   90.95   1
  17   8   0  479.42   63.65   1
  18   8   0 1308.04  242.06   1
  19   8   0   97.69   35.51   1
  20   8   0   47.61   49.38   1
   0   9   0 1312.75   52.68   1
   1   9   0 2225.74   49.44   1
   2   9   0  132.98   17.60   1
   3   9   0  348.27   22.95   1
   4   9   0   41.31   12.23   1
   5   9   0  358.61   31.67   1
   6   9   0   20.53   10.69   1
   7   9   0  813.91   34.69   1
   8   9   0  552.86   42.67   1
   9   9   0 1103.61  148.89   1
  10   9   0   19.32   20.75   1
  11   9   0   11.68   24.00   1
  12   9   0 5745.93  484.80   1
  13   9   0  358.42   55.70   1
  14   9   0  194.31   43.21   1
  15   9   0 1430.51  121.40   1
  16   9   0  143.80   77.46   1
  17   9   0  810.47   74.05   1
  18   9   0   21.26   33.83   1
  19   9   0  248.07   79.02   1
   0  10   0    1.27   12.84   1
   1  10   0  154.32   18.02   1
   2  10   0  831.55   37.41   1
   3  10   0  111.50   19.22   1
   4  10   0  144.67   17.57   1
   5  10   0  139.32   18.21   1
   6  10   0    4.77   11.46   1
   7  10   0  130.01   27.06   1
   8  10   0    5.89   19.14   1
   9  10   0  134.47   31.22   1
  10  10   019424.70  698.10   1
  11  10   0  383.54   69.12   1
  12  10   0  118.53   40.54   1
  13  10   0  222.53   54.99   1
  14  10   0  394.49   55.25   1
  15  10   0   -0.79   15.74   1
  16  10   0   11.02   27.13   1
  17  10   0    3.46   21.88   1
  18  10   0 2278.87  590.21   1
  19  10   0   -2.07   21.49   1
   0  11   0 3468.06  171.46   1
   1  11   0  123.88   21.07   1
   2  11   0   30.62   22.77   1
   3  11   0    7.80   17.90   1
   4  11   016304.30  447.89   1
   5  11   0   22.06   17.17   1
   6  11   0    6.83   16.56   1
   7  11   0   19.89   16.33   1
   8  11   0 1691.36   86.52   1
   9  11   0  421.49   52.92   1
  10  11   0    3.69   24.88   1
  11  11   0  573.76   49.35   1
  12  11   0 2381.59  166.54   1
  13  11   0  175.51   46.82   1
  14  11   0    3.54   20.66   1
  15  11   0   14.68   22.11   1
  16  11   0  448.36   91.55   1
  17  11   0  615.78   76.18   1
  18  11   0   16.73   21.09   1
   0  12   0  123.81   63.53   1
   1  12   0 2329.85  115.73   1
   2  12   010149.70  338.98   1
   3  12   0  296.05   33.36   1
   4  12   0    6.16   16.36   1
   5  12   0  465.18   50.35   1
   6  12   0   49.80   27.97   1
   7  12   0   32.81   32.03   1
   8  12   0   10.73   24.96   1
   9  12   0   90.66   37.97   1
  10  12   0 1569.39   83.41   1
  11  12   0   -2.61   14.97   1
  12  12   0    4.29   24.84   1
  13  12   0   11.48   22.10   1
  14  12   0 2360.86  531.14   1
  15  12   0  147.64   49.40   1
  16  12   0    5.15   15.99   1
  17  12   0   34.12   27.71   1
   0  13   0  408.07   76.06   1
   1  13   0  109.65   45.04   1
   2  13   0   10.06   24.69   1
   3  13   0  240.27   71.65   1
   4  13   0 4695.87  165.32   1
   5  13   0   82.91   41.54   1
   6  13   0   -1.36   20.52   1
   7  13   0  117.84   70.33   1
   8  13   0  804.72   68.39   1
   9  13   0   16.17   26.64   1
  10  13   0    1.24   18.70   1
  11  13   0  281.71  170.68   1
  12  13   0    5.59   19.42   1
  13  13   0  146.43   58.88   1
  14  13   0    2.94   20.40   1
  15  13   0  212.12   27.51   1
  16  13   0   24.63   21.51   1
   0  14   0    7.26   33.87   1
   1  14   0   13.88   26.53   1
   2  14   0  754.54   65.24   1
   3  14   0   84.94   32.46   1
   4  14   0   27.35   24.16   1
   5  14   0   81.78   36.65   1
   6  14   0 2868.15  213.70   1
   7  14   0   13.26   36.84   1
   8  14   0   21.21   31.26   1
   9  14   0   35.90   30.26   1
  10  14   0  449.68   54.66   1
  11  14   0   76.82   33.46   1
  12  14   0   11.97   31.15   1
  13  14   0  429.67   85.73   1
  14  14   0 1830.51  339.09   1
  15  14   0    6.08   30.97   1
   0  15   0 9749.01  946.90   1
   1  15   0   24.27   28.00   1
   2  15   0    8.54   22.99   1
   3  15   0   23.85   24.32   1
   4  15   0  774.70   79.73   1
   5  15   0   32.07   21.58   1
   6  15   0  101.42   35.24   1
   7  15   0  568.43   74.78   1
   8  15   0 5427.27  236.41   1
   9  15   0   16.51   25.05   1
  10  15   0    1.54   18.67   1
  11  15   0  192.34   41.17   1
  12  15   0  685.05   97.54   1
  13  15   0   85.27   37.41   1
  14  15   0    1.58   19.52   1
   0  16   0   84.47   54.53   1
   1  16   0  396.32   46.36   1
   2  16   0  369.81   45.93   1
   3  16   0   17.39   26.00   1
   4  16   0   -3.36   21.68   1
   5  16   0  996.03   77.03   1
   6  16   0  660.58   44.61   1
   7  16   0  157.25   34.07   1
   8  16   0   70.90   31.85   1
   9  16   0  132.50   32.55   1
  10  16   0  274.69   36.24   1
  11  16   0  113.81   37.94   1
  12  16   0   18.18   30.72   1
   0  17   0 1559.91  203.22   1
   1  17   0  350.00   46.65   1
   2  17   0   -0.73   18.56   1
   3  17   0   21.27   23.92   1
   4  17   0  212.79   47.70   1
   5  17   0  419.99   56.35   1
   6  17   0  243.35   47.30   1
   7  17   0   53.52   31.20   1
   8  17   0  551.20   53.38   1
   9  17   0   -0.59   17.00   1
  10  17   0   10.36   23.89   1
   0  18   0  552.26  138.27   1
   1  18   0   34.35   22.07   1
   2  18   0   64.97   33.30   1
   3  18   0   14.98   18.70   1
   4  18   0    1.05   13.22   1
   5  18   0  272.72   33.04   1
   6  18   0 3562.34  327.61   1
   7  18   0  131.99   39.09   1
   8  18   0  557.37   66.20   1
   0  19   0   97.29   45.05   1
   1  19   0  660.60   89.78   1
   2  19   0  871.67  189.51   1
   3  19   0  288.26   34.27   1
 -22   1   1  174.33   81.43   1
 -21   1   1   -1.46   16.66   1
 -20   1   1   63.74   30.43   1
 -19   1   1 3821.94  154.57   1
 -18   1   1   95.65   35.16   1
 -17   1   1    4.85   20.49   1
 -16   1   1  567.05   65.48   1
 -15   1   1   21.59   36.40   1
 -14   1   1  329.31   42.54   1
 -13   1   1    1.45   16.84   1
 -12   1   1  147.30   22.72   1
 -11   1   1 2840.37   76.04   1
 -10   1   1 1315.85   45.45   1
  -9   1   1    3.61    3.14   1
  -8   1   1  185.62    8.16   1
  -7   1   1 2908.82   41.49   1
  -6   1   1  184.54    8.83   1
  -5   1   1   42.91   10.75   1
  -4   1   1  532.49   14.99   1
  -3   1   1110716.0 1741.85   1
  -2   1   1 1425.12   19.84   1
  -1   1   1    3.22    2.55   1
   0   1   1 5799.21   82.72   1
   1   1   134353.40  436.00   1
   2   1   1 1280.50   20.31   1
   3   1   1    2.98    1.55   1
   4   1   1 1005.48   20.32   1
   5   1   155488.40  842.97   1
   6   1   1  498.43   13.03   1
   7   1   1    5.89    3.84   1
   8   1   1  580.13   18.17   1
   9   1   1  643.79   20.04   1
  10   1   1  241.89   13.41   1
  11   1   1    8.35    8.82   1
  12   1   1  841.35   40.02   1
  13   1   1 1532.49   81.24   1
  14   1   1  470.59   53.68   1
  15   1   1   20.60   27.27   1
  16   1   1  562.06   58.00   1
  17   1   1  253.25   44.93   1
  18   1   1  350.80   53.52   1
  19   1   1   -4.95   23.76   1
  20   1   1  994.73  102.99   1
  21   1   1 1685.54  185.06   1
 -22   2   1   -0.74   23.32   1
 -21   2   1   47.41   27.15   1
 -20   2   1  216.30   43.98   1
 -19   2   1   -0.30   10.90   1
 -18   2   1   20.00   25.75   1
 -17   2   1   80.84   36.18   1
 -16   2   1   55.88   37.75   1
 -15   2   1   29.29   34.94   1
 -14   2   1  652.78   59.11   1
 -13   2   1 2747.07  119.65   1
 -12   2   1   70.93   17.06   1
 -11   2   1    6.44   10.68   1
 -10   2   1 3912.79  106.99   1
  -9   2   1 1809.72   30.61   1
  -8   2   1 1454.62   42.80   1
  -7   2   1    5.77    4.20   1
  -6   2   1  895.76   16.80   1
  -5   2   112491.70  153.15   1
  -4   2   1    4.28    4.48   1
  -3   2   1  133.62   11.28   1
  -2   2   1 2587.10   41.09   1
  -1   2   1 6436.56   74.41   1
   0   2   1 3363.52   41.90   1
   1   2   1   21.30    5.22   1
   2   2   1  525.97   12.85   1
   3   2   1   29.16    6.50   1
   4   2   1   30.09    6.22   1
   5   2   1  286.09    8.88   1
   6   2   1 1575.87   25.83   1
   7   2   1   13.83    5.39   1
   8   2   1 2220.92   40.97   1
   9   2   1   38.47    7.92   1
  10   2   1 1344.67   41.96   1
  11   2   118507.10  463.11   1
  12   2   1    1.26    7.91   1
  13   2   1   42.53   18.67   1
  14   2   1 1625.75   86.22   1
  15   2   1 4472.44  170.15   1
  16   2   1   52.72   30.20   1
  17   2   1    3.21   17.91   1
  18   2   1   -2.64   24.20   1
  19   2   1 2212.16  126.22   1
  20   2   1   21.25   24.49   1
  21   2   1    8.13   24.72   1
 -22   3   1  471.38  136.95   1
 -21   3   1   20.27   27.68   1
 -20   3   1   46.17   36.65   1
 -19   3   1   22.68   38.56   1
 -18   3   1   -0.50   35.22   1
 -17   3   1    3.79   34.82   1
 -16   3   1  274.09   48.28   1
 -15   3   1  887.51   80.16   1
 -14   3   1 3195.65  117.42   1
 -13   3   1    7.50   18.65   1
 -12   3   1   12.03   11.41   1
 -11   3   1  536.09   26.12   1
 -10   3   1   17.89    7.43   1
  -9   3   1  492.57   26.01   1
  -8   3   1 9856.56  301.38   1
  -7   3   1 9293.49  125.96   1
  -6   3   1 1864.32   32.28   1
  -5   3   1   14.25    6.20   1
  -4   3   1 2050.68   37.80   1
  -3   3   1 2782.93   41.22   1
  -2   3   1 3774.58   52.85   1
  -1   3   1  138.38   10.00   1
   0   3   1 1031.74   21.82   1
   1   3   1 1426.94   27.85   1
   2   3   1 6764.70   91.42   1
   3   3   1   17.80    7.73   1
   4   3   1 1144.23   25.09   1
   5   3   112610.50  179.94   1
   6   3   1 2736.35   42.97   1
   7   3   1  283.00   15.71   1
   8   3   1 8354.45  193.55   1
   9   3   1 4094.39   85.44   1
  10   3   1  437.62   18.94   1
  11   3   1    1.83    8.69   1
  12   3   1   47.24   14.53   1
  13   3   1 5538.17  144.36   1
  14   3   1 4239.96  150.74   1
  15   3   1  421.82  101.60   1
  16   3   1 1249.93  110.54   1
  17   3   1  171.93  125.06   1
  18   3   1  281.31   47.13   1
  19   3   1   -4.39   20.62   1
  20   3   1   37.23   35.01   1
  21   3   1  369.58   71.06   1
 -22   4   1  299.21   69.25   1
 -21   4   1   39.30   35.60   1
 -20   4   1    6.14   24.97   1
 -19   4   1   10.84   29.10   1
 -18   4   1   51.82   42.38   1
 -17   4   1    4.73   26.68   1
 -16   4   1  558.59   80.76   1
 -15   4   1   41.71   38.93   1
 -14   4   1 2464.04  130.55   1
 -13   4   1 3591.09  120.98   1
 -12   4   1  717.98   38.99   1
 -11   4   1    6.15    9.41   1
 -10   4   1 3079.58   94.82   1
  -9   4   116022.60  286.58   1
  -8   4   1 3008.68   77.34   1
  -7   4   1  158.52   10.24   1
  -6   4   1   26.77    7.59   1
  -5   4   116107.40  235.62   1
  -4   4   113523.00  194.52   1
  -3   4   1  556.11   16.91   1
  -2   4   1 7988.05  106.60   1
  -1   4   1  355.51   14.76   1
   0   4   1 4236.90   65.24   1
   1   4   1  235.93   11.99   1
   2   4   113756.70  196.51   1
   3   4   115993.30  211.29   1
   4   4   1 6789.63  102.71   1
   5   4   1   36.84    8.17   1
   6   4   1  480.09   15.57   1
   7   4   1   20.26    6.10   1
   8   4   1 3562.43   85.18   1
   9   4   1  522.34   22.30   1
  10   4   1 3780.96  100.64   1
  11   4   1 6763.04  205.57   1
  12   4   1   17.13   17.82   1
  13   4   1   33.06   29.83   1
  14   4   1  333.81   52.17   1
  15   4   1 7387.09  298.37   1
  16   4   1 1439.61  122.97   1
  17   4   1   -9.90   41.50   1
  18   4   1   18.54   28.53   1
  19   4   1 2729.68  137.45   1
  20   4   1   17.19   37.42   1
  21   4   1    0.53   12.65   1
 -21   5   1  401.59  183.03   1
 -20   5   1    0.03   24.79   1
 -19   5   1  635.30   73.90   1
 -18   5   1   70.37   63.18   1
 -17   5   1  273.55   64.39   1
 -16   5   1   12.47   24.61   1
 -15   5   1  355.14   54.76   1
 -14   5   1   51.96   31.98   1
 -13   5   1  406.09   48.94   1
 -12   5   1 2320.29  107.12   1
 -11   5   1 3459.13   85.99   1
 -10   5   1 3546.90   85.40   1
  -9   5   1  733.16   33.80   1
  -8   5   1  538.56   17.53   1
  -7   5   1   28.66    6.98   1
  -6   5   1 2900.17   56.32   1
  -5   5   1  677.98   22.48   1
  -4   5   119563.40  285.52   1
  -3   5   1 1737.51   30.24   1
  -2   5   1 2088.12   35.49   1
  -1   5   1  966.93   21.07   1
   0   5   1  344.22   16.22   1
   1   5   1 3027.71   45.74   1
   2   5   1 4501.83   74.46   1
   3   5   1 2136.38   43.01   1
   4   5   114335.60  245.52   1
   5   5   1  320.16   12.82   1
   6   5   1    6.41    5.23   1
   7   5   1  480.79   19.61   1
   8   5   1 4260.79  106.86   1
   9   5   1  108.32   13.20   1
  10   5   1 2741.11   86.27   1
  11   5   1  168.55   35.62   1
  12   5   1 1065.79   60.40   1
  13   5   1 7572.55  292.60   1
  14   5   1  561.73   49.10   1
  15   5   1   22.28   30.69   1
  16   5   1   80.12   34.13   1
  17   5   1  839.50   79.05   1
  18   5   1   33.37   30.38   1
  19   5   1   18.33   24.68   1
  20   5   1  414.55  123.62   1
  21   5   1  129.29   32.39   1
 -21   6   1   16.18   44.32   1
 -20   6   1   19.97   28.29   1
 -19   6   1   15.93   30.60   1
 -18   6   1   70.85   46.18   1
 -17   6   1 1124.44   84.41   1
 -16   6   1  139.43   65.21   1
 -15   6   1 1460.59  108.39   1
 -14   6   1 2110.65  152.37   1
 -13   6   1 1972.16   94.34   1
 -12   6   1  337.97   43.59   1
 -11   6   1   10.71   18.38   1
 -10   6   1 3130.16  123.28   1
  -9   6   118532.90  391.37   1
  -8   6   1 1487.80   50.30   1
  -7   6   1  260.44   27.36   1
  -6   6   118098.70  356.71   1
  -5   6   140889.10  670.62   1
  -4   6   1 2088.93   43.09   1
  -3   6   1  663.42   18.04   1
  -2   6   1   83.68    8.72   1
  -1   6   1 4482.82   65.96   1
   0   6   1 8229.97  117.00   1
   1   6   1 7109.66  119.72   1
   2   6   1   28.84    9.51   1
   3   6   1 1666.80   30.56   1
   4   6   1  489.48   22.63   1
   5   6   115059.90  335.81   1
   6   6   1 8753.48  150.56   1
   7   6   117411.50  329.44   1
   8   6   1 1343.29   53.95   1
   9   6   1 9261.30  313.62   1
  10   6   1   40.64   23.66   1
  11   6   1  863.51   57.98   1
  12   6   1   67.83   28.69   1
  13   6   1   14.03   21.52   1
  14   6   1 1047.96   73.03   1
  15   6   1  501.58   73.43   1
  16   6   1    7.56   24.76   1
  17   6   1  535.90  238.27   1
  18   6   1   34.65   42.33   1
  19   6   1  188.58   63.72   1
  20   6   1  231.35   90.12   1
  21   6   1  627.36  149.90   1
 -21   7   1    4.82   27.71   1
 -20   7   1   26.78   25.45   1
 -19   7   1   48.87   37.14   1
 -18   7   1 2155.05  128.19   1
 -17   7   1   77.66   35.14   1
 -16   7   1   20.74   30.58   1
 -15   7   1  107.88   41.17   1
 -14   7   1   83.16   30.25   1
 -13   7   1 2866.13  257.54   1
 -12   7   1 6549.42  685.90   1
 -11   7   1  237.88   46.82   1
 -10   7   1 9126.59  479.15   1
  -9   7   1  319.46   25.85   1
  -8   7   1  218.78   14.90   1
  -7   7   1  376.22   24.66   1
  -6   7   1  191.10   15.88   1
  -5   7   1  505.73   22.81   1
  -4   7   1 8446.16  198.82   1
  -3   7   1 5930.12   87.50   1
  -2   7   111680.20  166.71   1
  -1   7   1 1230.15   26.32   1
   0   7   1  450.97   21.39   1
   1   7   1  270.41   17.44   1
   2   7   128067.10  460.73   1
   3   7   1 5064.41   98.32   1
   4   7   1 7697.56  130.57   1
   5   7   1  223.25   18.44   1
   6   7   1  987.41   29.96   1
   7   7   1 1217.46   34.37   1
   8   7   1   14.78   12.15   1
   9   7   1   32.90   16.86   1
  10   7   1 7772.84  241.54   1
  11   7   1  950.87   63.33   1
  12   7   1 3910.33  177.44   1
  13   7   1  602.46   50.17   1
  14   7   1   45.52   26.62   1
  15   7   1   37.42   25.62   1
  16   7   1  504.89   59.20   1
  17   7   1  565.24  148.18   1
  18   7   1  508.42   60.82   1
  19   7   1   69.45   62.32   1
  20   7   1   -1.40   19.35   1
 -20   8   1   30.08   30.95   1
 -19   8   1  144.23   65.23   1
 -18   8   1 1753.54  124.58   1
 -17   8   1  853.92   84.44   1
 -16   8   1  955.19  171.73   1
 -15   8   1  128.42   50.35   1
 -14   8   1   35.59   32.97   1
 -13   8   1  268.65   49.33   1
 -12   8   1  386.84   50.78   1
 -11   8   1 2476.62  287.62   1
 -10   8   1 3989.27  131.65   1
  -9   8   1  183.63   29.42   1
  -8   8   1  231.64   19.27   1
  -7   8   1    6.82    9.60   1
  -6   8   1  363.08   18.98   1
  -5   8   1  155.56   15.51   1
  -4   8   1 4270.28   79.84   1
  -3   8   1 2671.41   70.91   1
  -2   8   1 8364.30  161.19   1
  -1   8   1  236.79   12.37   1
   0   8   1  490.22   14.77   1
   1   8   1 1729.83   42.13   1
   2   8   112741.80  204.98   1
   3   8   1  516.09   24.70   1
   4   8   1 8558.28  145.84   1
   5   8   1 2332.10   52.60   1
   6   8   1  230.71   18.46   1
   7   8   1   19.57   10.55   1
   8   8   1  662.48   35.57   1
   9   8   1  119.45   25.33   1
  10   8   1 1706.61  156.66   1
  11   8   1  632.01   59.96   1
  12   8   1  945.41   71.48   1
  13   8   1  129.50   43.54   1
  14   8   1   52.77   33.64   1
  15   8   1  393.79   45.47   1
  16   8   1 2062.76  156.42   1
  17   8   1   30.64   26.04   1
  18   8   1   99.26   27.98   1
  19   8   1  118.81   40.40   1
  20   8   1    8.51   19.41   1
 -20   9   1  246.06   63.48   1
 -19   9   1   97.53   34.84   1
 -18   9   1  356.23   51.82   1
 -17   9   1 2845.34  519.91   1
 -16   9   1  416.41   60.74   1
 -15   9   1  334.56   57.64   1
 -14   9   1  543.95   64.92   1
 -13   9   1 3730.11  334.96   1
 -12   9   1  425.09   69.50   1
 -11   9   1   88.63   50.62   1
 -10   9   1   41.37   25.00   1
  -9   9   1 1428.61   75.82   1
  -8   9   1   43.34   25.62   1
  -7   9   1   51.32   17.79   1
  -6   9   1  319.07   23.65   1
  -5   9   1  993.64   32.58   1
  -4   9   1   39.78   14.78   1
  -3   9   1    4.58    9.87   1
  -2   9   1  328.58   19.98   1
  -1   9   1 6676.31  115.41   1
   0   9   1  297.33   13.39   1
   1   9   1  161.89   14.95   1
   2   9   1  730.38   26.10   1
   3   9   1 2680.53   65.04   1
   4   9   1   69.29   14.24   1
   5   9   1   96.10   14.50   1
   6   9   1  262.96   21.40   1
   7   9   1 5217.38  147.27   1
   8   9   1  119.71   29.98   1
   9   9   1  395.01   47.82   1
  10   9   1   41.37   27.20   1
  11   9   1   11.48   40.25   1
  12   9   1  640.99   71.09   1
  13   9   1   11.50   29.13   1
  14   9   1  397.36   61.15   1
  15   9   1 3506.28  570.00   1
  16   9   1    0.54   16.32   1
  17   9   1  128.16   36.99   1
  18   9   1   18.33   23.26   1
  19   9   1  688.66  261.86   1
 -19  10   1   32.42   30.88   1
 -18  10   1  124.90   38.70   1
 -17  10   1   29.52   36.09   1
 -16  10   1   11.41   27.14   1
 -15  10   1   -0.35   33.22   1
 -14  10   1  417.48  117.69   1
 -13  10   1   19.98   26.77   1
 -12  10   1 1482.06  103.56   1
 -11  10   1 6485.00  286.55   1
 -10  10   1 1924.38   91.34   1
  -9  10   1   11.62   28.54   1
  -8  10   1   40.93   27.65   1
  -7  10   1  260.41   27.98   1
  -6  10   1   30.33   13.36   1
  -5  10   1   50.19   16.57   1
  -4  10   1 2505.16  102.21   1
  -3  10   1  704.88   35.75   1
  -2  10   1  144.41   21.12   1
  -1  10   1    9.96    8.10   1
   0  10   1    9.79    9.36   1
   1  10   1  324.27   22.60   1
   2  10   1  319.18   28.13   1
   3  10   1   29.27   12.86   1
   4  10   1 1682.97   47.36   1
   5  10   1   10.41   11.59   1
   6  10   1    4.21    9.05   1
   7  10   1   50.12   31.22   1
   8  10   1    7.48   17.81   1
   9  10   1  465.32   46.39   1
  10  10   1 1908.59  107.35   1
  11  10   1  136.73   53.88   1
  12  10   1    1.82   22.40   1
  13  10   1 1276.57  133.95   1
  14  10   1   21.63   27.95   1
  15  10   1   42.39   40.22   1
  16  10   1   15.19   20.11   1
  17  10   1  792.38  248.95   1
  18  10   1  644.85   88.79   1
  19  10   1   18.58   31.18   1
 -18  11   1  345.35  232.85   1
 -17  11   1  512.17  112.99   1
 -16  11   1  473.79   94.31   1
 -15  11   1    1.85   20.83   1
 -14  11   1   37.72   36.45   1
 -13  11   1 2479.87  226.82   1
 -12  11   1  162.67   50.78   1
 -11  11   1   90.41   31.15   1
 -10  11   1  160.08   47.12   1
  -9  11   1 4301.38  148.23   1
  -8  11   1   71.48   25.85   1
  -7  11   1   12.01   17.29   1
  -6  11   1  890.92  134.53   1
  -5  11   1  499.20   45.44   1
  -4  11   1 1165.19   67.71   1
  -3  11   1   19.39   18.38   1
  -2  11   1  886.99   75.17   1
  -1  11   1 2140.52   69.80   1
   0  11   1  411.87   36.44   1
   1  11   1   25.01   15.86   1
   2  11   1  318.71   35.36   1
   3  11   1  190.69   28.99   1
   4  11   1  608.36   48.52   1
   5  11   1   24.82   19.16   1
   6  11   1   94.97   23.38   1
   7  11   1   58.10   32.08   1
   8  11   1  486.64   52.57   1
   9  11   1    6.50   18.56   1
  10  11   1  560.80   87.58   1
  11  11   1  197.06   45.64   1
  12  11   1   78.58   35.57   1
  13  11   1   -1.37   19.66   1
  14  11   1   14.33   30.95   1
  15  11   1 1299.34  201.89   1
  16  11   1   72.92   26.18   1
  17  11   1  104.06   30.84   1
  18  11   1  193.42   41.79   1
 -17  12   1    3.59   14.52   1
 -16  12   1  194.90   40.74   1
 -15  12   1 2364.82  399.61   1
 -14  12   1   54.86   32.10   1
 -13  12   1    3.86   24.07   1
 -12  12   1    9.68   28.16   1
 -11  12   1  153.54   32.65   1
 -10  12   1  344.92   54.97   1
  -9  12   1    0.32   20.14   1
  -8  12   1  203.74   62.95   1
  -7  12   1  653.95   49.50   1
  -6  12   1  172.27   37.40   1
  -5  12   1   13.87   25.24   1
  -4  12   1  648.44   49.33   1
  -3  12   1 5595.30  312.56   1
  -2  12   1  520.89   50.14   1
  -1  12   1   69.13   50.45   1
   0  12   1 2638.77  274.30   1
   1  12   131979.90 1105.95   1
   2  12   1  343.53   45.54   1
   3  12   1   14.51   21.40   1
   4  12   1   44.20   23.82   1
   5  12   1 5532.26  179.79   1
   6  12   1   26.33   22.63   1
   7  12   1    4.45   24.32   1
   8  12   1  411.96   61.65   1
   9  12   1 1307.89   76.88   1
  10  12   1   38.04   22.92   1
  11  12   1    3.56   19.15   1
  12  12   1   18.53   23.38   1
  13  12   1   58.68   34.56   1
  14  12   1  160.37   36.55   1
  15  12   1    4.20   17.03   1
  16  12   1  323.81   52.57   1
  17  12   1  107.47   37.11   1
 -16  13   1   46.59   19.69   1
 -15  13   1    3.91   17.77   1
 -14  13   1   96.91   27.22   1
 -13  13   1 1312.60  139.58   1
 -12  13   1  221.77   51.02   1
 -11  13   1    3.73   19.12   1
 -10  13   1   16.00   31.88   1
  -9  13   1  535.60   74.30   1
  -8  13   1   65.49   47.93   1
  -7  13   1   10.87   24.44   1
  -6  13   1  414.27  105.11   1
  -5  13   1 7239.06  233.31   1
  -4  13   1  687.92   70.64   1
  -3  13   1   63.93   23.96   1
  -2  13   1   71.48   38.86   1
  -1  13   1 6502.23  306.48   1
   0  13   1   26.23   31.89   1
   1  13   1   33.43   38.71   1
   2  13   1  717.70   64.52   1
   3  13   1 9396.26  449.79   1
   4  13   1  634.72   45.07   1
   5  13   1   33.96   29.06   1
   6  13   1  367.69   44.06   1
   7  13   1 3837.85  166.94   1
   8  13   1   -2.37   17.76   1
   9  13   1    4.27   23.50   1
  10  13   1   36.48   32.71   1
  11  13   1 4456.10  222.52   1
  12  13   1    8.70   26.38   1
  13  13   1    4.02   17.60   1
  14  13   1   46.44   21.11   1
  15  13   1  139.18   38.68   1
  16  13   1   31.36   47.93   1
 -15  14   1   91.26   24.75   1
 -14  14   1  888.18  388.88   1
 -13  14   1   56.58   40.16   1
 -12  14   1  108.52   38.81   1
 -11  14   1  408.54   55.09   1
 -10  14   1    0.48   20.59   1
  -9  14   1    0.99   28.83   1
  -8  14   1  165.35   40.61   1
  -7  14   1  374.94   49.91   1
  -6  14   1  135.64   53.30   1
  -5  14   1    5.79   21.14   1
  -4  14   1 1178.37   96.35   1
  -3  14   1 1004.22  106.10   1
  -2  14   1    9.77   23.29   1
  -1  14   1    0.57   17.07   1
   0  14   1   55.45   32.98   1
   1  14   1  105.31   39.12   1
   2  14   1   39.18   31.28   1
   3  14   1    5.68   24.69   1
   4  14   1  773.10   54.07   1
   5  14   1 3710.45  136.63   1
   6  14   1  784.19   66.36   1
   7  14   1    6.16   21.82   1
   8  14   1   16.45   30.71   1
   9  14   1 1491.01   92.64   1
  10  14   1   -9.67   27.72   1
  11  14   1    1.02   15.28   1
  12  14   1  136.99   49.68   1
  13  14   1  934.61  168.99   1
  14  14   1   48.41   64.45   1
  15  14   1    2.61   19.74   1
 -14  15   1  742.70  540.41   1
 -13  15   1   10.69   23.44   1
 -12  15   1   65.78   51.53   1
 -11  15   1   30.01   24.97   1
 -10  15   1   -6.82   20.27   1
  -9  15   1   89.06   39.34   1
  -8  15   1 1171.27  297.53   1
  -7  15   1   84.44   42.30   1
  -6  15   1  754.69   67.41   1
  -5  15   1  186.03   38.12   1
  -4  15   1  380.11   60.84   1
  -3  15   1    0.12   30.35   1
  -2  15   1   35.43   28.34   1
  -1  15   1  107.89   42.18   1
   0  15   1  858.00   71.24   1
   1  15   1    1.28   24.53   1
   2  15   1    6.85   29.39   1
   3  15   1 1038.01   88.58   1
   4  15   1    9.60   28.01   1
   5  15   1    0.22   16.40   1
   6  15   1  908.43   75.66   1
   7  15   1  178.57   42.21   1
   8  15   1  266.92   44.98   1
   9  15   1    1.70   15.78   1
  10  15   1   64.31   29.10   1
  11  15   1   -6.83   20.50   1
  12  15   1  141.15   40.26   1
  13  15   1   29.28   28.47   1
 -12  16   1   82.44   30.54   1
 -11  16   1   28.45   21.24   1
 -10  16   1   39.99   25.27   1
  -9  16   1   26.88   33.81   1
  -8  16   1  355.76   50.52   1
  -7  16   1  118.13   40.07   1
  -6  16   1   16.28   26.53   1
  -5  16   1  179.54   45.57   1
  -4  16   1   17.71   28.46   1
  -3  16   1   36.15   36.87   1
  -2  16   1  127.11   34.23   1
  -1  16   1   87.60   31.53   1
   0  16   1  456.47   52.48   1
   1  16   1  331.06   51.82   1
   2  16   1   80.37   40.87   1
   3  16   1   -0.16   24.20   1
   4  16   1  131.73  115.87   1
   5  16   1 2097.37  114.83   1
   6  16   1  362.81   55.83   1
   7  16   1   54.07   30.03   1
   8  16   1  190.81   37.57   1
   9  16   1  189.08   35.26   1
  10  16   1  153.21   40.24   1
  11  16   1   40.78   23.27   1
  12  16   1   13.25   32.52   1
 -10  17   1   37.97   22.35   1
  -9  17   1    8.38   18.52   1
  -8  17   1  648.82   49.07   1
  -7  17   1   13.91   18.22   1
  -6  17   1  332.71   47.99   1
  -5  17   1  670.12   66.13   1
  -4  17   1  134.09   37.63   1
  -3  17   1   15.45   26.21   1
  -2  17   1    5.40   25.19   1
  -1  17   1  406.84   45.05   1
   0  17   1  534.33   49.05   1
   1  17   1   70.43   35.04   1
   2  17   1   25.02   22.64   1
   3  17   1  141.24   40.88   1
   4  17   1   17.14   27.72   1
   5  17   1  184.72   30.93   1
   6  17   1 1021.43   97.38   1
   7  17   1   86.55   27.32   1
   8  17   1    3.09   13.91   1
   9  17   1    3.43   16.51   1
  10  17   1    4.36   25.32   1
  -8  18   1  800.39  143.39   1
  -7  18   1  442.50   58.01   1
  -6  18   1 1193.65   92.92   1
  -5  18   1  161.96   31.10   1
  -4  18   1    8.87   18.45   1
  -3  18   1   20.74   23.26   1
  -2  18   1  283.67   52.45   1
  -1  18   1    9.56   18.91   1
   0  18   1 1570.77  129.36   1
   1  18   1    7.17   16.56   1
   2  18   1    8.85   17.06   1
   3  18   1    6.64   17.29   1
   4  18   1    6.90   19.34   1
   5  18   1  270.36   36.18   1
   6  18   1 3257.84  291.74   1
   7  18   1    7.67   24.83   1
  -4  19   1  795.15   80.38   1
  -3  19   1  380.02   63.52   1
  -2  19   1  423.13   37.74   1
  -1  19   1  223.36   44.10   1
   0  19   1  169.46   48.49   1
   1  19   1  696.51   52.46   1
   2  19   1 1243.37  133.08   1
   3  19   1  118.22  114.05   1
 -22   0   210917.00  665.67   1
 -21   0   2    6.01   26.59   1
 -20   0   2   -1.33   23.25   1
 -19   0   2    1.45   24.85   1
 -18   0   2 1424.83  131.94   1
 -17   0   2   11.64   41.74   1
 -16   0   2    3.96   37.33   1
 -15   0   2  260.57   73.09   1
 -14   0   221776.40 1032.09   1
 -13   0   2  152.10   58.70   1
 -12   0   2    1.66   24.08   1
 -11   0   2   26.05    9.86   1
 -10   0   220486.10  697.64   1
  -9   0   2  126.45   11.68   1
  -8   0   2    0.18    4.72   1
  -7   0   2 1347.21   36.01   1
  -6   0   2  305.54   15.95   1
  -5   0   2 1890.68   43.29   1
  -4   0   2   -0.57    5.48   1
  -3   0   2  429.48   19.81   1
  -2   0   218745.00  330.40   1
  -1   0   2  149.48    7.84   1
   0   0   2   -0.01    1.24   1
   1   0   2  157.24    7.71   1
   2   0   2  671.88   20.34   1
   3   0   2  199.20   12.02   1
   4   0   2   -2.10    8.63   1
   5   0   2   18.87    9.51   1
   6   0   2178520.0 4985.92   1
   7   0   2  285.13   19.64   1
   8   0   2    0.44    6.40   1
   9   0   2  391.62   21.46   1
  10   0   214441.70  405.53   1
  11   0   2  709.01   36.86   1
  12   0   2    7.71   15.21   1
  13   0   2  293.67   49.89   1
  14   0   215500.20  752.87   1
  15   0   2   55.52   42.31   1
  16   0   2   -1.07   19.65   1
  17   0   2  607.80  104.37   1
  18   0   2   -4.52   35.84   1
  19   0   2  554.57  123.25   1
  20   0   2   -3.33   43.30   1
  21   0   2  438.23   59.96   1
 -22   1   2   41.70   50.31   1
 -21   1   2   36.43   29.85   1
 -20   1   2  730.20   60.81   1
 -19   1   2   -0.58   18.11   1
 -18   1   2    5.06   25.13   1
 -17   1   2   41.79   41.78   1
 -16   1   2 6532.47  245.76   1
 -15   1   2   47.69   42.77   1
 -14   1   2   -0.49   16.19   1
 -13   1   2    9.94   23.40   1
 -12   1   2 4892.25  178.56   1
 -11   1   2  307.32   23.61   1
 -10   1   2   13.86    4.92   1
  -9   1   2  285.83   12.59   1
  -8   1   2 7211.79  112.31   1
  -7   1   2    8.60    4.25   1
  -6   1   2    5.89    4.10   1
  -5   1   2   14.07    4.37   1
  -4   1   2109769.0 1946.26   1
  -3   1   2 1659.77   29.43   1
  -2   1   2   12.94    3.81   1
  -1   1   2  125.18    6.34   1
   0   1   289220.10 1371.09   1
   1   1   2 1476.91   24.60   1
   2   1   2   40.70    5.81   1
   3   1   2  424.06   12.44   1
   4   1   233381.30  471.81   1
   5   1   2   33.34    6.44   1
   6   1   2    1.24    2.84   1
   7   1   2    6.29    6.24   1
   8   1   2 6404.83  117.38   1
   9   1   2 1419.91   28.23   1
  10   1   2   -0.04    5.58   1
  11   1   2  515.62   21.75   1
  12   1   2 4439.25  143.78   1
  13   1   2   63.87   26.10   1
  14   1   2   42.19   40.76   1
  15   1   2  232.09   40.44   1
  16   1   2 1784.69   81.70   1
  17   1   2    7.90   21.06   1
  18   1   2    1.24   17.24   1
  19   1   2   40.56   24.59   1
  20   1   2   79.24   34.05   1
  21   1   2   11.47   47.75   1
 -22   2   2  216.73   55.13   1
 -21   2   2   26.43   34.94   1
 -20   2   2    2.26   19.07   1
 -19   2   2   -1.40   21.32   1
 -18   2   2 1265.24   86.22   1
 -17   2   2    0.64   21.84   1
 -16   2   2    3.56   25.75   1
 -15   2   2  287.50   70.54   1
 -14   2   224253.00  820.10   1
 -13   2   2    7.45   17.94   1
 -12   2   2    9.77   13.24   1
 -11   2   2   96.01   16.33   1
 -10   2   219582.30  489.39   1
  -9   2   2 1834.98   46.96   1
  -8   2   2    6.07    2.72   1
  -7   2   2    7.79    3.52   1
  -6   2   2 2871.21   37.20   1
  -5   2   2   51.61    5.54   1
  -4   2   2   -3.56    3.56   1
  -3   2   2 6602.70   85.45   1
  -2   2   241339.70  560.02   1
  -1   2   2  101.89    8.22   1
   0   2   2   26.09    5.88   1
   1   2   2 3137.65   39.11   1
   2   2   2   27.84    7.07   1
   3   2   2    2.60    5.20   1
   4   2   2    7.36    5.24   1
   5   2   2 6150.18   81.49   1
   6   2   2 4582.71   67.70   1
   7   2   2 1725.38   30.98   1
   8   2   2  142.51   11.56   1
   9   2   2  282.27   12.91   1
  10   2   213989.60  305.27   1
  11   2   2 1229.59   43.33   1
  12   2   2   36.36   13.19   1
  13   2   2  225.14   26.60   1
  14   2   2 5483.20  194.28   1
  15   2   2    1.24   23.19   1
  16   2   2    0.68   16.34   1
  17   2   2   15.55   28.56   1
  18   2   2 2357.84  161.79   1
  19   2   2  372.36   66.57   1
  20   2   2   19.98   33.95   1
  21   2   2  189.50   88.46   1
 -22   3   2   49.59   55.81   1
 -21   3   2  107.22   57.72   1
 -20   3   2 2432.12  146.04   1
 -19   3   2  336.38   62.45   1
 -18   3   2    6.31   33.75   1
 -17   3   2   20.74   38.02   1
 -16   3   2   16.58   31.66   1
 -15   3   2  466.63   64.46   1
 -14   3   2  246.22   34.07   1
 -13   3   2  112.04   26.12   1
 -12   3   2  700.93   44.71   1
 -11   3   2   41.78   14.59   1
 -10   3   2    2.20    6.64   1
  -9   3   2 2228.22   68.78   1
  -8   3   259273.10 1084.59   1
  -7   3   2  374.38   13.83   1
  -6   3   2  353.39   16.35   1
  -5   3   2 1968.22   29.37   1
  -4   3   233068.60  486.14   1
  -3   3   2   20.32    7.77   1
  -2   3   2  286.66   14.28   1
  -1   3   2  602.27   18.73   1
   0   3   2 8223.69  105.41   1
   1   3   2   31.66    9.87   1
   2   3   2  736.91   22.55   1
   3   3   2  459.16   13.91   1
   4   3   2 7382.65   92.07   1
   5   3   2 3371.71   48.74   1
   6   3   2  484.60   12.20   1
   7   3   2 3141.55   66.70   1
   8   3   211949.70  208.94   1
   9   3   2   40.24   11.80   1
  10   3   2    0.58    3.89   1
  11   3   2  161.13   18.70   1
  12   3   2 2239.44   60.66   1
  13   3   2   31.31   18.92   1
  14   3   2  420.93   62.08   1
  15   3   2 2487.94  287.62   1
  16   3   2 1298.89   99.84   1
  17   3   2   38.95   32.35   1
  18   3   2    1.59   23.58   1
  19   3   2   14.43   42.36   1
  20   3   2 1422.86  232.07   1
  21   3   2  485.23  124.73   1
 -22   4   2   36.91   29.69   1
 -21   4   2  144.02   50.68   1
 -20   4   2   -2.84   24.18   1
 -19   4   2   87.74   41.71   1
 -18   4   2 3477.84  183.54   1
 -17   4   2  922.44  297.90   1
 -16   4   2  419.76   72.91   1
 -15   4   2   10.29   21.15   1
 -14   4   2 9816.94  383.95   1
 -13   4   2 1134.80   61.10   1
 -12   4   2   53.30   15.19   1
 -11   4   2    5.57    9.70   1
 -10   4   2 7928.26  176.83   1
  -9   4   2 5693.66  198.18   1
  -8   4   2  980.87   29.86   1
  -7   4   2  675.49   21.03   1
  -6   4   2  128.43    9.04   1
  -5   4   2 9738.55  143.58   1
  -4   4   2 2720.77   49.64   1
  -3   4   2 3677.35   51.42   1
  -2   4   217503.00  224.64   1
  -1   4   2   10.17    6.59   1
   0   4   2  726.25   21.01   1
   1   4   2 1988.93   39.42   1
   2   4   254206.10  882.46   1
   3   4   2 9726.99  138.88   1
   4   4   2  464.38   13.54   1
   5   4   2   22.18    6.93   1
   6   4   212680.20  192.72   1
   7   4   2 2992.37   62.06   1
   8   4   2 1139.25   45.33   1
   9   4   2  749.81   25.53   1
  10   4   2 8983.39  212.32   1
  11   4   2 1027.94   51.76   1
  12   4   2   14.32   18.75   1
  13   4   2 1455.37   68.78   1
  14   4   2 2051.75   79.50   1
  15   4   2 3660.44  200.79   1
  16   4   2  548.68  176.35   1
  17   4   2  138.97   45.82   1
  18   4   2  709.95   83.65   1
  19   4   2  185.79   79.39   1
  20   4   2   22.12   26.02   1
  21   4   2    7.77   59.22   1
 -21   5   2  515.84   84.19   1
 -20   5   2  550.28   94.94   1
 -19   5   2   15.32   40.72   1
 -18   5   2   38.03   42.47   1
 -17   5   2 1185.88   84.94   1
 -16   5   2  692.98   66.50   1
 -15   5   2 1677.57  147.07   1
 -14   5   2   15.55   30.39   1
 -13   5   2 1897.81  102.49   1
 -12   5   2 5546.22  134.36   1
 -11   5   2   38.16   13.83   1
 -10   5   2 1167.92   57.06   1
  -9   5   2 3253.71   96.81   1
  -8   5   2  164.00   11.74   1
  -7   5   2  189.30   13.48   1
  -6   5   2  785.44   23.04   1
  -5   5   2 3661.10   58.05   1
  -4   5   230121.50  420.03   1
  -3   5   2   17.99    6.50   1
  -2   5   2  642.08   18.95   1
  -1   5   2  806.86   17.67   1
   0   5   2   68.66    8.38   1
   1   5   2  262.76   15.57   1
   2   5   2 1598.97   33.16   1
   3   5   2 8996.87  135.63   1
   4   5   216363.80  271.17   1
   5   5   2  137.60    7.17   1
   6   5   2   10.46    5.02   1
   7   5   2  727.58   24.23   1
   8   5   2 5138.72  100.55   1
   9   5   2  167.16   12.69   1
  10   5   2  550.33   34.85   1
  11   5   2 1352.47   74.27   1
  12   5   2 4566.61  165.70   1
  13   5   2 5025.01  182.90   1
  14   5   2   39.30   26.21   1
  15   5   2  123.08   31.54   1
  16   5   2  495.24   45.25   1
  17   5   2  138.72   37.72   1
  18   5   2    7.01   25.72   1
  19   5   2  348.72   97.16   1
  20   5   2  145.86   35.06   1
  21   5   2  149.16   61.07   1
 -21   6   2    1.81   22.76   1
 -20   6   2    2.09   25.18   1
 -19   6   2    0.72   26.38   1
 -18   6   2  128.53   33.82   1
 -17   6   2  228.04   44.22   1
 -16   6   2  211.61   44.73   1
 -15   6   2  718.37   64.63   1
 -14   6   2 3894.15  182.31   1
 -13   6   2 2218.32  217.80   1
 -12   6   2   26.59   27.96   1
 -11   6   2 1000.91   43.19   1
 -10   6   2 3698.00   90.15   1
  -9   6   218415.70  431.86   1
  -8   6   2 2333.67   81.72   1
  -7   6   2 1731.87   40.50   1
  -6   6   222680.80  344.10   1
  -5   6   232445.30  504.83   1
  -4   6   2 1761.51   44.12   1
  -3   6   2 2697.75   42.52   1
  -2   6   2  276.41   11.77   1
  -1   6   2  983.43   20.85   1
   0   6   2 3701.01   56.59   1
   1   6   213562.70  202.98   1
   2   6   2  502.25   18.24   1
   3   6   2 7284.39  110.96   1
   4   6   2   12.74   10.56   1
   5   6   220266.00  349.95   1
   6   6   2 6594.44  117.51   1
   7   6   227584.10  517.53   1
   8   6   2 2284.05   62.39   1
   9   6   214445.60  343.34   1
  10   6   2  953.40   56.08   1
  11   6   2  923.86   53.70   1
  12   6   2  180.42   34.73   1
  13   6   2    8.98   20.79   1
  14   6   2  294.97   40.72   1
  15   6   2  267.89   35.53   1
  16   6   2  154.38   39.72   1
  17   6   2  876.06  100.41   1
  18   6   2   87.22   41.99   1
  19   6   2  194.64   60.33   1
  20   6   2  233.86  159.34   1
 -21   7   2   -3.09   19.44   1
 -20   7   2   26.18   35.97   1
 -19   7   2   -3.59   25.52   1
 -18   7   2 2211.84  227.04   1
 -17   7   2  130.11   53.34   1
 -16   7   2   10.94   25.29   1
 -15   7   2    1.05   18.47   1
 -14   7   2  346.46   78.16   1
 -13   7   2  515.53   52.26   1
 -12   7   2 6324.92  269.50   1
 -11   7   2  390.23   35.99   1
 -10   7   2 8306.44  316.32   1
  -9   7   2  118.29   19.49   1
  -8   7   2  902.46   35.62   1
  -7   7   2 3056.52   67.71   1
  -6   7   2  786.28   34.35   1
  -5   7   2    9.92    8.06   1
  -4   7   211123.80  186.29   1
  -3   7   214345.00  208.72   1
  -2   7   2 7155.63  117.29   1
  -1   7   2  329.06   18.11   1
   0   7   2  345.25   15.04   1
   1   7   2 5567.21   90.16   1
   2   7   237967.30  619.00   1
   3   7   2 2238.83   47.89   1
   4   7   2 4108.72   76.18   1
   5   7   2 1873.07   46.03   1
   6   7   2 3700.13  118.29   1
   7   7   2 1228.97   36.99   1
   8   7   2  411.92   25.53   1
   9   7   2 1449.28   52.89   1
  10   7   2 9700.31  803.77   1
  11   7   2  293.10   48.16   1
  12   7   2  766.02   62.10   1
  13   7   2  230.40   46.45   1
  14   7   2   13.72   22.34   1
  15   7   2  319.72   46.56   1
  16   7   2  859.76   62.06   1
  17   7   2    7.77   23.48   1
  18   7   2  177.07   68.01   1
  19   7   2   64.44   33.26   1
  20   7   2    9.87   25.57   1
 -20   8   2   -1.83   18.54   1
 -19   8   2   27.46   41.33   1
 -18   8   2  903.30   77.65   1
 -17   8   2  888.84   82.03   1
 -16   8   2  711.96  105.03   1
 -15   8   2   14.75   30.12   1
 -14   8   2   52.44   32.43   1
 -13   8   2 1005.67   72.34   1
 -12   8   2 2323.17  338.08   1
 -11   8   2  967.54   55.93   1
 -10   8   2 1968.96  229.75   1
  -9   8   2  248.58   29.21   1
  -8   8   2  110.30   15.94   1
  -7   8   2   47.74   11.59   1
  -6   8   2  305.86   18.58   1
  -5   8   2 1039.74   31.51   1
  -4   8   2 7730.01  135.06   1
  -3   8   2 1262.04   30.28   1
  -2   8   2 1264.32   28.83   1
  -1   8   2  257.14   13.30   1
   0   8   2  771.92   23.36   1
   1   8   2  373.05   21.59   1
   2   8   2 3716.12   65.32   1
   3   8   2 3115.53   62.45   1
   4   8   214228.80  280.70   1
   5   8   2  600.81   24.46   1
   6   8   2   57.80   12.03   1
   7   8   2   99.55   21.53   1
   8   8   2  585.54   37.18   1
   9   8   2  821.53   44.81   1
  10   8   2 1354.08   78.20   1
  11   8   2    9.15   24.47   1
  12   8   2 3167.60  323.31   1
  13   8   2    9.11   20.27   1
  14   8   2  104.71   32.31   1
  15   8   2  503.91   54.90   1
  16   8   2 1026.10  194.19   1
  17   8   2  395.96   50.90   1
  18   8   2   10.72   29.05   1
  19   8   2   67.12   44.41   1
  20   8   2  102.89   99.93   1
 -20   9   2  205.22   50.81   1
 -19   9   2    9.34   37.37   1
 -18   9   2  136.49   44.10   1
 -17   9   2  956.20  103.64   1
 -16   9   2  367.84   71.91   1
 -15   9   2  302.19   58.28   1
 -14   9   2  743.36   81.60   1
 -13   9   2  647.05   77.52   1
 -12   9   2  278.75  111.35   1
 -11   9   2  874.34   62.46   1
 -10   9   2    5.07   16.64   1
  -9   9   2  343.23   35.72   1
  -8   9   2   96.41   16.65   1
  -7   9   2  310.36   22.12   1
  -6   9   2 1730.08   46.00   1
  -5   9   2  190.01   15.29   1
  -4   9   2   21.61    9.07   1
  -3   9   2  475.53   25.57   1
  -2   9   2  773.00   28.28   1
  -1   9   2  659.23   21.10   1
   0   9   2    9.18    6.79   1
   1   9   2   53.33    9.58   1
   2   9   2 1742.21   43.23   1
   3   9   2  985.78   32.77   1
   4   9   2   30.18   11.97   1
   5   9   2  391.65   21.01   1
   6   9   2  884.79   41.87   1
   7   9   2 2214.14   90.69   1
   8   9   2  101.59   31.09   1
   9   9   2 2284.49   86.65   1
  10   9   2 5940.04  496.60   1
  11   9   2   10.15   23.45   1
  12   9   2    5.60   22.82   1
  13   9   2  147.75   36.48   1
  14   9   2  367.46   65.62   1
  15   9   2 1518.55  142.98   1
  16   9   2  353.92   57.45   1
  17   9   2  208.11   41.91   1
  18   9   2   17.03   23.80   1
  19   9   2   95.56   45.90   1
 -19  10   2  120.95   39.53   1
 -18  10   2   43.68   32.23   1
 -17  10   2    8.58   29.09   1
 -16  10   2  240.55   75.16   1
 -15  10   2  238.07   42.22   1
 -14  10   2  121.54   35.92   1
 -13  10   2   39.54   39.44   1
 -12  10   2 3990.50  313.33   1
 -11  10   2   15.57   25.64   1
 -10  10   2  320.58   96.93   1
  -9  10   2  123.72   30.72   1
  -8  10   2   42.49   17.67   1
  -7  10   2  158.09   20.62   1
  -6  10   2   63.80   20.32   1
  -5  10   2   22.36   18.75   1
  -4  10   217448.90  415.35   1
  -3  10   2  179.01   23.73   1
  -2  10   2    1.97   10.09   1
  -1  10   2   25.96   11.20   1
   0  10   2   15.06    8.65   1
   1  10   2   16.20   12.50   1
   2  10   2  125.78   16.75   1
   3  10   2   28.64   14.97   1
   4  10   212397.60  368.50   1
   5  10   2   25.97   15.19   1
   6  10   2   28.04   13.43   1
   7  10   2  764.48   56.02   1
   8  10   2  440.59   49.66   1
   9  10   2   66.89   29.43   1
  10  10   2   25.95   23.86   1
  11  10   2  883.40   72.28   1
  12  10   2  823.76   91.80   1
  13  10   2  530.66   61.69   1
  14  10   2   35.58   29.98   1
  15  10   2  834.89   70.62   1
  16  10   2 2278.09  425.56   1
  17  10   2   66.83   23.28   1
  18  10   2   62.95   29.13   1
 -18  11   2 3640.91  720.03   1
 -17  11   2   58.45   40.44   1
 -16  11   2   91.21   37.51   1
 -15  11   2   31.80   39.86   1
 -14  11   2  129.35   36.32   1
 -13  11   2  117.67   46.79   1
 -12  11   2  106.75   68.71   1
 -11  11   2   27.15   34.74   1
 -10  11   2 5751.15  191.35   1
  -9  11   2  241.84   42.18   1
  -8  11   2    4.21   15.44   1
  -7  11   2  516.93   49.89   1
  -6  11   2 8794.17  268.88   1
  -5  11   2   12.56   23.68   1
  -4  11   2   27.77   22.41   1
  -3  11   2  908.22   54.11   1
  -2  11   210373.00  337.49   1
  -1  11   2   81.57   18.69   1
   0  11   2   19.74   18.47   1
   1  11   2 1177.63   51.12   1
   2  11   2 1885.95   82.40   1
   3  11   2   13.50   19.68   1
   4  11   2    8.18   20.50   1
   5  11   2   22.06   17.06   1
   6  11   2  553.29   38.98   1
   7  11   2  243.00   33.48   1
   8  11   2  116.11   30.49   1
   9  11   2  126.87   43.12   1
  10  11   215221.30  997.25   1
  11  11   2   36.70   30.22   1
  12  11   2   25.86   30.06   1
  13  11   2   24.50   30.86   1
  14  11   2  204.01   41.17   1
  15  11   2  522.12   55.76   1
  16  11   2   81.45   34.53   1
  17  11   2  358.45   81.58   1
  18  11   2  634.65  284.62   1
 -17  12   2   35.28   53.94   1
 -16  12   2  626.01  143.40   1
 -15  12   2  663.94   60.80   1
 -14  12   2    3.08   22.84   1
 -13  12   2   83.35   30.71   1
 -12  12   2 1448.65  175.37   1
 -11  12   2    8.87   22.10   1
 -10  12   2    0.78   24.73   1
  -9  12   2  107.38   51.51   1
  -8  12   2 7817.61  282.05   1
  -7  12   2   42.99   25.67   1
  -6  12   2    5.55   19.95   1
  -5  12   2  253.75   46.61   1
  -4  12   219773.90  581.42   1
  -3  12   2   77.68   25.58   1
  -2  12   2   66.63   26.87   1
  -1  12   2  335.83  278.59   1
   0  12   249247.00 2161.74   1
   1  12   2  302.30   47.19   1
   2  12   2   28.68   24.58   1
   3  12   2   18.46   23.83   1
   4  12   2   97.11   33.82   1
   5  12   2  119.60   33.07   1
   6  12   2    1.59   23.14   1
   7  12   2  549.49   53.71   1
   8  12   2 2156.11  107.26   1
   9  12   2  188.07   41.20   1
  10  12   2    3.69   18.67   1
  11  12   2    6.22   25.36   1
  12  12   2 1406.57  186.66   1
  13  12   2  152.22   33.53   1
  14  12   2   10.43   25.44   1
  15  12   2  112.30   46.86   1
  16  12   2  277.29   67.47   1
  17  12   2    2.91   23.03   1
 -16  13   2    5.45   24.48   1
 -15  13   2   69.12   27.75   1
 -14  13   2   16.20   29.07   1
 -13  13   2  247.61  175.60   1
 -12  13   2    4.56   20.16   1
 -11  13   2    7.27   26.58   1
 -10  13   2  582.10  144.49   1
  -9  13   2   56.28   35.69   1
  -8  13   2    6.73   27.92   1
  -7  13   2   22.13   26.74   1
  -6  13   2 3148.79  119.89   1
  -5  13   2   35.69   26.42   1
  -4  13   2   23.28   24.87   1
  -3  13   2  146.38   50.93   1
  -2  13   2 1558.24  130.81   1
  -1  13   2   62.86   34.03   1
   0  13   2   10.87   22.68   1
   1  13   2   56.14   35.94   1
   2  13   2 4055.35  204.67   1
   3  13   2  -17.93   26.06   1
   4  13   2    7.75   22.10   1
   5  13   2   58.75   28.47   1
   6  13   2  140.03   51.74   1
   7  13   2    4.62   25.55   1
   8  13   2    4.09   23.80   1
   9  13   2   38.65   26.12   1
  10  13   2  937.38   66.94   1
  11  13   2   43.77   26.57   1
  12  13   2    0.00   16.29   1
  13  13   2    3.22   19.00   1
  14  13   2 1002.35  222.65   1
  15  13   2   74.88   26.50   1
  16  13   2   13.55   23.28   1
 -15  14   2   38.97   36.06   1
 -14  14   2   -5.38   28.85   1
 -13  14   2  286.69   49.58   1
 -12  14   2    4.44   20.82   1
 -11  14   2   52.23   30.17   1
 -10  14   2    4.72   24.74   1
  -9  14   2  167.16   44.58   1
  -8  14   2 3191.21  147.00   1
  -7  14   2  140.34   31.31   1
  -6  14   2    1.04   17.05   1
  -5  14   2   28.25   24.57   1
  -4  14   217535.90  527.02   1
  -3  14   2   18.47   32.17   1
  -2  14   2   -1.06   23.66   1
  -1  14   2   48.73   30.72   1
   0  14   2  573.57   52.91   1
   1  14   2    4.76   23.32   1
   2  14   2   19.96   27.10   1
   3  14   2   21.11   28.85   1
   4  14   2  273.35   40.12   1
   5  14   2  207.38   40.51   1
   6  14   2   20.06   37.19   1
   7  14   2  168.00   47.36   1
   8  14   2 1264.88   97.11   1
   9  14   2    9.70   22.77   1
  10  14   2    1.63   16.98   1
  11  14   2   10.85   25.90   1
  12  14   2 1019.25  159.38   1
  13  14   2   32.04   19.67   1
  14  14   2   -2.35   23.71   1
  15  14   2   94.15   31.47   1
 -14  15   2 2600.92  560.85   1
 -13  15   2   -3.40   19.98   1
 -12  15   2    4.41   14.75   1
 -11  15   2   47.36   26.03   1
 -10  15   2  461.78   51.50   1
  -9  15   2   81.70   34.15   1
  -8  15   2   31.84   37.65   1
  -7  15   2  141.84   30.02   1
  -6  15   2 1032.17   62.98   1
  -5  15   2  243.96   34.52   1
  -4  15   2   25.37   31.27   1
  -3  15   2   61.23   36.31   1
  -2  15   2 2684.51  195.21   1
  -1  15   2   14.69   32.50   1
   0  15   2   41.29   30.43   1
   1  15   2    8.01   23.15   1
   2  15   2  866.48   64.20   1
   3  15   2   93.34   35.39   1
   4  15   2    7.31   13.71   1
   5  15   2   15.62   21.31   1
   6  15   210075.20  597.35   1
   7  15   2   23.11   37.39   1
   8  15   2    7.75   25.84   1
   9  15   2    2.64   19.91   1
  10  15   2  542.39  123.93   1
  11  15   2   67.66   25.75   1
  12  15   2   12.55   26.75   1
  13  15   2   32.24   36.33   1
 -12  16   2  137.02   42.37   1
 -11  16   2    3.78   18.36   1
 -10  16   2   19.58   22.28   1
  -9  16   2  102.07   30.26   1
  -8  16   2  586.56   58.86   1
  -7  16   2   17.69   17.73   1
  -6  16   2   12.90   17.73   1
  -5  16   2  649.11   58.66   1
  -4  16   2  219.44   41.20   1
  -3  16   2    2.77   19.32   1
  -2  16   2   20.25   30.06   1
  -1  16   2  299.73   52.38   1
   0  16   2 1523.11  117.16   1
   1  16   2    5.61   20.61   1
   2  16   2    5.05   19.79   1
   3  16   2   57.46   26.77   1
   4  16   2    6.81   27.12   1
   5  16   2   57.05   26.87   1
   6  16   2   26.13   23.65   1
   7  16   2  129.46   31.80   1
   8  16   2  669.68   59.26   1
   9  16   2   28.93   18.82   1
  10  16   2   39.06   23.15   1
  11  16   2  383.54   55.79   1
  12  16   2  784.59  125.81   1
 -10  17   2    5.94   16.62   1
  -9  17   2   24.44   23.36   1
  -8  17   2  155.09   42.04   1
  -7  17   2    7.09   24.55   1
  -6  17   2  383.75   41.43   1
  -5  17   2   84.05   29.07   1
  -4  17   2   31.66   24.55   1
  -3  17   2   41.92   35.18   1
  -2  17   2  240.01   44.01   1
  -1  17   2  121.32   81.05   1
   0  17   2  120.13   30.80   1
   1  17   2   87.92   29.17   1
   2  17   2  337.69   51.23   1
   3  17   2  182.39   31.03   1
   4  17   2   14.89   21.97   1
   5  17   2  572.07   63.62   1
   6  17   2 2177.76  336.31   1
   7  17   2   34.19   21.98   1
   8  17   2    0.59   15.38   1
   9  17   2   19.39   23.54   1
  10  17   2   61.99   27.87   1
  -8  18   2 2342.19  235.97   1
  -7  18   2    8.99   27.47   1
  -6  18   2  398.33   61.95   1
  -5  18   2  181.11   30.69   1
  -4  18   2   54.08   26.23   1
  -3  18   2   -3.26   19.69   1
  -2  18   2  256.00   39.30   1
  -1  18   2    8.92   32.08   1
   0  18   2 1762.30  254.58   1
   1  18   2   13.84   19.32   1
   2  18   2   17.46   16.26   1
   3  18   2    5.43   17.72   1
   4  18   2  177.48   32.64   1
   5  18   2   36.91   25.93   1
   6  18   2 1221.85  211.74   1
   7  18   2   13.17   24.51   1
  -3  19   2  299.11   39.23   1
  -2  19   2  319.37   47.30   1
  -1  19   2   59.34   20.97   1
   0  19   2  283.51   45.54   1
   1  19   2  792.45   82.27   1
   2  19   2  681.48  121.80   1
   3  19   2   14.78   29.72   1
 -22   1   3   14.15   18.18   1
 -21   1   3 4822.68  214.60   1
 -20   1   3  296.52   58.15   1
 -19   1   3    2.57   27.79   1
 -18   1   3   19.67   37.02   1
 -17   1   3 5211.32  217.16   1
 -16   1   3  195.54   43.54   1
 -15   1   3   -1.06   25.61   1
 -14   1   3   66.08   34.13   1
 -13   1   314424.50  420.85   1
 -12   1   3    7.26   11.85   1
 -11   1   3    8.81   12.65   1
 -10   1   3  315.49   16.08   1
  -9   1   3  397.76   15.30   1
  -8   1   3  115.81    9.77   1
  -7   1   3   -0.34    4.31   1
  -6   1   3   94.62    9.81   1
  -5   1   3 7931.56  116.75   1
  -4   1   3 2593.64   44.92   1
  -3   1   3   14.75    5.66   1
  -2   1   3 1105.13   19.98   1
  -1   1   3 2357.66   32.22   1
   0   1   3   60.70    6.53   1
   1   1   3   47.10    5.60   1
   2   1   3 4306.71   59.00   1
   3   1   3 2000.01   31.49   1
   4   1   3    0.83    3.64   1
   5   1   3    1.28    3.65   1
   6   1   3  127.88    5.14   1
   7   1   3 8214.75  139.25   1
   8   1   3   10.27    7.31   1
   9   1   3   17.69    8.13   1
  10   1   3   29.82    9.87   1
  11   1   338676.00  776.69   1
  12   1   3    5.74    7.88   1
  13   1   3    0.86   11.55   1
  14   1   3    2.90   14.53   1
  15   1   3 2635.36  126.17   1
  16   1   3   10.18   22.30   1
  17   1   3    2.67   16.39   1
  18   1   3  450.96  154.16   1
  19   1   310587.00  716.56   1
  20   1   3   13.32   34.42   1
  21   1   3    1.11   28.50   1
 -22   2   3   16.87   28.92   1
 -21   2   3   -0.68   14.58   1
 -20   2   3   -0.65   21.28   1
 -19   2   3 3025.02  138.48   1
 -18   2   3    9.90   27.21   1
 -17   2   3    1.25   25.44   1
 -16   2   3   -1.32   22.01   1
 -15   2   3 2437.54  120.07   1
 -14   2   3 1258.32   68.24   1
 -13   2   3    5.41   16.97   1
 -12   2   3    5.82   11.61   1
 -11   2   3  362.05   26.11   1
 -10   2   3   19.31    7.69   1
  -9   2   3  104.58   11.30   1
  -8   2   3   21.42    7.52   1
  -7   2   310691.30  158.22   1
  -6   2   3  249.01   14.49   1
  -5   2   3   17.40    7.79   1
  -4   2   3    3.92    6.51   1
  -3   2   3179281.0 3115.25   1
  -2   2   3  613.46   16.47   1
  -1   2   3    7.39    5.88   1
   0   2   3   88.18    8.94   1
   1   2   393311.80 1523.19   1
   2   2   3  985.34   22.02   1
   3   2   3   -3.58    5.50   1
   4   2   3  504.06   11.99   1
   5   2   360787.50  949.62   1
   6   2   3  126.27    8.16   1
   7   2   3  382.06   13.18   1
   8   2   3  842.07   22.25   1
   9   2   3  207.91   15.99   1
  10   2   3    6.82    7.83   1
  11   2   3   19.86    9.33   1
  12   2   3 1416.52   55.91   1
  13   2   3  298.54   29.97   1
  14   2   3   40.57   21.75   1
  15   2   3    8.21   24.66   1
  16   2   3   17.30   32.25   1
  17   2   3 7101.04  671.96   1
  18   2   3   16.92   42.04   1
  19   2   3   17.03   47.38   1
  20   2   3  320.53   74.76   1
  21   2   3 1077.06  133.61   1
 -22   3   3  504.26   69.59   1
 -21   3   3  114.01   38.45   1
 -20   3   3   49.40   40.87   1
 -19   3   3   38.28   37.55   1
 -18   3   3    0.08   21.94   1
 -17   3   3 2800.79  195.40   1
 -16   3   3  681.86   62.33   1
 -15   3   3   56.39   31.82   1
 -14   3   3 1732.44   81.56   1
 -13   3   3   50.73   22.27   1
 -12   3   3   96.58   24.64   1
 -11   3   3  105.03   11.06   1
 -10   3   3   57.58   10.94   1
  -9   3   314113.50  311.62   1
  -8   3   3 3650.22   79.29   1
  -7   3   3    1.56    4.31   1
  -6   3   3 1409.62   27.66   1
  -5   3   329579.30  435.14   1
  -4   3   3 6669.85   89.29   1
  -3   3   3  122.14   12.86   1
  -2   3   3 1891.58   33.93   1
  -1   3   3   21.08    9.18   1
   0   3   3  932.09   22.55   1
   1   3   3   81.13   12.63   1
   2   3   3 6198.63   84.35   1
   3   3   317951.90  233.73   1
   4   3   3  662.83   14.56   1
   5   3   3  250.88    9.79   1
   6   3   3 4897.43   82.56   1
   7   3   320281.20  324.55   1
   8   3   3  483.49   14.37   1
   9   3   3    0.80    5.27   1
  10   3   3  131.42   14.23   1
  11   3   3  336.00   20.00   1
  12   3   3  600.59   35.74   1
  13   3   3  134.51   34.36   1
  14   3   3  849.89   64.39   1
  15   3   3 7359.24  419.12   1
  16   3   3    9.96   28.64   1
  17   3   3    6.18   26.12   1
  18   3   3   17.92   29.28   1
  19   3   3  111.82   33.63   1
  20   3   3  531.13   94.01   1
  21   3   3  194.31   87.72   1
 -22   4   3   -4.80   27.38   1
 -21   4   3   37.33   44.32   1
 -20   4   3   93.08   68.12   1
 -19   4   3  819.48  115.29   1
 -18   4   3 1921.48  127.86   1
 -17   4   3  504.92  272.87   1
 -16   4   3  729.35   54.54   1
 -15   4   3 3358.96  131.24   1
 -14   4   3  149.67   63.84   1
 -13   4   3  334.39   41.84   1
 -12   4   3 1271.56   56.93   1
 -11   4   3   53.10   11.01   1
 -10   4   3 4014.00  112.56   1
  -9   4   3 1393.89   57.89   1
  -8   4   3 4679.88   93.62   1
  -7   4   3   20.60    8.78   1
  -6   4   3   23.93    5.29   1
  -5   4   3 3316.11   59.47   1
  -4   4   311860.60  161.11   1
  -3   4   318357.30  243.86   1
  -2   4   3 2613.48   40.53   1
  -1   4   3   17.83    7.16   1
   0   4   3 2473.91   38.03   1
   1   4   311746.00  159.25   1
   2   4   314122.60  204.72   1
   3   4   3 2186.01   52.08   1
   4   4   3  382.57   10.78   1
   5   4   3 2370.30   47.14   1
   6   4   3 4549.14   74.54   1
   7   4   3 1891.29   72.40   1
   8   4   3 1540.18   32.93   1
   9   4   3  296.06   14.97   1
  10   4   3  837.86   37.97   1
  11   4   3  209.65   29.61   1
  12   4   3   40.20   26.66   1
  13   4   3 4870.36 2916.41   1
  14   4   3  502.58   47.09   1
  15   4   3  895.20  177.36   1
  16   4   3 1665.06  364.76   1
  17   4   3  865.56  100.49   1
  18   4   3   23.80   29.40   1
  19   4   3   50.76   45.85   1
  20   4   3  327.19  133.24   1
  21   4   3  323.86  104.74   1
 -22   5   3    7.54   29.17   1
 -21   5   3  554.65   69.88   1
 -20   5   3   71.46   40.57   1
 -19   5   3   -2.35   31.05   1
 -18   5   3  309.69   68.56   1
 -17   5   3 3017.75  164.45   1
 -16   5   3  123.31   48.90   1
 -15   5   3 1331.47   95.61   1
 -14   5   3  370.94   48.06   1
 -13   5   3 3163.96  124.09   1
 -12   5   3 1755.95   94.42   1
 -11   5   3  245.83   21.20   1
 -10   5   3  419.06   21.46   1
  -9   5   3 4965.61   94.65   1
  -8   5   3    7.64    8.73   1
  -7   5   3   35.34    9.69   1
  -6   5   3   76.22    7.93   1
  -5   5   310287.40  141.21   1
  -4   5   3 7861.85  106.55   1
  -3   5   3  216.68   12.29   1
  -2   5   3  456.46   13.86   1
  -1   5   3  706.52   17.61   1
   0   5   3   95.74   10.76   1
   1   5   3   36.36   10.06   1
   2   5   3 5218.32   78.77   1
   3   5   334170.60  537.34   1
   4   5   3  978.93   30.73   1
   5   5   3   64.78   11.14   1
   6   5   3  132.85    6.80   1
   7   5   3 1011.29   31.09   1
   8   5   3  156.33   14.61   1
   9   5   3    6.73   10.39   1
  10   5   3 1303.72   53.46   1
  11   5   3 9537.57  287.04   1
  12   5   3  470.39   47.72   1
  13   5   3 1744.97  256.63   1
  14   5   3  540.33   48.58   1
  15   5   3 1818.07   99.57   1
  16   5   3  277.81   60.07   1
  17   5   3   22.50   51.72   1
  18   5   3   78.51   51.28   1
  19   5   3 1626.48  359.39   1
  20   5   3   48.69   52.74   1
  21   5   3  420.83   79.58   1
 -21   6   3   13.59   31.56   1
 -20   6   3   23.54   39.85   1
 -19   6   3   53.39   51.14   1
 -18   6   3  129.02   42.41   1
 -17   6   3    5.15   28.32   1
 -16   6   3  299.49   58.98   1
 -15   6   3    6.07   26.71   1
 -14   6   3 1292.31   99.18   1
 -13   6   3 2700.48  411.16   1
 -12   6   3  192.04   31.85   1
 -11   6   3 5446.21  212.96   1
 -10   6   3   31.45   11.38   1
  -9   6   312172.90  470.98   1
  -8   6   3 2591.71   66.61   1
  -7   6   313167.50  206.30   1
  -6   6   3 3935.66   71.23   1
  -5   6   317699.70  295.77   1
  -4   6   3 1372.21   31.22   1
  -3   6   3 5786.56   81.54   1
  -2   6   3  832.11   18.25   1
  -1   6   3   74.66    8.71   1
   0   6   3 3323.13   53.35   1
   1   6   318218.30  268.06   1
   2   6   3 1059.55   24.86   1
   3   6   3 7659.29  212.27   1
   4   6   3 3327.84   74.35   1
   5   6   317506.30  288.92   1
   6   6   3 2394.16   50.13   1
   7   6   322080.90  929.00   1
   8   6   3  143.16   16.49   1
   9   6   315267.30  346.65   1
  10   6   3  380.42   51.28   1
  11   6   3  604.65   63.19   1
  12   6   3 1229.12   65.51   1
  13   6   3  178.12   32.66   1
  14   6   3  135.92   40.13   1
  15   6   3  291.12   82.81   1
  16   6   3   71.79   38.59   1
  17   6   3  456.25   53.09   1
  18   6   3  118.81  110.30   1
  19   6   3   43.06   38.61   1
  20   6   3  276.85   78.84   1
 -21   7   3   58.77   31.00   1
 -20   7   3   70.44   40.33   1
 -19   7   3   22.82   59.77   1
 -18   7   3 1666.38  113.04   1
 -17   7   3  282.07   48.82   1
 -16   7   3   27.51   37.74   1
 -15   7   3   32.80   32.72   1
 -14   7   3  541.53   66.25   1
 -13   7   3   84.61   39.25   1
 -12   7   3 7561.63  401.92   1
 -11   7   3 1654.67  127.23   1
 -10   7   3 4348.74  120.25   1
  -9   7   3   37.86   12.06   1
  -8   7   3 1733.36   46.65   1
  -7   7   3 6629.84  125.30   1
  -6   7   3 1700.72   41.35   1
  -5   7   3   25.33    9.42   1
  -4   7   322540.70  478.31   1
  -3   7   312520.80  245.65   1
  -2   7   3 2495.01   41.19   1
  -1   7   3   90.76    8.58   1
   0   7   3  956.68   26.81   1
   1   7   316827.40  261.65   1
   2   7   330127.30  501.76   1
   3   7   3   87.36   11.14   1
   4   7   3 3455.06   66.70   1
   5   7   3 2892.56   75.11   1
   6   7   3 4549.82   87.12   1
   7   7   3  273.28   21.37   1
   8   7   3 1452.66   55.91   1
   9   7   3 3281.31  325.43   1
  10   7   3 8599.87  276.88   1
  11   7   3   15.70   25.00   1
  12   7   3  538.64   55.09   1
  13   7   3   64.62   31.50   1
  14   7   3   56.64   32.27   1
  15   7   3  191.70   47.08   1
  16   7   3 1020.71  114.81   1
  17   7   3  131.70   33.69   1
  18   7   3   54.27   33.38   1
  19   7   3   39.44   36.09   1
  20   7   3   52.56   89.94   1
 -20   8   3   18.55   36.50   1
 -19   8   3  167.04   55.30   1
 -18   8   3  884.38   84.22   1
 -17   8   3  750.21  126.72   1
 -16   8   3  526.80   76.13   1
 -15   8   3    6.61   28.89   1
 -14   8   3  702.80   76.04   1
 -13   8   3 2519.95  265.14   1
 -12   8   3 2050.29  125.91   1
 -11   8   3  266.97   34.41   1
 -10   8   3 2486.88  206.77   1
  -9   8   3  278.65   21.59   1
  -8   8   3   57.17   15.96   1
  -7   8   3  301.51   17.86   1
  -6   8   3 2748.98   57.79   1
  -5   8   3 2205.39   50.06   1
  -4   8   3 5203.59  101.89   1
  -3   8   3  460.05   16.27   1
  -2   8   3  108.82   10.50   1
  -1   8   3   74.53   11.05   1
   0   8   3  198.60   14.35   1
   1   8   3   10.12    7.98   1
   2   8   3 6813.30  117.89   1
   3   8   3 5576.67  109.74   1
   4   8   3 5658.13  101.99   1
   5   8   3    4.33    7.86   1
   6   8   3   16.93    9.42   1
   7   8   3  442.39   29.65   1
   8   8   3  466.84   30.90   1
   9   8   3 1075.01   50.29   1
  10   8   3 2232.99  105.08   1
  11   8   3 1501.21  158.30   1
  12   8   3  719.03   58.34   1
  13   8   3   32.32   33.65   1
  14   8   3   93.94   37.18   1
  15   8   3 1435.50  230.20   1
  16   8   3  675.81   80.13   1
  17   8   3  512.39   55.39   1
  18   8   3   -2.70   22.19   1
  19   8   3    5.44   28.13   1
 -20   9   3  125.10   32.08   1
 -19   9   3    7.82   30.27   1
 -18   9   3  271.27   55.51   1
 -17   9   3  358.61   85.79   1
 -16   9   3  269.28   59.98   1
 -15   9   3  317.77   68.78   1
 -14   9   3   62.23   38.15   1
 -13   9   3  227.68   48.47   1
 -12   9   3 1538.62  247.24   1
 -11   9   3 3289.76  179.65   1
 -10   9   3   82.62   30.45   1
  -9   9   3  284.08   58.57   1
  -8   9   3  386.26   25.95   1
  -7   9   3 2638.30   74.81   1
  -6   9   3  112.52   15.39   1
  -5   9   3   44.20   12.86   1
  -4   9   3  178.04   19.36   1
  -3   9   3 2720.93   73.63   1
  -2   9   3  301.78   16.45   1
  -1   9   3   42.79    8.73   1
   0   9   3  123.25   11.47   1
   1   9   3   46.88   10.56   1
   2   9   3  138.58   16.97   1
   3   9   3  149.73   17.32   1
   4   9   3  596.89   24.15   1
   5   9   3 1116.27   37.96   1
   6   9   3  381.52   22.36   1
   7   9   3  498.09   34.84   1
   8   9   3  273.89   35.90   1
   9   9   3 9456.46  709.13   1
  10   9   3 1918.45   98.13   1
  11   9   3   74.38   37.20   1
  12   9   3  138.35   39.29   1
  13   9   3  948.19   96.37   1
  14   9   3  409.20   65.71   1
  15   9   3  631.79   68.79   1
  16   9   3  639.87   78.69   1
  17   9   3  261.86  122.39   1
  18   9   3   98.39   83.65   1
  19   9   3   28.13   48.86   1
 -19  10   3  114.09   45.17   1
 -18  10   3  580.35   88.31   1
 -17  10   3  835.62  117.26   1
 -16  10   3    6.14   30.64   1
 -15  10   3  166.30   65.22   1
 -14  10   3  286.52   56.06   1
 -13  10   3 2982.50  399.26   1
 -12  10   3  279.07   43.12   1
 -11  10   3   78.32   33.16   1
 -10  10   3  485.72   46.61   1
  -9  10   3  529.02   49.58   1
  -8  10   3   36.08   18.09   1
  -7  10   3   36.53   21.60   1
  -6  10   3 1158.71   59.66   1
  -5  10   3  142.32   29.68   1
  -4  10   3 2209.50   81.74   1
  -3  10   3   17.55   14.97   1
  -2  10   3   13.30   10.83   1
  -1  10   3  473.17   22.42   1
   0  10   3   25.91   12.00   1
   1  10   3    2.04    7.12   1
   2  10   3 1404.05   48.54   1
   3  10   3  701.38   32.00   1
   4  10   3 1949.86   58.97   1
   5  10   3    4.21    9.59   1
   6  10   3  310.35   32.58   1
   7  10   3 4249.88  268.65   1
   8  10   3  126.40   28.12   1
   9  10   3   51.74   24.95   1
  10  10   3  284.03   49.08   1
  11  10   3 1683.85  205.66   1
  12  10   3  248.78   50.39   1
  13  10   3  180.69   50.35   1
  14  10   3  118.29   42.28   1
  15  10   3 2289.72  360.39   1
  16  10   3  198.64   35.37   1
  17  10   3  118.51   35.57   1
  18  10   3   33.64   31.09   1
 -18  11   3 1434.21  481.39   1
 -17  11   3   33.53   28.11   1
 -16  11   3  384.23   78.42   1
 -15  11   3  400.35   50.58   1
 -14  11   3  175.81   48.11   1
 -13  11   3   -4.41   27.26   1
 -12  11   3 1505.45  641.70   1
 -11  11   3 4443.85  162.55   1
 -10  11   3 1400.69   72.21   1
  -9  11   3    0.84   20.43   1
  -8  11   3  159.82   80.89   1
  -7  11   3  933.83   65.35   1
  -6  11   3  385.32  100.61   1
  -5  11   3   12.41   25.14   1
  -4  11   3  116.69   28.16   1
  -3  11   313249.80  375.53   1
  -2  11   3 1053.32   49.53   1
  -1  11   3   14.57   18.78   1
   0  11   3  953.03   46.85   1
   1  11   314431.60  356.90   1
   2  11   3  187.71   28.17   1
   3  11   3   18.35   16.80   1
   4  11   3  412.31   37.50   1
   5  11   3 2554.33  160.75   1
   6  11   3    3.86   17.58   1
   7  11   3   47.17   27.02   1
   8  11   3  698.49   53.09   1
   9  11   3 2884.72  226.47   1
  10  11   3  625.22   60.84   1
  11  11   3    3.44   19.89   1
  12  11   3  246.86   54.60   1
  13  11   3   29.29   30.76   1
  14  11   3  186.94   47.16   1
  15  11   3   27.15   33.54   1
  16  11   3  499.64  168.72   1
  17  11   3   14.69   19.08   1
 -17  12   3  857.12  132.52   1
 -16  12   3  195.54   61.31   1
 -15  12   3   -2.34   21.72   1
 -14  12   3  151.08  130.75   1
 -13  12   3   83.67   36.42   1
 -12  12   3   66.82   28.60   1
 -11  12   3   -1.94   20.47   1
 -10  12   3  252.57  110.78   1
  -9  12   3 4827.79  197.77   1
  -8  12   3  193.30   41.69   1
  -7  12   3   15.14   23.89   1
  -6  12   3   27.13   23.00   1
  -5  12   3 1778.41   84.97   1
  -4  12   3  176.67   72.14   1
  -3  12   3   47.13   24.50   1
  -2  12   3  736.45   86.95   1
  -1  12   3   13.24   33.70   1
   0  12   3  855.75  113.67   1
   1  12   3   26.84   22.77   1
   2  12   3  141.52   29.58   1
   3  12   3  114.08   34.67   1
   4  12   3   64.62   26.26   1
   5  12   3   30.41   19.29   1
   6  12   3  389.84   33.39   1
   7  12   3 8142.33  491.30   1
   8  12   3  142.49   34.08   1
   9  12   3   -0.03   15.48   1
  10  12   3   97.73   31.57   1
  11  12   3  140.76   43.38   1
  12  12   3   23.36   28.34   1
  13  12   3   24.21   29.84   1
  14  12   3  224.78   48.79   1
  15  12   3 2560.93  388.65   1
  16  12   3   11.00   24.08   1
 -16  13   3  177.42   81.54   1
 -15  13   3  222.70   42.68   1
 -14  13   3  167.71   52.69   1
 -13  13   3    9.50   26.98   1
 -12  13   3    5.96   21.27   1
 -11  13   3  227.01   48.65   1
 -10  13   3   27.97   31.70   1
  -9  13   3    4.95   30.55   1
  -8  13   3   94.74   27.69   1
  -7  13   3 2147.62   92.15   1
  -6  13   3   92.46   32.27   1
  -5  13   3   -1.42   20.68   1
  -4  13   3  799.24   71.47   1
  -3  13   314330.70  443.59   1
  -2  13   3    5.74   22.67   1
  -1  13   3    3.40   19.75   1
   0  13   3   48.81   32.56   1
   1  13   3 6290.34  332.07   1
   2  13   3  491.75   45.11   1
   3  13   3    2.78   13.21   1
   4  13   3   28.86   21.64   1
   5  13   3 6949.78  623.00   1
   6  13   3  101.66   71.66   1
   7  13   3    6.55   20.14   1
   8  13   3   29.31   34.05   1
   9  13   3   10.90   23.48   1
  10  13   3   33.02   26.37   1
  11  13   3    9.54   29.54   1
  12  13   3  432.92   53.36   1
  13  13   3   89.12   44.53   1
  14  13   3   40.53   26.66   1
  15  13   3    1.67   16.37   1
 -15  14   3   -1.44   23.83   1
 -14  14   3  138.30   37.88   1
 -13  14   3 1873.74  185.78   1
 -12  14   3    7.69   23.46   1
 -11  14   3   -3.30   25.36   1
 -10  14   3   66.35   49.55   1
  -9  14   3 1147.68   96.46   1
  -8  14   3  801.88   81.88   1
  -7  14   3    6.10   23.69   1
  -6  14   3   80.89   39.58   1
  -5  14   3   56.86   30.59   1
  -4  14   3  139.41   59.44   1
  -3  14   3   12.35   37.38   1
  -2  14   3   13.54   24.58   1
  -1  14   3  396.60   48.38   1
   0  14   3    5.19   26.55   1
   1  14   3   12.27   24.12   1
   2  14   3   62.06   33.58   1
   3  14   3   29.20   20.80   1
   4  14   3  226.25   31.23   1
   5  14   3    6.67   15.88   1
   6  14   3 1274.56   79.16   1
   7  14   3   72.60   31.31   1
   8  14   3   28.72   23.72   1
   9  14   3    3.59   23.50   1
  10  14   3   51.12   29.29   1
  11  14   3 4061.83  308.33   1
  12  14   3  212.02   34.04   1
  13  14   3    0.96   13.00   1
  14  14   3  114.30   37.49   1
 -14  15   3  922.86  535.34   1
 -13  15   3    1.34   19.77   1
 -12  15   3    9.53   17.74   1
 -11  15   3   22.67   28.33   1
 -10  15   3  128.34   44.11   1
  -9  15   3    1.55   26.12   1
  -8  15   3  777.12   93.48   1
  -7  15   3  369.16   44.61   1
  -6  15   3   49.96   28.97   1
  -5  15   3   26.16   27.22   1
  -4  15   3  433.53   55.50   1
  -3  15   3   83.22   41.45   1
  -2  15   3  724.97   71.25   1
  -1  15   3    7.27   25.59   1
   0  15   3  750.82   74.67   1
   1  15   3  294.47   46.42   1
   2  15   3  290.38   46.93   1
   3  15   3    4.06   17.37   1
   4  15   3  120.95   24.74   1
   5  15   3   75.87   30.95   1
   6  15   3  881.95   71.58   1
   7  15   3   25.94   25.37   1
   8  15   3  146.00   35.18   1
   9  15   3    2.20   18.42   1
  10  15   3   32.46   34.48   1
  11  15   3   -3.98   25.52   1
  12  15   3  152.33   53.56   1
  13  15   3  399.30   79.11   1
 -12  16   3    2.75   18.61   1
 -11  16   3    6.30   17.50   1
 -10  16   3   48.10   26.21   1
  -9  16   3  992.91   80.71   1
  -8  16   3  153.24   42.38   1
  -7  16   3   12.63   18.76   1
  -6  16   3    4.97   17.04   1
  -5  16   3 1214.23   77.85   1
  -4  16   3   57.68   40.50   1
  -3  16   3    4.60   26.48   1
  -2  16   3   82.10   37.11   1
  -1  16   3  192.78   40.56   1
   0  16   3  157.06   45.79   1
   1  16   3    2.25   19.03   1
   2  16   3   23.77   36.06   1
   3  16   3 2364.88  240.07   1
   4  16   3   89.67   91.23   1
   5  16   3    4.97   18.17   1
   6  16   3   24.06   20.62   1
   7  16   3   64.59   25.49   1
   8  16   3  133.75   29.28   1
   9  16   3   -2.08   20.46   1
  10  16   3  170.71   42.88   1
  11  16   3 2469.75  307.50   1
 -10  17   3   40.28   24.11   1
  -9  17   3   22.55   22.83   1
  -8  17   3  572.54   48.78   1
  -7  17   3    9.58   14.95   1
  -6  17   3  133.47   33.35   1
  -5  17   3    9.15   20.17   1
  -4  17   3  149.53   45.25   1
  -3  17   3  403.55   54.49   1
  -2  17   3  211.49   46.74   1
  -1  17   3   25.70   26.77   1
   0  17   3  402.34   51.46   1
   1  17   3   38.31   26.74   1
   2  17   3  177.43   39.69   1
   3  17   3   63.61   23.64   1
   4  17   3   43.23   22.21   1
   5  17   3  495.80   82.76   1
   6  17   3  704.47   75.31   1
   7  17   3  256.11  194.35   1
   8  17   3    0.87    9.40   1
   9  17   3    1.75   17.81   1
  -8  18   3 2054.51  136.07   1
  -7  18   3    0.08   23.29   1
  -6  18   3  739.03   52.74   1
  -5  18   3   26.42   23.34   1
  -4  18   3   86.34   34.80   1
  -3  18   3   19.46   21.76   1
  -2  18   3  665.37   63.48   1
  -1  18   3    7.78   20.65   1
   0  18   3  763.09   84.69   1
   1  18   3   22.31   17.80   1
   2  18   3   30.76   16.60   1
   3  18   3    5.05   15.45   1
   4  18   3  401.84   70.77   1
   5  18   3   12.06   33.86   1
   6  18   3 2470.64  216.63   1
   7  18   3   24.75   44.21   1
  -3  19   3  625.01   76.60   1
  -2  19   3  337.28   67.83   1
  -1  19   3   20.38   19.70   1
   0  19   3  446.11   50.18   1
   1  19   3  462.34   54.15   1
   2  19   3  649.16   83.11   1
 -22   0   4    4.12   19.47   1
 -21   0   4  353.73   66.30   1
 -20   0   4 1650.19  124.85   1
 -19   0   4  929.37  102.18   1
 -18   0   4   17.12   48.54   1
 -17   0   4   36.64   55.18   1
 -16   0   412313.80  611.50   1
 -15   0   4  132.08   90.26   1
 -14   0   4   13.53   44.22   1
 -13   0   4  102.07   57.38   1
 -12   0   412629.60  575.01   1
 -11   0   4  297.38   23.88   1
 -10   0   4    0.25    4.62   1
  -9   0   4   75.73   12.36   1
  -8   0   4175700.0 4628.65   1
  -7   0   4 1082.20   28.28   1
  -6   0   4   -0.59    4.41   1
  -5   0   4 1985.86   45.51   1
  -4   0   4 6448.62  125.35   1
  -3   0   4   71.85   14.72   1
  -2   0   4    0.92    7.41   1
  -1   0   4    3.91    9.63   1
   0   0   4121044.0 2743.54   1
   1   0   4  489.73   17.34   1
   2   0   4    1.58    8.49   1
   3   0   4   69.65   18.98   1
   4   0   410585.00  193.21   1
   5   0   4 1509.24   42.29   1
   6   0   4    1.28    7.89   1
   7   0   4   80.24   15.56   1
   8   0   4 5235.69  181.47   1
   9   0   4  416.81   24.35   1
  10   0   4    4.13    8.09   1
  11   0   4   54.34   20.05   1
  12   0   416357.30  532.14   1
  13   0   4  597.08  125.47   1
  14   0   4    5.90   35.45   1
  15   0   4  145.83   64.77   1
  16   0   4 3778.59  285.36   1
  17   0   4    5.18   57.00   1
  18   0   4    1.85   45.90   1
  19   0   4   11.84   50.71   1
 -22   1   4    9.26   22.90   1
 -21   1   4    6.76   20.29   1
 -20   1   4    2.36   19.45   1
 -19   1   4    3.73   23.05   1
 -18   1   4 2359.30  121.72   1
 -17   1   4  214.16   50.74   1
 -16   1   4    4.18   24.60   1
 -15   1   4   53.26   39.65   1
 -14   1   4 3698.96  153.50   1
 -13   1   4  299.23   44.38   1
 -12   1   4    1.30    9.98   1
 -11   1   4  669.85   30.13   1
 -10   1   4 2778.39   78.89   1
  -9   1   4   18.13    6.80   1
  -8   1   4   25.13    8.61   1
  -7   1   4  297.70   14.67   1
  -6   1   431160.00  473.21   1
  -5   1   4    6.17    6.93   1
  -4   1   4    4.24    9.27   1
  -3   1   4 2216.22   41.03   1
  -2   1   410392.80  134.75   1
  -1   1   4  171.04   11.56   1
   0   1   4    9.07    4.90   1
   1   1   4 4662.56   69.61   1
   2   1   4133836.0 2329.10   1
   3   1   4  348.95   12.30   1
   4   1   4    1.16    3.62   1
   5   1   4  239.00    9.87   1
   6   1   4 8052.42  121.75   1
   7   1   4  161.60   12.15   1
   8   1   4    1.37    5.75   1
   9   1   4  581.27   19.92   1
  10   1   4 1627.08   36.15   1
  11   1   4    8.83    9.20   1
  12   1   4    2.54    9.45   1
  13   1   4  150.82   26.16   1
  14   1   4 5622.69  197.44   1
  15   1   4  238.87   43.59   1
  16   1   4    5.29   24.27   1
  17   1   4   92.90  100.67   1
  18   1   4  241.32   74.39   1
  19   1   4   52.19   49.23   1
  20   1   4    3.33   24.06   1
 -22   2   4    8.18   41.03   1
 -21   2   4  212.44   37.07   1
 -20   2   4  401.71  131.54   1
 -19   2   4    5.60   23.88   1
 -18   2   4   11.15   27.73   1
 -17   2   4   79.06   43.27   1
 -16   2   4 1385.53   90.41   1
 -15   2   4   90.21   41.04   1
 -14   2   4   19.42   19.91   1
 -13   2   4  315.43   43.04   1
 -12   2   4 4596.86  130.84   1
 -11   2   4 1232.11   59.32   1
 -10   2   4    2.53    5.06   1
  -9   2   4  332.58   14.78   1
  -8   2   4 5049.75   89.83   1
  -7   2   4 1901.66   35.92   1
  -6   2   4    3.12    6.96   1
  -5   2   4  480.78   19.14   1
  -4   2   4 1012.71   23.20   1
  -3   2   4 7544.40   99.21   1
  -2   2   4    4.20    7.14   1
  -1   2   4 1584.37   29.62   1
   0   2   432433.40  459.32   1
   1   2   4 2666.29   44.44   1
   2   2   4   -2.17    6.09   1
   3   2   4   70.10    8.13   1
   4   2   4   38.76    6.16   1
   5   2   4 1391.28   28.00   1
   6   2   4   81.08    8.31   1
   7   2   4 3753.18   62.91   1
   8   2   4 9731.05  209.24   1
   9   2   4  102.67   12.27   1
  10   2   4   26.59    9.76   1
  11   2   4  240.83   18.06   1
  12   2   414189.90  397.07   1
  13   2   4  816.59   69.80   1
  14   2   4   25.42   28.00   1
  15   2   4   47.22   36.04   1
  16   2   4 1093.00  146.94   1
  17   2   4   14.80   84.02   1
  18   2   4   14.06   48.49   1
  19   2   4   31.09   48.49   1
  20   2   4  203.57   56.26   1
 -22   3   4 2370.24  127.51   1
 -21   3   4   -3.48   25.69   1
 -20   3   4    2.14   22.35   1
 -19   3   4   21.54   25.42   1
 -18   3   4 1343.92   88.92   1
 -17   3   4  861.60   81.28   1
 -16   3   4  211.57   50.47   1
 -15   3   4    9.36   20.67   1
 -14   3   4 8643.24  273.70   1
 -13   3   4  520.13   45.25   1
 -12   3   4    2.73   12.31   1
 -11   3   4  275.35   18.48   1
 -10   3   4 3501.90   92.01   1
  -9   3   4 2061.55   56.86   1
  -8   3   4  135.45   12.12   1
  -7   3   4  170.48   13.81   1
  -6   3   4 6992.59  111.24   1
  -5   3   4 5120.47   77.07   1
  -4   3   4 1019.59   23.27   1
  -3   3   4  546.31   15.59   1
  -2   3   4 5117.63   69.61   1
  -1   3   4 1734.06   33.62   1
   0   3   4  306.37   15.76   1
   1   3   4 1739.91   33.40   1
   2   3   428628.30  400.06   1
   3   3   4  257.00   11.41   1
   4   3   4  154.04    8.68   1
   5   3   4   11.81    4.22   1
   6   3   445827.30  763.76   1
   7   3   4 6394.87  124.37   1
   8   3   4   61.18   12.93   1
   9   3   4   61.30   10.69   1
  10   3   4  337.61   17.72   1
  11   3   4  821.20   40.25   1
  12   3   4  172.77   44.22   1
  13   3   4  222.31   33.34   1
  14   3   4   30.35   31.05   1
  15   3   4  326.65  115.48   1
  16   3   4    6.91   34.21   1
  17   3   4  288.33  156.19   1
  18   3   4  447.48  103.26   1
  19   3   4  318.31   85.87   1
  20   3   4  173.96   61.07   1
  21   3   4  613.66   96.60   1
 -22   4   4    2.27   19.22   1
 -21   4   4  167.57   55.06   1
 -20   4   4 1523.78  111.92   1
 -19   4   4  187.41   70.21   1
 -18   4   4  465.50   75.25   1
 -17   4   4 1431.28  603.19   1
 -16   4   4 1084.85   67.50   1
 -15   4   4  485.69   49.61   1
 -14   4   4    0.09   16.19   1
 -13   4   4 1336.88  119.18   1
 -12   4   4 9195.18  282.21   1
 -11   4   4  244.78   17.13   1
 -10   4   4 1121.36   71.54   1
  -9   4   4 3847.78  101.21   1
  -8   4   414048.60  250.86   1
  -7   4   4   54.12    9.31   1
  -6   4   4   50.98   10.38   1
  -5   4   411065.10  148.87   1
  -4   4   438724.10  559.87   1
  -3   4   4 1842.51   32.43   1
  -2   4   4  453.03   15.70   1
  -1   4   4   12.15    5.53   1
   0   4   4 9225.97  120.52   1
   1   4   4 7733.90  114.20   1
   2   4   4 2109.12   42.23   1
   3   4   412193.20  181.89   1
   4   4   4   52.78    6.11   1
   5   4   4 1612.57   33.49   1
   6   4   4  769.09   32.40   1
   7   4   4 6542.36  111.03   1
   8   4   4 2797.44   55.67   1
   9   4   4  433.47   26.24   1
  10   4   4   24.76   13.83   1
  11   4   4 1830.40  279.33   1
  12   4   4 7038.89  216.34   1
  13   4   4  300.34   42.47   1
  14   4   4  104.46   32.78   1
  15   4   4 1350.05  137.36   1
  16   4   4 2490.69  361.43   1
  17   4   4   25.81   40.64   1
  18   4   4   14.80   90.68   1
  19   4   4  797.24  123.99   1
  20   4   4   47.75   49.23   1
  21   4   4  517.80  109.19   1
 -22   5   4   77.74   58.84   1
 -21   5   4   80.83   57.63   1
 -20   5   4   18.15   37.47   1
 -19   5   4   19.89   44.47   1
 -18   5   4  674.92   88.58   1
 -17   5   4  975.05   82.64   1
 -16   5   4    2.59   22.04   1
 -15   5   4 2614.44  134.94   1
 -14   5   4 1745.90   87.77   1
 -13   5   4  328.22   43.32   1
 -12   5   4  659.84   55.35   1
 -11   5   4  467.52   25.95   1
 -10   5   4  581.43   20.20   1
  -9   5   4   45.30   10.61   1
  -8   5   4   10.74    8.98   1
  -7   5   4 1577.86   33.62   1
  -6   5   4 3341.11   46.40   1
  -5   5   4 1880.47   32.08   1
  -4   5   4 2066.46   36.69   1
  -3   5   4  407.82   13.56   1
  -2   5   4   79.47    9.22   1
  -1   5   4 1753.81   30.03   1
   0   5   4    0.33    5.03   1
   1   5   4  959.81   23.71   1
   2   5   428045.40  436.49   1
   3   5   413780.60  223.28   1
   4   5   4  226.10   13.14   1
   5   5   4    6.00    4.62   1
   6   5   4  211.73   15.34   1
   7   5   4 3212.89   67.26   1
   8   5   4   54.08   10.46   1
   9   5   4  898.08   36.93   1
  10   5   4 6754.23  194.56   1
  11   5   4 3492.84  238.43   1
  12   5   4  201.25   46.90   1
  13   5   4 3815.91  237.48   1
  14   5   4  630.01   52.82   1
  15   5   4 1173.21  117.69   1
  16   5   4    8.52   19.17   1
  17   5   4   91.93   71.62   1
  18   5   4 1295.06  170.63   1
  19   5   4 1335.40  221.33   1
  20   5   4  457.47  138.43   1
 -21   6   4   49.93   34.20   1
 -20   6   4    8.94   29.94   1
 -19   6   4  183.61   59.26   1
 -18   6   4  116.78   38.18   1
 -17   6   4   12.00   26.89   1
 -16   6   4  400.76   52.83   1
 -15   6   4  111.07   64.39   1
 -14   6   4  118.75   48.78   1
 -13   6   4 2539.34  153.06   1
 -12   6   4   58.25   23.45   1
 -11   6   4 4358.30  141.96   1
 -10   6   4  838.60   40.26   1
  -9   6   411508.50  280.24   1
  -8   6   4 2864.06   51.91   1
  -7   6   416138.80  294.78   1
  -6   6   4  155.11   13.62   1
  -5   6   411286.90  238.20   1
  -4   6   4  285.73   14.19   1
  -3   6   4 4263.99   63.44   1
  -2   6   4 1875.84   32.68   1
  -1   6   4 1678.30   28.84   1
   0   6   4  702.49   22.12   1
   1   6   413473.10  207.23   1
   2   6   4  574.42   20.09   1
   3   6   411939.00  190.08   1
   4   6   412564.40  235.77   1
   5   6   4 2656.37   59.26   1
   6   6   4 2096.49   80.63   1
   7   6   425024.00  616.77   1
   8   6   4 4421.37   99.17   1
   9   6   4 5706.67  294.69   1
  10   6   4   38.48   27.03   1
  11   6   4  817.00   55.68   1
  12   6   4 1536.84   91.55   1
  13   6   4 1710.46  101.95   1
  14   6   4  453.15   85.16   1
  15   6   4  601.34   57.91   1
  16   6   4  387.49   41.94   1
  17   6   4   55.71   37.60   1
  18   6   4    9.37   21.05   1
  19   6   4   16.66   50.34   1
  20   6   4   35.16   49.97   1
 -21   7   4   65.33   35.52   1
 -20   7   4   51.09   42.93   1
 -19   7   4   76.20   62.28   1
 -18   7   4 1134.23   87.70   1
 -17   7   4  527.07   67.56   1
 -16   7   4   15.90   28.50   1
 -15   7   4   56.10   50.41   1
 -14   7   4  837.90   77.95   1
 -13   7   4  354.20   66.80   1
 -12   7   4 6368.41  637.64   1
 -11   7   4  549.13   48.56   1
 -10   7   4 1292.35   51.86   1
  -9   7   4  399.86   20.61   1
  -8   7   4 1664.91   45.15   1
  -7   7   4 3361.28   77.64   1
  -6   7   4 2250.96   44.61   1
  -5   7   4   17.78    8.95   1
  -4   7   425884.50  473.39   1
  -3   7   4 5588.51   83.91   1
  -2   7   4  472.21   14.11   1
  -1   7   4  113.17    7.60   1
   0   7   4 2379.26   44.88   1
   1   7   414559.80  230.77   1
   2   7   4 9615.39  155.44   1
   3   7   4  239.49   14.72   1
   4   7   4 1999.20   52.51   1
   5   7   4 2925.70   58.97   1
   6   7   4 1818.52   45.84   1
   7   7   4   49.80   15.07   1
   8   7   4 3646.87  291.29   1
   9   7   4  462.25   35.21   1
  10   7   4 4369.65  160.48   1
  11   7   4 1262.29   84.91   1
  12   7   4  455.83   54.23   1
  13   7   4    3.28   23.95   1
  14   7   4  161.32   43.50   1
  15   7   4   14.77   27.26   1
  16   7   4 1610.14  405.32   1
  17   7   4    6.95   26.31   1
  18   7   4   -0.55   22.24   1
  19   7   4   25.17   88.09   1
 -20   8   4   23.10   47.96   1
 -19   8   4    4.66   47.68   1
 -18   8   4 1835.16  175.09   1
 -17   8   4  363.18   69.38   1
 -16   8   4  201.45   51.22   1
 -15   8   4    5.74   29.78   1
 -14   8   4 2529.10  143.24   1
 -13   8   4  115.97   36.52   1
 -12   8   4  932.93   55.25   1
 -11   8   4   28.58   29.94   1
 -10   8   4 2325.38  119.81   1
  -9   8   4   15.40   12.70   1
  -8   8   4    8.19   10.45   1
  -7   8   4 1126.30   34.33   1
  -6   8   4 8350.31  148.70   1
  -5   8   4  562.38   19.50   1
  -4   8   4 3502.20   58.68   1
  -3   8   4  153.50   10.96   1
  -2   8   4  331.50   15.45   1
  -1   8   4  466.82   18.52   1
   0   8   4  193.02   14.01   1
   1   8   4  661.16   24.26   1
   2   8   4 7220.55  156.01   1
   3   8   4 3731.76   74.31   1
   4   8   4 1360.64   37.55   1
   5   8   4   27.38   10.67   1
   6   8   4   10.76   13.24   1
   7   8   4  658.02   35.45   1
   8   8   4  948.96   46.10   1
   9   8   4 1574.47  112.34   1
  10   8   4  509.47   59.50   1
  11   8   4  273.16   67.82   1
  12   8   4   39.67   44.26   1
  13   8   4   -0.96   17.41   1
  14   8   4  112.40   41.19   1
  15   8   4 1787.19  176.56   1
  16   8   4 1153.54   83.13   1
  17   8   4   95.28   34.08   1
  18   8   4   17.09   33.81   1
  19   8   4   15.18   46.64   1
 -20   9   4   12.71   29.25   1
 -19   9   4    9.22   44.47   1
 -18   9   4   85.45   36.96   1
 -17   9   4  785.85   83.01   1
 -16   9   4  231.33   56.55   1
 -15   9   4   33.08   43.64   1
 -14   9   4    7.34   28.95   1
 -13   9   4  590.01  104.93   1
 -12   9   4 2375.79  166.49   1
 -11   9   4  574.45   47.32   1
 -10   9   4   10.27   23.97   1
  -9   9   4  794.84   59.85   1
  -8   9   4  757.72   38.69   1
  -7   9   4 1009.00   40.59   1
  -6   9   4    5.65    9.41   1
  -5   9   4    4.05   11.61   1
  -4   9   4  304.71   21.28   1
  -3   9   4  517.71   21.09   1
  -2   9   4  105.44   11.56   1
  -1   9   4 1690.52   36.35   1
   0   9   4  339.60   16.61   1
   1   9   4   50.33   10.97   1
   2   9   4   47.07   11.99   1
   3   9   4  303.20   22.20   1
   4   9   4 1133.86   37.04   1
   5   9   4   23.68   11.74   1
   6   9   4  191.67   27.65   1
   7   9   4 1162.77   55.09   1
   8   9   4   30.22   23.39   1
   9   9   4 2582.99  163.38   1
  10   9   4    7.94   35.28   1
  11   9   4  483.94   68.38   1
  12   9   4  591.11   90.66   1
  13   9   4  778.05   78.44   1
  14   9   4  527.16   60.82   1
  15   9   4 1861.02  206.75   1
  16   9   4  373.65   89.16   1
  17   9   4   37.12   21.88   1
  18   9   4  102.72   64.03   1
 -19  10   4   18.41   29.08   1
 -18  10   4 3031.78  391.53   1
 -17  10   4  249.80   71.87   1
 -16  10   4    0.15   23.18   1
 -15  10   4  237.67   60.97   1
 -14  10   4  778.81  104.33   1
 -13  10   4  665.39   66.81   1
 -12  10   4   55.78   33.82   1
 -11  10   4   68.15   66.80   1
 -10  10   4 1071.99   64.07   1
  -9  10   4  139.82   24.91   1
  -8  10   4   12.53   22.77   1
  -7  10   4   32.09   28.97   1
  -6  10   4 6813.62  206.34   1
  -5  10   4  243.64   35.65   1
  -4  10   4  135.48   24.06   1
  -3  10   4  468.47   34.28   1
  -2  10   4  247.46   23.58   1
  -1  10   4    9.91   10.47   1
   0  10   4    2.71    7.71   1
   1  10   4    8.02    9.23   1
   2  10   410569.20  236.28   1
   3  10   4   65.12   18.15   1
   4  10   4   50.14   17.37   1
   5  10   4  143.97   18.47   1
   6  10   4  135.42   26.02   1
   7  10   4  210.77   27.60   1
   8  10   4   22.73   22.40   1
   9  10   4  383.72   50.39   1
  10  10   4 9124.52  787.50   1
  11  10   4   34.59   37.95   1
  12  10   4  155.02   49.50   1
  13  10   4  367.35   53.23   1
  14  10   4   65.19   36.25   1
  15  10   4   13.71   29.86   1
  16  10   4   -1.91   18.64   1
  17  10   4   59.70   22.54   1
  18  10   4  273.15   78.84   1
 -18  11   4  100.05   55.11   1
 -17  11   4  242.04   50.40   1
 -16  11   4  613.70   78.86   1
 -15  11   4  -17.94   33.66   1
 -14  11   4   47.58   29.55   1
 -13  11   4  105.23   31.08   1
 -12  11   411492.90  676.84   1
 -11  11   4  224.26   43.82   1
 -10  11   4  112.60   43.55   1
  -9  11   4   52.38   32.33   1
  -8  11   4 1160.06   65.66   1
  -7  11   4   30.25   23.25   1
  -6  11   4    8.83   19.69   1
  -5  11   4   68.74   27.58   1
  -4  11   4  859.89   65.88   1
  -3  11   4  726.59   51.37   1
  -2  11   4    8.72   21.13   1
  -1  11   4  172.21   26.34   1
   0  11   4 9337.74  333.27   1
   1  11   4 1743.36   70.97   1
   2  11   4   60.66   19.26   1
   3  11   4  136.63   24.81   1
   4  11   4 8489.46  353.57   1
   5  11   4  152.63   21.77   1
   6  11   4    6.17   16.96   1
   7  11   4  269.74   29.13   1
   8  11   4 1576.15  144.28   1
   9  11   4  322.20   49.10   1
  10  11   4    5.62   27.63   1
  11  11   4  137.59   55.36   1
  12  11   4   10.33   29.67   1
  13  11   4   19.61   31.29   1
  14  11   4   46.05   37.30   1
  15  11   4   19.34   26.06   1
  16  11   4 2837.41  468.46   1
  17  11   4  129.98   63.85   1
 -17  12   4   89.06   83.13   1
 -16  12   4   15.21   24.66   1
 -15  12   4   46.75   23.80   1
 -14  12   4 1653.21  147.74   1
 -13  12   4   21.36   23.17   1
 -12  12   4    1.56   23.14   1
 -11  12   4    1.14   23.56   1
 -10  12   4 2406.91  134.59   1
  -9  12   4  396.02   59.15   1
  -8  12   4   12.79   20.45   1
  -7  12   4  110.93   38.23   1
  -6  12   4  732.60   55.84   1
  -5  12   4  287.30   52.61   1
  -4  12   4   43.17   31.74   1
  -3  12   4  114.87   40.61   1
  -2  12   434263.80 1327.39   1
  -1  12   4   54.01   43.02   1
   0  12   4   54.91   37.22   1
   1  12   4  267.83   41.38   1
   2  12   415509.00  649.11   1
   3  12   4   14.99   20.23   1
   4  12   4    0.92   14.22   1
   5  12   4   19.97   17.53   1
   6  12   4 3979.28  429.61   1
   7  12   4  354.13   44.42   1
   8  12   4   20.78   24.44   1
   9  12   4   54.29   29.49   1
  10  12   4  520.43   63.89   1
  11  12   4  234.91   49.37   1
  12  12   4    3.23   25.53   1
  13  12   4  593.49   85.64   1
  14  12   4 1314.64  167.96   1
  15  12   4   14.57   23.23   1
  16  12   4    5.27   15.32   1
 -16  13   4  524.18  153.30   1
 -15  13   4   79.36   38.73   1
 -14  13   4    2.55   20.67   1
 -13  13   4   29.51   39.13   1
 -12  13   4  551.67   60.19   1
 -11  13   4  130.52   37.62   1
 -10  13   4   -0.82   20.81   1
  -9  13   4   38.60   35.22   1
  -8  13   4   12.51   29.89   1
  -7  13   4   46.21   39.10   1
  -6  13   4   12.61   26.01   1
  -5  13   4   72.89   32.99   1
  -4  13   4 8794.61  275.19   1
  -3  13   4   76.38   42.82   1
  -2  13   4    3.27   16.94   1
  -1  13   4   30.26   25.97   1
   0  13   4 3365.40  201.99   1
   1  13   4   42.11   31.56   1
   2  13   4   28.76   25.49   1
   3  13   4   42.77   23.30   1
   4  13   4 2639.60  164.98   1
   5  13   4   66.22   30.95   1
   6  13   4    2.46   18.45   1
   7  13   4    9.31   27.28   1
   8  13   4  559.50   48.90   1
   9  13   4    9.83   22.31   1
  10  13   4   -0.01   23.86   1
  11  13   4  152.80   50.43   1
  12  13   4   80.85   46.51   1
  13  13   4   37.94   25.41   1
  14  13   4   13.38   18.91   1
  15  13   4    4.41   14.14   1
 -15  14   4   10.19   31.39   1
 -14  14   4 1644.04  231.58   1
 -13  14   4  151.23  114.32   1
 -12  14   4    5.93   22.30   1
 -11  14   4   -3.79   24.97   1
 -10  14   4 1255.77   93.28   1
  -9  14   4    8.59   34.32   1
  -8  14   4    6.30   19.08   1
  -7  14   4    8.00   19.47   1
  -6  14   4   67.75   31.62   1
  -5  14   4   23.60   33.65   1
  -4  14   4   20.57   24.06   1
  -3  14   4   24.72   31.27   1
  -2  14   4  482.66   60.46   1
  -1  14   4    8.11   27.86   1
   0  14   4    4.15   20.90   1
   1  14   4   86.60   36.06   1
   2  14   412250.00  835.98   1
   3  14   4  188.29   36.68   1
   4  14   4    1.26   17.10   1
   5  14   4  183.07   39.13   1
   6  14   4 2688.43  242.93   1
   7  14   4   10.82   31.92   1
   8  14   4    4.67   21.09   1
   9  14   4    4.09   16.94   1
  10  14   4  222.79   59.49   1
  11  14   4  575.33   55.08   1
  12  14   4   16.92   26.88   1
  13  14   4  112.28   28.49   1
  14  14   4 2024.27  469.97   1
 -14  15   4   10.26   23.53   1
 -13  15   4   20.81   19.27   1
 -12  15   4  164.15   38.57   1
 -11  15   4    8.80   23.92   1
 -10  15   4    0.39   24.81   1
  -9  15   4    7.51   24.80   1
  -8  15   4 9739.15  389.43   1
  -7  15   4   54.25   29.97   1
  -6  15   4   -0.38   19.50   1
  -5  15   4  247.48   40.63   1
  -4  15   4  590.19   67.47   1
  -3  15   4   57.61   37.13   1
  -2  15   4   38.96   35.66   1
  -1  15   4   35.80   32.81   1
   0  15   4 3448.59  283.13   1
   1  15   4    6.10   26.05   1
   2  15   4   19.50   26.64   1
   3  15   4  116.46   36.73   1
   4  15   4   37.45   27.15   1
   5  15   4  369.07  154.98   1
   6  15   4   36.57   27.31   1
   7  15   4  135.86   39.03   1
   8  15   4  684.39   57.15   1
   9  15   4    2.83   21.38   1
  10  15   4   -3.29   35.98   1
  11  15   4   20.75   31.05   1
  12  15   4 2058.76  287.83   1
  13  15   4  121.89   34.49   1
 -12  16   4   18.03   15.85   1
 -11  16   4   12.09   19.18   1
 -10  16   4  356.04   47.99   1
  -9  16   4  397.04   52.83   1
  -8  16   4   29.33   28.22   1
  -7  16   4   20.18   24.81   1
  -6  16   4   15.01   26.12   1
  -5  16   4   92.17   42.48   1
  -4  16   4    2.31   15.97   1
  -3  16   4    8.85   30.29   1
  -2  16   4 1002.38   78.58   1
  -1  16   4   59.43   35.66   1
   0  16   4    0.95   15.10   1
   1  16   4   14.51   25.09   1
   2  16   4  249.36   37.42   1
   3  16   4  840.47   63.78   1
   4  16   4   29.30   23.30   1
   5  16   4   70.74   26.31   1
   6  16   4  673.18   57.41   1
   7  16   4   39.62   24.09   1
   8  16   4    0.82   15.36   1
   9  16   4    2.31   23.94   1
  10  16   4    3.15   19.15   1
  11  16   4  332.90   61.68   1
 -10  17   4   58.00   22.10   1
  -9  17   4  187.21   32.45   1
  -8  17   4 1973.78  134.88   1
  -7  17   4   99.91   33.75   1
  -6  17   4   80.77   34.48   1
  -5  17   4   37.85   30.32   1
  -4  17   4  392.34   45.50   1
  -3  17   4  321.15   59.83   1
  -2  17   4   92.48   36.10   1
  -1  17   4  134.24   46.87   1
   0  17   4  255.05   51.06   1
   1  17   4   12.47   23.13   1
   2  17   4   24.22   19.72   1
   3  17   4  209.68   31.21   1
   4  17   4   32.23   17.32   1
   5  17   4  108.79   31.40   1
   6  17   4  329.30   40.02   1
   7  17   4    7.15   15.10   1
   8  17   4    3.74   15.55   1
   9  17   4   50.60   21.73   1
  -7  18   4   64.06   31.48   1
  -6  18   4  453.63   48.87   1
  -5  18   4   47.11   29.87   1
  -4  18   4   33.20   24.61   1
  -3  18   4    0.48   20.02   1
  -2  18   4 1299.98  135.16   1
  -1  18   4    6.04   25.35   1
   0  18   4  331.70   43.83   1
   1  18   4   39.47   18.49   1
   2  18   4  123.40   26.57   1
   3  18   4   14.27   14.32   1
   4  18   4  232.01   47.52   1
   5  18   4    9.47   46.45   1
   6  18   4 2747.92  336.34   1
  -2  19   4  253.30   39.75   1
  -1  19   4    8.81   18.11   1
   0  19   4  311.20   47.85   1
   1  19   4  323.59   70.33   1
 -22   1   5  404.62   49.97   1
 -21   1   5    2.18   23.74   1
 -20   1   5  192.11   49.11   1
 -19   1   5  183.90   49.72   1
 -18   1   5  795.39   81.71   1
 -17   1   5   13.26   30.59   1
 -16   1   5  603.89   74.83   1
 -15   1   5  706.04   74.69   1
 -14   1   5  299.20   56.86   1
 -13   1   5    6.80   22.89   1
 -12   1   5   87.68   20.43   1
 -11   1   5 4065.29  111.03   1
 -10   1   5   22.49    9.54   1
  -9   1   5    2.49    5.19   1
  -8   1   5  190.37   11.73   1
  -7   1   523962.90  364.29   1
  -6   1   5  237.53   14.44   1
  -5   1   5    0.92    5.73   1
  -4   1   5  657.72   18.89   1
  -3   1   5134221.0 2354.58   1
  -2   1   5 5293.50   78.19   1
  -1   1   5   -1.58    6.41   1
   0   1   5 5449.97   84.70   1
   1   1   568817.80 1189.87   1
   2   1   5   28.96    8.01   1
   3   1   5    1.50    3.96   1
   4   1   5   54.93    6.81   1
   5   1   521702.50  333.81   1
   6   1   5    6.77    2.38   1
   7   1   5    0.75    5.48   1
   8   1   5   90.19   12.58   1
   9   1   5 3293.28   68.56   1
  10   1   5  388.27   17.72   1
  11   1   5    1.83    7.02   1
  12   1   5 1276.68   78.97   1
  13   1   5 1698.35  103.39   1
  14   1   5  146.94   50.32   1
  15   1   5   -5.27   30.59   1
  16   1   5   64.03   59.59   1
  17   1   5 5008.13  425.64   1
  18   1   5  289.07   76.25   1
  19   1   5    5.92   29.24   1
  20   1   5  611.81   97.34   1
 -22   2   5    2.65   12.33   1
 -21   2   5  293.11   54.67   1
 -20   2   5   -2.43   29.77   1
 -19   2   5    4.39   24.97   1
 -18   2   5  105.81   39.12   1
 -17   2   5  385.01   57.48   1
 -16   2   5  205.65   56.49   1
 -15   2   5   14.11   39.11   1
 -14   2   5   38.44   24.58   1
 -13   2   5 4547.11  152.38   1
 -12   2   5  783.92   51.86   1
 -11   2   5  148.91   15.74   1
 -10   2   5  557.53   20.87   1
  -9   2   5 3486.59   73.68   1
  -8   2   5  437.28   16.59   1
  -7   2   5   83.60   10.34   1
  -6   2   5  147.10   13.66   1
  -5   2   5 2832.07   44.02   1
  -4   2   5   39.15    7.79   1
  -3   2   5  114.35   10.27   1
  -2   2   5  723.62   21.54   1
  -1   2   554939.40  817.59   1
   0   2   5 3335.34   52.83   1
   1   2   5   -1.41    5.39   1
   2   2   5  290.59   11.86   1
   3   2   511947.40  152.81   1
   4   2   5  270.22   10.82   1
   5   2   5   11.77    2.98   1
   6   2   5 2903.72   53.25   1
   7   2   515208.20  274.26   1
   8   2   5 1697.25   41.54   1
   9   2   5    2.64    6.59   1
  10   2   5  263.41   15.63   1
  11   2   513720.20  317.44   1
  12   2   5 1121.78   88.04   1
  13   2   5  102.97   63.96   1
  14   2   5  618.66  122.88   1
  15   2   5  170.26   79.21   1
  16   2   5    6.66   45.90   1
  17   2   5    0.74   53.30   1
  18   2   5  299.06   80.69   1
  19   2   5  939.00  108.82   1
  20   2   5  122.14   44.41   1
 -22   3   5   44.42   34.52   1
 -21   3   5    1.69   15.36   1
 -20   3   5   39.93   31.21   1
 -19   3   5   17.19   30.65   1
 -18   3   5  694.08   71.13   1
 -17   3   5   34.80   42.00   1
 -16   3   5 2632.72  134.41   1
 -15   3   5 6102.51  205.84   1
 -14   3   5  262.10   51.12   1
 -13   3   5   74.13   27.60   1
 -12   3   5   35.30   16.65   1
 -11   3   5  859.11   33.05   1
 -10   3   5 2898.15  132.27   1
  -9   3   5   68.67    8.98   1
  -8   3   5 1495.23   32.32   1
  -7   3   5 2853.56   56.02   1
  -6   3   5  248.84   13.39   1
  -5   3   5  799.45   22.69   1
  -4   3   5 5879.98   76.77   1
  -3   3   5 1330.26   25.87   1
  -2   3   5  571.82   17.79   1
  -1   3   5  466.57   16.00   1
   0   3   5 3018.57   49.25   1
   1   3   5 5625.54   83.17   1
   2   3   5 1324.28   25.08   1
   3   3   5    4.58    5.61   1
   4   3   5  409.49   11.39   1
   5   3   5 6183.53  100.20   1
   6   3   5 8307.41  142.31   1
   7   3   5 1249.23   51.54   1
   8   3   5  131.10   13.85   1
   9   3   5 3737.95   68.61   1
  10   3   5  226.15   19.81   1
  11   3   5   24.40   17.20   1
  12   3   5 2053.11  169.98   1
  13   3   5  180.24   36.92   1
  14   3   5  243.07   56.99   1
  15   3   5   48.86  112.89   1
  16   3   5   10.36   53.30   1
  17   3   5  279.07  145.83   1
  18   3   5   11.10   46.64   1
  19   3   5   32.94   48.12   1
  20   3   5  391.96   71.43   1
 -22   4   5   62.21   41.61   1
 -21   4   5 1261.87  117.52   1
 -20   4   5   36.64   51.26   1
 -19   4   5   37.87   51.24   1
 -18   4   5 1154.71  109.94   1
 -17   4   5 4618.00 2463.38   1
 -16   4   5  419.45   54.30   1
 -15   4   5   34.74   40.47   1
 -14   4   5  123.04   33.83   1
 -13   4   5 4594.05  165.40   1
 -12   4   5 2771.39  101.15   1
 -11   4   5   58.69   15.89   1
 -10   4   5 2436.33   84.38   1
  -9   4   5 4316.22   92.96   1
  -8   4   5  497.52   21.86   1
  -7   4   5    0.50    5.48   1
  -6   4   5 2388.44   44.99   1
  -5   4   511281.60  152.78   1
  -4   4   510643.80  145.14   1
  -3   4   5   17.67    7.13   1
  -2   4   5 1371.85   26.66   1
  -1   4   5 1211.13   23.23   1
   0   4   5 2461.81   40.39   1
   1   4   5 2009.29   43.96   1
   2   4   5 7770.11  117.37   1
   3   4   529223.00  409.83   1
   4   4   5  365.82   10.06   1
   5   4   5  371.43   15.45   1
   6   4   5 1215.88   39.19   1
   7   4   514096.30  235.15   1
   8   4   5 1388.58   43.10   1
   9   4   5   39.26   16.68   1
  10   4   5  219.43   23.26   1
  11   4   5 6494.21  185.69   1
  12   4   5  927.51   90.56   1
  13   4   5    1.75   17.30   1
  14   4   5    4.64   19.84   1
  15   4   5  430.58  105.30   1
  16   4   5   11.47   55.89   1
  17   4   5   22.21   98.82   1
  18   4   5   -1.11   60.70   1
  19   4   5  524.09   95.49   1
  20   4   5   57.37   48.12   1
 -22   5   5  102.58   47.82   1
 -21   5   5   22.44   40.14   1
 -20   5   5   19.38   34.76   1
 -19   5   5  136.45   66.43   1
 -18   5   5  326.59   87.93   1
 -17   5   5  234.92   65.77   1
 -16   5   5  706.79   64.53   1
 -15   5   5 1895.82   97.38   1
 -14   5   5  653.40   65.27   1
 -13   5   5   13.76   24.48   1
 -12   5   5 1539.02   60.68   1
 -11   5   5  385.14   22.57   1
 -10   5   5  588.26   20.84   1
  -9   5   5  123.28   14.58   1
  -8   5   5  151.07   14.55   1
  -7   5   5 8605.15  139.20   1
  -6   5   5 5769.32   91.49   1
  -5   5   5   29.63    8.10   1
  -4   5   5 3367.48   53.07   1
  -3   5   5  455.41   15.90   1
  -2   5   5  195.22   11.32   1
  -1   5   5  930.28   21.91   1
   0   5   5   20.62    8.15   1
   1   5   5 6199.36   94.51   1
   2   5   515031.20  236.68   1
   3   5   5 2126.46   60.65   1
   4   5   5 1966.48   41.81   1
   5   5   5  943.18   25.81   1
   6   5   5 1058.86   33.80   1
   7   5   5  298.42   18.77   1
   8   5   5  698.90   29.23   1
   9   5   5 6283.32  150.98   1
  10   5   5 1610.13  103.51   1
  11   5   5  771.25   99.85   1
  12   5   5  252.79   43.98   1
  13   5   5 3395.30  174.37   1
  14   5   5   65.36   36.76   1
  15   5   5  120.81   41.40   1
  16   5   5    8.42   30.41   1
  17   5   5  984.16  153.97   1
  18   5   5   10.36   82.54   1
  19   5   5  981.57  190.61   1
  20   5   5  430.45  126.21   1
 -21   6   5   30.85   36.99   1
 -20   6   5   15.45   38.35   1
 -19   6   5  166.96   61.19   1
 -18   6   5   30.15   34.05   1
 -17   6   5   21.40   39.47   1
 -16   6   5  384.52   75.52   1
 -15   6   5  290.87   60.38   1
 -14   6   5  481.99   78.38   1
 -13   6   5 3407.01  144.85   1
 -12   6   5    7.05   19.07   1
 -11   6   5 1909.79  137.75   1
 -10   6   5  500.45   21.19   1
  -9   6   5 9686.07  193.32   1
  -8   6   5 2412.13   52.49   1
  -7   6   511065.90  180.43   1
  -6   6   5   20.57   11.19   1
  -5   6   5 4682.91   67.90   1
  -4   6   5  101.00    9.70   1
  -3   6   5 1312.74   25.92   1
  -2   6   5 4237.53   61.79   1
  -1   6   5 4550.94   64.11   1
   0   6   5  112.54   13.31   1
   1   6   5 6869.09  124.47   1
   2   6   5 1335.37   34.59   1
   3   6   514737.00  231.73   1
   4   6   5 9398.26  226.89   1
   5   6   5   27.08   10.63   1
   6   6   5 1579.01   44.73   1
   7   6   522856.60  444.00   1
   8   6   5 2703.44  110.08   1
   9   6   5 1493.32  139.44   1
  10   6   5  210.86   33.47   1
  11   6   5  732.93   68.99   1
  12   6   5 1100.52   85.64   1
  13   6   5 2062.94  326.95   1
  14   6   5  150.85   35.33   1
  15   6   5 1558.53  131.38   1
  16   6   5   68.37   33.59   1
  17   6   5  -11.84   94.75   1
  18   6   5   20.73   55.89   1
  19   6   5    8.14   44.78   1
  20   6   5  232.07   68.47   1
 -21   7   5   23.05   27.54   1
 -20   7   5  425.60   71.17   1
 -19   7   5  518.69   90.11   1
 -18   7   5  724.30   68.35   1
 -17   7   5  463.49   72.49   1
 -16   7   5   63.09   47.43   1
 -15   7   5  827.36   76.62   1
 -14   7   5 2818.87  183.57   1
 -13   7   5  220.96   58.28   1
 -12   7   5 6761.91  385.48   1
 -11   7   5    5.95   16.93   1
 -10   7   5  320.71   22.85   1
  -9   7   5  555.51   29.05   1
  -8   7   5  654.28   26.22   1
  -7   7   5  372.60   19.75   1
  -6   7   5 2799.52   57.03   1
  -5   7   5   27.94    9.69   1
  -4   7   516766.10  282.57   1
  -3   7   5 1162.44   22.95   1
  -2   7   5  205.92   10.69   1
  -1   7   5   16.22    7.99   1
   0   7   5 3977.40   69.80   1
   1   7   5 5923.81   99.64   1
   2   7   5 5368.29   93.95   1
   3   7   5  856.56   37.32   1
   4   7   5  269.76   18.38   1
   5   7   5 1527.28   40.02   1
   6   7   5 1210.29   40.16   1
   7   7   5  109.30   19.24   1
   8   7   5 4233.22  174.93   1
   9   7   5   12.21   17.14   1
  10   7   5 4207.79  223.45   1
  11   7   5 5256.78  271.38   1
  12   7   5   16.94   30.48   1
  13   7   5  147.12   38.47   1
  14   7   5  176.66   43.81   1
  15   7   5   78.53   32.42   1
  16   7   5 1534.17  184.52   1
  17   7   5   55.90   34.24   1
  18   7   5    7.40   79.95   1
  19   7   5   18.14   48.86   1
 -20   8   5   41.57   33.74   1
 -19   8   5   19.58   58.01   1
 -18   8   5 1992.08  130.79   1
 -17   8   5  199.11   54.36   1
 -16   8   5  161.45   58.81   1
 -15   8   5    4.37   23.11   1
 -14   8   5  401.04   79.42   1
 -13   8   5    7.14   30.81   1
 -12   8   5 1239.40   94.09   1
 -11   8   5   30.46   25.37   1
 -10   8   5 1136.34   50.73   1
  -9   8   5   90.72   19.33   1
  -8   8   5   38.19   15.52   1
  -7   8   5 1582.85   43.79   1
  -6   8   5 3637.47   76.99   1
  -5   8   5   23.67   10.09   1
  -4   8   511128.50  230.76   1
  -3   8   5   88.27   12.15   1
  -2   8   5  293.93   15.65   1
  -1   8   5 1251.96   30.44   1
   0   8   5 3261.47   58.02   1
   1   8   5 2055.24   46.09   1
   2   8   5 2701.11   53.59   1
   3   8   5  914.99   31.23   1
   4   8   5  525.83   26.53   1
   5   8   5   13.82    9.86   1
   6   8   5   12.21   15.57   1
   7   8   5  481.86   34.69   1
   8   8   5 2657.09  131.95   1
   9   8   5 3628.92  594.65   1
  10   8   5   59.46   55.08   1
  11   8   5   49.08   39.75   1
  12   8   5   66.55   33.88   1
  13   8   5   75.22   32.27   1
  14   8   5  540.70   60.28   1
  15   8   5 1135.70  102.85   1
  16   8   5 1742.77  248.26   1
  17   8   5    6.25   15.89   1
  18   8   5  183.95   79.95   1
  19   8   5    0.00   25.54   1
 -20   9   5   13.43   26.21   1
 -19   9   5    6.28   27.21   1
 -18   9   5   42.10   46.46   1
 -17   9   5 2155.86  147.75   1
 -16   9   5  160.82   51.39   1
 -15   9   5    5.01   25.46   1
 -14   9   5  981.07  112.04   1
 -13   9   5 2140.61  251.60   1
 -12   9   5   32.99   23.92   1
 -11   9   5   65.73   32.65   1
 -10   9   5   83.02   29.74   1
  -9   9   5 1887.13   79.70   1
  -8   9   5   37.05   15.26   1
  -7   9   5  306.61   26.36   1
  -6   9   5    5.69   12.93   1
  -5   9   5    3.80   11.38   1
  -4   9   5  119.62   13.82   1
  -3   9   5   19.68   10.68   1
  -2   9   5   17.56    8.95   1
  -1   9   5 9228.02  299.82   1
   0   9   5  140.86   13.60   1
   1   9   5  193.39   14.19   1
   2   9   5   47.60   13.11   1
   3   9   5  214.35   19.80   1
   4   9   5  276.20   20.68   1
   5   9   5   94.93   18.19   1
   6   9   5  164.24   23.49   1
   7   9   5 4054.57  454.54   1
   8   9   5   -6.06   14.61   1
   9   9   5  255.73   61.77   1
  10   9   5  527.12   71.96   1
  11   9   5 3453.35  363.01   1
  12   9   5  484.94   73.67   1
  13   9   5  479.30   63.92   1
  14   9   5  517.71   58.26   1
  15   9   5 6780.87  861.87   1
  16   9   5  178.05   35.83   1
  17   9   5   19.69   14.70   1
  18   9   5  278.70   86.61   1
 -19  10   5  130.30   33.42   1
 -18  10   5  633.39  333.76   1
 -17  10   5   13.13   29.14   1
 -16  10   5    9.67   33.77   1
 -15  10   5   21.94   33.54   1
 -14  10   5    1.72   31.47   1
 -13  10   5   59.93   31.88   1
 -12  10   5 1438.52  160.10   1
 -11  10   5   31.19   25.95   1
 -10  10   5  104.95   28.69   1
  -9  10   5   60.24   23.23   1
  -8  10   5   50.26   23.59   1
  -7  10   5  491.58   41.74   1
  -6  10   5 1128.82   64.57   1
  -5  10   5   32.32   22.50   1
  -4  10   5  249.33   35.31   1
  -3  10   5 5024.97  141.39   1
  -2  10   5    6.64   12.05   1
  -1  10   5   37.58   11.29   1
   0  10   5   33.58   10.73   1
   1  10   5   21.37   12.47   1
   2  10   5 1592.95   51.47   1
   3  10   5    8.87   12.56   1
   4  10   5    7.58   11.32   1
   5  10   5  983.26   79.64   1
   6  10   5  118.54   24.44   1
   7  10   5    8.28   20.16   1
   8  10   5  612.67   45.84   1
   9  10   514887.40 1373.77   1
  10  10   5 1443.65  107.42   1
  11  10   5   20.61   36.60   1
  12  10   5  816.53   73.66   1
  13  10   5   41.20   34.65   1
  14  10   5  122.32   42.59   1
  15  10   5   -2.68   18.70   1
  16  10   5   13.31   23.92   1
  17  10   5  225.39   72.50   1
 -18  11   5   98.66   30.78   1
 -17  11   5  922.17  138.15   1
 -16  11   5  161.01   42.28   1
 -15  11   5   23.72   32.81   1
 -14  11   5   22.00   23.96   1
 -13  11   5    8.10   21.21   1
 -12  11   5  371.19  167.80   1
 -11  11   5   -7.20   34.64   1
 -10  11   5  445.44   59.19   1
  -9  11   5  566.25   48.88   1
  -8  11   5   87.45   27.03   1
  -7  11   5    1.58   15.40   1
  -6  11   5  608.10   59.69   1
  -5  11   5  684.20   53.58   1
  -4  11   5  246.32   39.85   1
  -3  11   5   10.16   16.43   1
  -2  11   5   49.49   22.38   1
  -1  11   5    4.21   15.13   1
   0  11   5  314.97   37.25   1
   1  11   5   60.93   18.30   1
   2  11   5 1092.52   52.59   1
   3  11   5   60.29   20.42   1
   4  11   5  543.59   35.42   1
   5  11   5    4.99   17.06   1
   6  11   5   14.25   19.87   1
   7  11   5 3698.86  353.94   1
   8  11   5   17.42   25.60   1
   9  11   5  179.83   52.13   1
  10  11   5   82.21   51.15   1
  11  11   5 3224.31  291.74   1
  12  11   5    0.67   20.81   1
  13  11   5    1.60   23.16   1
  14  11   5  116.74   34.53   1
  15  11   5 1145.69  151.50   1
  16  11   5   40.50   24.20   1
  17  11   5   20.12   33.06   1
 -17  12   5   -3.32   21.24   1
 -16  12   5  188.08   65.23   1
 -15  12   5   67.92   28.05   1
 -14  12   5   22.98   32.16   1
 -13  12   5    5.91   22.92   1
 -12  12   5   14.61   25.48   1
 -11  12   5    5.94   22.71   1
 -10  12   5  336.54   52.74   1
  -9  12   5   -1.89   17.91   1
  -8  12   5   42.97   33.19   1
  -7  12   5 8514.48  314.94   1
  -6  12   5   10.37   27.28   1
  -5  12   5    5.26   18.85   1
  -4  12   5  201.07   39.93   1
  -3  12   519329.70  970.93   1
  -2  12   5  693.56   70.61   1
  -1  12   5    6.74   27.55   1
   0  12   5  653.95   72.49   1
   1  12   513706.80  666.61   1
   2  12   5  171.58   36.81   1
   3  12   5    0.39   14.18   1
   4  12   5   45.20   21.62   1
   5  12   5  429.95   68.03   1
   6  12   5   84.86   31.12   1
   7  12   5    8.01   19.93   1
   8  12   5  457.14   61.00   1
   9  12   5   39.88   34.17   1
  10  12   5    4.20   32.03   1
  11  12   5   11.90   30.36   1
  12  12   5   96.10   43.73   1
  13  12   5 4156.33  232.88   1
  14  12   5  433.81   52.62   1
  15  12   5    0.29   11.14   1
  16  12   5   58.59   30.68   1
 -16  13   5    6.68   35.16   1
 -15  13   5    4.14   22.29   1
 -14  13   5    2.43   21.07   1
 -13  13   5 1172.74  119.05   1
 -12  13   5   -0.33   22.40   1
 -11  13   5    9.86   26.46   1
 -10  13   5    2.22   23.87   1
  -9  13   5  440.28   44.84   1
  -8  13   5  295.04   39.64   1
  -7  13   5    9.46   20.25   1
  -6  13   5  236.42   42.00   1
  -5  13   510684.30  340.10   1
  -4  13   5  801.64   62.72   1
  -3  13   5   23.50   24.47   1
  -2  13   5   37.17   27.14   1
  -1  13   5  110.24   37.41   1
   0  13   5   36.60   27.44   1
   1  13   5   53.53   33.48   1
   2  13   5  729.04   48.23   1
   3  13   5 6695.95  420.59   1
   4  13   5  190.50   32.85   1
   5  13   5    6.59   20.78   1
   6  13   5  175.22   36.44   1
   7  13   5  139.27   33.75   1
   8  13   5    1.74   15.60   1
   9  13   5    0.66   11.97   1
  10  13   5  544.58   56.21   1
  11  13   5 4360.56  386.58   1
  12  13   5    1.36   21.05   1
  13  13   5    1.73   14.11   1
  14  13   5    0.96   15.16   1
  15  13   5   70.01   33.96   1
 -15  14   5   -3.05   20.71   1
 -14  14   5  233.81   64.09   1
 -13  14   5    2.45   15.78   1
 -12  14   5   14.08   21.70   1
 -11  14   5 1264.77   77.32   1
 -10  14   5  134.50   44.24   1
  -9  14   5   13.09   35.34   1
  -8  14   5  451.72   47.84   1
  -7  14   5 1460.99   79.19   1
  -6  14   5  583.72   54.93   1
  -5  14   5    5.94   22.77   1
  -4  14   5  145.84   40.92   1
  -3  14   5 1286.97   93.94   1
  -2  14   5    2.46   24.02   1
  -1  14   5   -1.59   17.49   1
   0  14   5   51.72   35.10   1
   1  14   5  338.87   54.52   1
   2  14   5  884.33   65.33   1
   3  14   5    7.40   17.49   1
   4  14   5   43.82   22.96   1
   5  14   5 1613.42  188.08   1
   6  14   5   90.76   33.22   1
   7  14   5    2.77   15.35   1
   8  14   5   19.70   26.18   1
   9  14   5  395.19   49.39   1
  10  14   5   95.24   35.10   1
  11  14   5   12.77   28.37   1
  12  14   5  638.67   54.92   1
  13  14   5   22.82   16.75   1
 -14  15   5  185.30   45.35   1
 -13  15   5   11.33   17.03   1
 -12  15   5   31.73   25.26   1
 -11  15   5   13.79   23.56   1
 -10  15   5  103.87   35.21   1
  -9  15   5  349.63   55.33   1
  -8  15   5  872.39   72.77   1
  -7  15   5    4.65   17.04   1
  -6  15   5   14.84   19.71   1
  -5  15   5  624.06   76.22   1
  -4  15   5   36.11   28.96   1
  -3  15   5   16.60   31.76   1
  -2  15   5  556.90   64.05   1
  -1  15   5   18.76   27.61   1
   0  15   5   20.70   29.33   1
   1  15   5    8.52   22.97   1
   2  15   5   72.28   30.42   1
   3  15   5  730.99   76.64   1
   4  15   5  173.67   31.36   1
   5  15   5   44.16   26.89   1
   6  15   5  623.36   58.24   1
   7  15   5  228.59   43.99   1
   8  15   5    1.61   19.05   1
   9  15   5    8.83   25.90   1
  10  15   5   47.21   35.31   1
  11  15   5   20.79   24.94   1
  12  15   5   46.20   40.67   1
 -12  16   5   43.23   28.29   1
 -11  16   5  412.85   49.21   1
 -10  16   5  329.56   43.57   1
  -9  16   5   91.57   31.03   1
  -8  16   5  177.77   30.46   1
  -7  16   5   84.97   29.09   1
  -6  16   5   35.40   26.29   1
  -5  16   5   10.61   23.41   1
  -4  16   5   21.47   31.10   1
  -3  16   5 1313.03   83.03   1
  -2  16   5  407.63   57.09   1
  -1  16   5   21.10   30.21   1
   0  16   5   21.34   22.84   1
   1  16   5  208.20   34.99   1
   2  16   5    3.02   22.65   1
   3  16   5  157.36   39.04   1
   4  16   5  132.09   41.75   1
   5  16   5  221.73   33.57   1
   6  16   5  193.01   50.60   1
   7  16   5   10.72   18.73   1
   8  16   5    6.68   20.72   1
   9  16   5   18.92   23.76   1
  10  16   5    8.25   23.74   1
 -10  17   5   30.65   28.60   1
  -9  17   5  451.44   43.71   1
  -8  17   5  610.18   55.51   1
  -7  17   5   27.82   28.28   1
  -6  17   5   41.31   25.63   1
  -5  17   5    5.70   18.77   1
  -4  17   5  155.43   40.61   1
  -3  17   5  172.27   37.71   1
  -2  17   5  459.14   59.37   1
  -1  17   5   12.07   23.16   1
   0  17   5   45.08   27.03   1
   1  17   5    6.85   16.82   1
   2  17   5  114.35   26.05   1
   3  17   5 1373.31  113.04   1
   4  17   5   39.34   25.16   1
   5  17   5  119.19   42.89   1
   6  17   5 1161.80   80.16   1
   7  17   5    9.28   18.28   1
   8  17   5  125.97   28.33   1
  -7  18   5  231.60   53.53   1
  -6  18   5   15.63   16.84   1
  -5  18   5   98.13   24.92   1
  -4  18   5   22.75   25.82   1
  -3  18   5    9.93   18.55   1
  -2  18   5 1004.25   83.38   1
  -1  18   5   21.66   25.55   1
   0  18   5  339.08   50.96   1
   1  18   5   36.51   14.63   1
   2  18   5   80.41   25.51   1
   3  18   5    5.23   16.64   1
   4  18   5  476.45   73.48   1
   5  18   5  479.33  112.63   1
 -22   0   6 6977.89  735.06   1
 -21   0   6   57.74   47.03   1
 -20   0   6    5.73   41.01   1
 -19   0   6  531.60  100.51   1
 -18   0   6   87.49   65.75   1
 -17   0   6  312.55   74.71   1
 -16   0   6    4.11   40.57   1
 -15   0   6   30.98   44.86   1
 -14   0   615305.50  759.93   1
 -13   0   6  785.03  102.56   1
 -12   0   6    2.53   16.15   1
 -11   0   6    1.69   10.17   1
 -10   0   614792.20  448.16   1
  -9   0   6  555.03   38.04   1
  -8   0   6    3.02   11.36   1
  -7   0   6    1.27    3.47   1
  -6   0   6168511.0 4398.27   1
  -5   0   6   13.13   10.03   1
  -4   0   6    0.20   10.19   1
  -3   0   6 5187.99  118.88   1
  -2   0   61424948.58734.90   1
  -1   0   6 5279.29  125.67   1
   0   0   6    5.80   14.37   1
   1   0   6   55.00   20.64   1
   2   0   6268260.0 9335.99   1
   3   0   6   12.21    5.76   1
   4   0   6    4.16    5.58   1
   5   0   6  310.60   14.78   1
   6   0   618473.60  502.30   1
   7   0   6 1147.33   46.87   1
   8   0   6    4.25    8.26   1
   9   0   6    2.14    8.26   1
  10   0   6 4470.04  169.18   1
  11   0   6 1154.39   98.13   1
  12   0   6    1.34   23.09   1
  13   0   6  125.82   46.95   1
  14   0   6   42.93   48.86   1
  15   0   6  286.85  110.30   1
  16   0   6    1.85   29.24   1
 -22   1   6   -6.41   16.72   1
 -21   1   6    7.37   22.61   1
 -20   1   6 1146.96   97.90   1
 -19   1   6   -0.40   23.29   1
 -18   1   6    7.95   29.22   1
 -17   1   6  276.94   55.88   1
 -16   1   6  388.29   63.67   1
 -15   1   6   39.74   38.81   1
 -14   1   6   12.43   28.28   1
 -13   1   6  405.57   37.03   1
 -12   1   624177.70  589.49   1
 -11   1   6  192.43   15.33   1
 -10   1   6    0.72    5.68   1
  -9   1   6    1.65    6.28   1
  -8   1   617727.50  324.38   1
  -7   1   6   78.74    9.92   1
  -6   1   6   -2.14    6.21   1
  -5   1   6  566.53   14.66   1
  -4   1   6 7137.66   99.30   1
  -3   1   6  933.05   25.43   1
  -2   1   6  488.20   74.41   1
  -1   1   6  184.94   21.64   1
   0   1   633312.10  511.31   1
   1   1   6   46.98    9.18   1
   2   1   6   -2.87    5.75   1
   3   1   6  417.80   14.81   1
   4   1   612319.10  165.68   1
   5   1   6    9.79    4.11   1
   6   1   6    6.27    3.37   1
   7   1   6  180.65   12.02   1
   8   1   630792.40  624.55   1
   9   1   6   23.40    8.28   1
  10   1   6    3.22    8.63   1
  11   1   6   32.15   15.48   1
  12   1   6  878.82   60.83   1
  13   1   6  183.18   40.67   1
  14   1   6    4.12   19.97   1
  15   1   6   22.21   48.49   1
  16   1   6  198.76  114.00   1
  17   1   6    3.70   55.52   1
  18   1   6   11.84   35.53   1
  19   1   6  290.18   56.63   1
 -22   2   6  360.44   54.85   1
 -21   2   6   23.55   25.46   1
 -20   2   6   -0.12   21.43   1
 -19   2   6   32.25   36.05   1
 -18   2   6   42.08   41.74   1
 -17   2   6   97.82   66.28   1
 -16   2   6   10.00   31.94   1
 -15   2   6   66.11   45.12   1
 -14   2   6  202.84   33.15   1
 -13   2   6    1.07   15.47   1
 -12   2   6   88.17   18.79   1
 -11   2   6 1119.94   43.36   1
 -10   2   613101.40  308.71   1
  -9   2   6  351.76   16.80   1
  -8   2   6   21.65    8.49   1
  -7   2   6  834.51   23.40   1
  -6   2   6   87.13   10.03   1
  -5   2   6 1588.47   31.28   1
  -4   2   6   45.24    8.75   1
  -3   2   6  717.57   17.71   1
  -2   2   656726.50  834.15   1
  -1   2   6  816.04   21.64   1
   0   2   6  158.92    9.80   1
   1   2   6   48.14    9.33   1
   2   2   6  260.31   12.58   1
   3   2   6 2806.00   41.31   1
   4   2   6  106.21    7.54   1
   5   2   6   13.80    5.11   1
   6   2   633511.10  673.52   1
   7   2   6   57.98    9.15   1
   8   2   6   12.97    8.09   1
   9   2   6   29.02   11.30   1
  10   2   6 8146.43  194.92   1
  11   2   6 1285.57   56.55   1
  12   2   6  213.72   35.41   1
  13   2   6 1858.51  151.01   1
  14   2   6   56.22   43.61   1
  15   2   6   11.47   48.86   1
  16   2   6   10.36   77.36   1
  17   2   6   84.76  102.89   1
  18   2   6   -3.33   32.57   1
  19   2   6  314.60   65.51   1
  20   2   6  142.87   53.67   1
 -22   3   6   -0.99   23.45   1
 -21   3   6   16.60   27.17   1
 -20   3   6  371.44   47.92   1
 -19   3   6   28.66   42.13   1
 -18   3   6   31.92   42.64   1
 -17   3   6   61.58   47.00   1
 -16   3   625773.20  927.37   1
 -15   3   6  140.16   42.57   1
 -14   3   6   -0.39   18.08   1
 -13   3   6   68.53   31.66   1
 -12   3   6  408.35   33.28   1
 -11   3   6   53.04   13.93   1
 -10   3   6  716.66   32.28   1
  -9   3   6    3.71    6.23   1
  -8   3   611159.70  203.15   1
  -7   3   6    4.75    7.49   1
  -6   3   6    0.18    4.57   1
  -5   3   6 1657.67   31.38   1
  -4   3   617608.40  234.79   1
  -3   3   6  312.16   13.14   1
  -2   3   6  225.59   12.94   1
  -1   3   6 2583.39   41.57   1
   0   3   616134.10  220.84   1
   1   3   6 2306.56   40.64   1
   2   3   6  182.10   10.73   1
   3   3   6   33.95    6.13   1
   4   3   6 2303.42   34.81   1
   5   3   6    4.55    4.21   1
   6   3   6 1462.69   57.55   1
   7   3   6 3838.02  109.58   1
   8   3   6 5884.71   99.53   1
   9   3   6  837.42   36.14   1
  10   3   6    1.09   10.01   1
  11   3   6   41.05   20.29   1
  12   3   631339.70 1344.38   1
  13   3   6 1775.48  168.63   1
  14   3   6  195.96   89.75   1
  15   3   6   21.20   32.58   1
  16   3   6 4890.06  381.97   1
  17   3   6  138.06  121.03   1
  18   3   6    4.81   37.38   1
  19   3   6   44.04   45.16   1
  20   3   6  134.72   44.41   1
 -22   4   6  593.88   64.55   1
 -21   4   6   56.81   40.76   1
 -20   4   6    6.25   28.57   1
 -19   4   6  137.50   37.73   1
 -18   4   6 1042.31   86.32   1
 -17   4   6  327.60  154.38   1
 -16   4   6  109.36   39.03   1
 -15   4   6  184.89   41.41   1
 -14   4   6 2041.58  108.45   1
 -13   4   6  690.45   56.80   1
 -12   4   6  495.72   38.11   1
 -11   4   6  624.78   29.01   1
 -10   4   6 3064.30   79.47   1
  -9   4   6    3.54    8.11   1
  -8   4   6    2.07    5.93   1
  -7   4   6    6.39    7.59   1
  -6   4   623256.80  349.15   1
  -5   4   6  324.52   12.91   1
  -4   4   6 2075.94   40.08   1
  -3   4   6  304.48   14.02   1
  -2   4   6 4667.96   63.08   1
  -1   4   6  100.03   10.28   1
   0   4   6  538.22   16.77   1
   1   4   6  936.12   24.17   1
   2   4   631870.30  465.81   1
   3   4   6  245.46   11.45   1
   4   4   6   73.91    6.40   1
   5   4   6 2238.34   68.59   1
   6   4   6 2952.03   53.94   1
   7   4   6 3282.55   77.27   1
   8   4   6  323.99   24.78   1
   9   4   6  260.33   30.21   1
  10   4   6  630.39   39.98   1
  11   4   6  130.05   28.07   1
  12   4   6   13.37   26.40   1
  13   4   6    0.07   18.07   1
  14   4   6  118.29   43.19   1
  15   4   6    4.44   29.83   1
  16   4   6   38.86   67.73   1
  17   4   6  540.75  173.96   1
  18   4   6  560.74  104.00   1
  19   4   6    3.33   34.05   1
  20   4   6    1.85   24.43   1
 -22   5   6   29.70   45.97   1
 -21   5   6   75.84   61.68   1
 -20   5   6   38.79   57.42   1
 -19   5   6   66.90   76.55   1
 -18   5   6  220.74   74.94   1
 -17   5   6  592.81   73.33   1
 -16   5   6  879.73   64.98   1
 -15   5   6  418.34   47.18   1
 -14   5   6  101.43   41.55   1
 -13   5   6  191.20   40.48   1
 -12   5   6 5847.99  174.47   1
 -11   5   6  700.18   33.50   1
 -10   5   6   50.34   11.33   1
  -9   5   6   27.13   11.09   1
  -8   5   6 3027.05   57.20   1
  -7   5   6 1112.82   28.60   1
  -6   5   6 2198.61   44.37   1
  -5   5   6    2.47    5.72   1
  -4   5   6 6369.48   87.41   1
  -3   5   6   29.62    7.85   1
  -2   5   6  543.15   16.66   1
  -1   5   6 4493.08   67.47   1
   0   5   6 3378.63   51.30   1
   1   5   6 3904.90   68.40   1
   2   5   6 3739.33   77.27   1
   3   5   6  916.90   23.96   1
   4   5   6 2169.65   39.43   1
   5   5   6 1056.21   35.24   1
   6   5   6 1850.21   80.06   1
   7   5   6   20.41    8.85   1
   8   5   6 5715.91  135.93   1
   9   5   6 1461.92   66.38   1
  10   5   6   23.27   30.10   1
  11   5   6 1864.70  206.67   1
  12   5   6 1580.47   90.70   1
  13   5   6  604.06  365.80   1
  14   5   6    4.64   34.36   1
  15   5   6   28.88   38.46   1
  16   5   6  346.57   77.12   1
  17   5   6  249.83   94.01   1
  18   5   6  507.44  165.44   1
  19   5   6  889.78  119.55   1
  20   5   6   19.99   62.55   1
 -21   6   6   21.55   31.40   1
 -20   6   6   -2.09   24.99   1
 -19   6   6  269.61   76.11   1
 -18   6   6    5.89   22.22   1
 -17   6   6  272.97   54.44   1
 -16   6   6  445.28   74.55   1
 -15   6   6 1081.29  103.79   1
 -14   6   6 1330.55   78.81   1
 -13   6   6 1925.93  174.60   1
 -12   6   6   39.27   27.81   1
 -11   6   6 2939.62  149.34   1
 -10   6   6  114.24   15.66   1
  -9   6   6 2801.79   61.39   1
  -8   6   6 2661.28   78.13   1
  -7   6   616387.60  266.73   1
  -6   6   6  331.81   14.63   1
  -5   6   6 1264.43   28.40   1
  -4   6   6  492.90   18.24   1
  -3   6   6 1021.56   22.34   1
  -2   6   6 3968.20   57.65   1
  -1   6   6 7303.07  108.81   1
   0   6   6  285.88   16.65   1
   1   6   6 5765.15   95.53   1
   2   6   6 3320.34   60.10   1
   3   6   6 9695.62  190.22   1
   4   6   6 5744.19  188.49   1
   5   6   6  885.92   27.71   1
   6   6   6  195.52   20.61   1
   7   6   616776.90  399.57   1
   8   6   6   31.47   29.86   1
   9   6   6  709.30   54.10   1
  10   6   6   27.14   18.97   1
  11   6   6  126.90   35.31   1
  12   6   6 1654.77  119.06   1
  13   6   6 1356.72  143.00   1
  14   6   6   94.53   46.14   1
  15   6   6 2174.79  185.98   1
  16   6   6  120.93   43.29   1
  17   6   6   -0.09   24.34   1
  18   6   6    9.25   48.86   1
  19   6   6   84.39   98.45   1
 -21   7   6   10.19   24.60   1
 -20   7   6 1011.17   87.95   1
 -19   7   6  287.64   44.47   1
 -18   7   6  257.01   51.85   1
 -17   7   6   61.67   40.37   1
 -16   7   6  129.85   46.30   1
 -15   7   6 1586.65  134.74   1
 -14   7   6 3423.75  183.95   1
 -13   7   6   53.83   38.97   1
 -12   7   6 5235.28  193.82   1
 -11   7   6  220.54   29.47   1
 -10   7   6  176.33   22.31   1
  -9   7   6    4.92    8.82   1
  -8   7   6   57.75   12.08   1
  -7   7   6   83.37   13.26   1
  -6   7   6 1915.16   42.83   1
  -5   7   6  120.98   13.31   1
  -4   7   6 6542.54   96.21   1
  -3   7   6  132.00   10.07   1
  -2   7   6  165.82   13.73   1
  -1   7   6  167.24   12.97   1
   0   7   6 4572.41   70.66   1
   1   7   6 6621.61  110.96   1
   2   7   6 5654.06  148.36   1
   3   7   6  142.38   12.46   1
   4   7   6   31.28   11.09   1
   5   7   6  556.33   28.11   1
   6   7   6 1023.11   44.32   1
   7   7   6  614.85   39.48   1
   8   7   6 2400.48  100.92   1
   9   7   6  393.51   41.09   1
  10   7   6 2106.56 2068.79   1
  11   7   6 2373.77  207.60   1
  12   7   6  442.30   54.48   1
  13   7   6  169.95   36.18   1
  14   7   6   96.32   46.01   1
  15   7   6  596.40   73.50   1
  16   7   6  759.87   59.54   1
  17   7   6   18.42   23.10   1
  18   7   6   12.58   49.60   1
  19   7   6  168.41   67.73   1
 -20   8   6  585.20  135.14   1
 -19   8   6  106.88   34.65   1
 -18   8   6 1066.82   76.92   1
 -17   8   6  108.85   45.63   1
 -16   8   6   71.48   39.39   1
 -15   8   6  268.57   68.54   1
 -14   8   6    2.25   27.30   1
 -13   8   6  255.56   54.55   1
 -12   8   6 2093.02  216.18   1
 -11   8   6    6.85   18.91   1
 -10   8   6  430.42   35.41   1
  -9   8   6   21.65   17.20   1
  -8   8   6   22.31   11.18   1
  -7   8   6  565.47   24.16   1
  -6   8   6 1231.24   32.28   1
  -5   8   6  551.52   27.16   1
  -4   8   615338.10  768.48   1
  -3   8   6   12.82    7.57   1
  -2   8   6  150.60   13.37   1
  -1   8   6 2724.62   51.94   1
   0   8   6 7966.83  154.75   1
   1   8   6   23.36    9.71   1
   2   8   6 2069.86   43.25   1
   3   8   6    5.48   11.05   1
   4   8   6  128.49   14.42   1
   5   8   6   41.18   17.07   1
   6   8   6   35.76   19.62   1
   7   8   6  398.40   44.45   1
   8   8   6 1183.07  131.04   1
   9   8   6 4588.14  291.80   1
  10   8   6  197.97   42.73   1
  11   8   6  375.16   49.04   1
  12   8   6  145.49   52.07   1
  13   8   6  319.12   66.89   1
  14   8   6  889.13   84.91   1
  15   8   6  529.27   68.01   1
  16   8   6  911.89  119.01   1
  17   8   6    8.96   20.09   1
  18   8   6   95.49   69.21   1
 -20   9   6   76.72   34.67   1
 -19   9   6   52.13   27.93   1
 -18   9   6  277.15   46.86   1
 -17   9   6  638.68   74.39   1
 -16   9   6  142.84   48.11   1
 -15   9   6  525.48   74.86   1
 -14   9   6 6594.55  329.38   1
 -13   9   6  778.71   58.37   1
 -12   9   6    2.27   18.27   1
 -11   9   6   50.22   26.66   1
 -10   9   6  595.74   41.75   1
  -9   9   6  308.40   34.28   1
  -8   9   6    3.94   13.02   1
  -7   9   6 1225.65   66.48   1
  -6   9   6    3.54   17.00   1
  -5   9   6  166.91   18.18   1
  -4   9   6  176.00   18.61   1
  -3   9   6  224.27   17.64   1
  -2   9   6 1117.63   39.29   1
  -1   9   6 3440.65   60.75   1
   0   9   6  249.00   15.01   1
   1   9   6 1445.33   35.69   1
   2   9   6  629.37   27.18   1
   3   9   6    7.85   11.91   1
   4   9   6  153.92   18.48   1
   5   9   6  689.94   51.49   1
   6   9   6  407.92   41.67   1
   7   9   6 1916.29   84.11   1
   8   9   6  191.86   42.53   1
   9   9   6  510.35   60.27   1
  10   9   6 1384.22  168.51   1
  11   9   6  233.01   47.23   1
  12   9   6  279.36   46.63   1
  13   9   6 1147.37  164.33   1
  14   9   6  285.26   69.13   1
  15   9   6 1490.23  198.27   1
  16   9   6   39.84   31.27   1
  17   9   6  151.30   37.09   1
  18   9   6  269.82  125.47   1
 -19  10   6   49.26   31.18   1
 -18  10   6    1.27   22.79   1
 -17  10   6   26.57   31.47   1
 -16  10   6   90.57   40.57   1
 -15  10   6   71.74   36.47   1
 -14  10   6   53.70   45.97   1
 -13  10   6   59.40   26.93   1
 -12  10   612644.00 1014.95   1
 -11  10   6   35.25   27.13   1
 -10  10   6    4.80   18.88   1
  -9  10   6   31.50   25.68   1
  -8  10   6  273.51   49.04   1
  -7  10   6  230.59   44.19   1
  -6  10   6   67.08   29.39   1
  -5  10   6  235.34   35.68   1
  -4  10   6 1480.02   73.30   1
  -3  10   6  372.52   25.82   1
  -2  10   6   19.81   12.22   1
  -1  10   6    8.94    9.39   1
   0  10   6    7.32    9.07   1
   1  10   6   20.08   12.83   1
   2  10   6   56.96   20.76   1
   3  10   6    3.96   12.49   1
   4  10   6   44.23   20.87   1
   5  10   6   79.40   25.08   1
   6  10   6  135.93   31.51   1
   7  10   6  219.35   36.57   1
   8  10   6 9669.16 1172.54   1
   9  10   6  599.44   92.97   1
  10  10   6   12.71   39.49   1
  11  10   6  295.66   50.85   1
  12  10   6  709.45  109.20   1
  13  10   6    3.08   18.20   1
  14  10   6  114.81   42.37   1
  15  10   6  200.99   46.47   1
  16  10   6 3019.34  422.79   1
  17  10   6   21.39   21.42   1
 -18  11   6  602.42   83.61   1
 -17  11   6    7.66   19.52   1
 -16  11   6   -0.66   24.57   1
 -15  11   6  235.09   46.19   1
 -14  11   6  981.37  103.90   1
 -13  11   6  188.38   43.85   1
 -12  11   6    6.69   27.12   1
 -11  11   6   53.40   31.91   1
 -10  11   6  854.31   72.37   1
  -9  11   6   53.87   27.89   1
  -8  11   6    3.18   26.47   1
  -7  11   6  104.26   32.43   1
  -6  11   610438.00  402.99   1
  -5  11   6   92.23   31.23   1
  -4  11   6   37.41   33.74   1
  -3  11   6   78.45   30.18   1
  -2  11   6 1329.68  121.73   1
  -1  11   6  278.07   37.01   1
   0  11   6    9.91   13.51   1
   1  11   6   29.59   18.45   1
   2  11   6 7100.67  219.82   1
   3  11   6   18.97   17.80   1
   4  11   6   10.75   16.29   1
   5  11   6   17.42   22.87   1
   6  11   6  177.48   36.12   1
   7  11   6  760.12   52.59   1
   8  11   6   10.18   20.11   1
   9  11   6  462.38   76.96   1
  10  11   6 1066.90  145.30   1
  11  11   6   41.49   33.91   1
  12  11   6    9.16   28.91   1
  13  11   6   16.75   24.81   1
  14  11   6    8.49   25.01   1
  15  11   6  783.79   81.16   1
  16  11   6   10.60   22.71   1
 -17  12   6  -14.39   35.55   1
 -16  12   6 1865.24  494.86   1
 -15  12   6   -0.56   33.45   1
 -14  12   6    4.05   16.45   1
 -13  12   6   96.07   30.85   1
 -12  12   6 1293.92   96.23   1
 -11  12   6   22.37   35.39   1
 -10  12   6    1.03   25.26   1
  -9  12   6    9.89   19.91   1
  -8  12   6  228.65   40.58   1
  -7  12   6  441.96   50.63   1
  -6  12   6   -1.79   19.12   1
  -5  12   6   28.73   30.60   1
  -4  12   6  844.92   62.31   1
  -3  12   6  612.56   62.25   1
  -2  12   6   12.57   27.43   1
  -1  12   6 1654.54  136.88   1
   0  12   612220.80  862.51   1
   1  12   6 1056.11   60.75   1
   2  12   6   35.75   22.26   1
   3  12   6  259.81   31.03   1
   4  12   6  421.92   72.33   1
   5  12   6   22.65   20.96   1
   6  12   6   -1.59   15.70   1
   7  12   6  126.56   32.72   1
   8  12   6  684.41  136.70   1
   9  12   6   96.62   44.92   1
  10  12   6    8.26   27.25   1
  11  12   6   11.70   28.51   1
  12  12   6 1409.13  187.87   1
  13  12   6  179.81   45.08   1
  14  12   6   19.35   19.96   1
  15  12   6   13.77   23.95   1
 -16  13   6   -2.28   25.36   1
 -15  13   6   41.90   51.45   1
 -14  13   6   23.27   19.47   1
 -13  13   6   29.90   22.95   1
 -12  13   6    6.86   23.91   1
 -11  13   6   61.38   34.30   1
 -10  13   6  110.68   38.69   1
  -9  13   6   66.84   28.31   1
  -8  13   6    7.49   20.51   1
  -7  13   6   41.05   31.17   1
  -6  13   6 1166.11   84.00   1
  -5  13   6  174.92   48.57   1
  -4  13   6   11.75   24.61   1
  -3  13   6   58.11   47.06   1
  -2  13   6  366.71   51.52   1
  -1  13   6    5.28   19.40   1
   0  13   6    0.04   16.43   1
   1  13   6   71.32   29.05   1
   2  13   6 6097.25  202.50   1
   3  13   6   78.92   35.63   1
   4  13   6    0.68   18.11   1
   5  13   6   32.56   32.33   1
   6  13   6 1644.11  445.43   1
   7  13   6    5.71   14.37   1
   8  13   6    3.93   15.74   1
   9  13   6   16.72   25.69   1
  10  13   6   49.76   31.94   1
  11  13   6   52.24   36.98   1
  12  13   6   -1.22   21.77   1
  13  13   6  221.11   32.71   1
  14  13   6   33.09   32.53   1
 -15  14   6  135.77   42.29   1
 -14  14   6    5.85   18.53   1
 -13  14   6    6.50   18.10   1
 -12  14   6  148.03   38.63   1
 -11  14   6   94.16   34.71   1
 -10  14   6   30.20   31.41   1
  -9  14   6   53.22   30.50   1
  -8  14   6 2999.82  141.86   1
  -7  14   6    9.27   23.14   1
  -6  14   6   14.88   23.32   1
  -5  14   6  163.40   50.09   1
  -4  14   6  551.62   66.27   1
  -3  14   6  189.82   47.43   1
  -2  14   6   -2.30   19.63   1
  -1  14   6   26.84   25.66   1
   0  14   6   52.50   34.21   1
   1  14   6    5.09   18.82   1
   2  14   6    8.54   25.40   1
   3  14   6   36.39   28.72   1
   4  14   6  332.44   85.42   1
   5  14   6  162.49   42.65   1
   6  14   6   -1.43   16.47   1
   7  14   6   10.91   24.18   1
   8  14   6  170.68   34.87   1
   9  14   6  107.39   34.36   1
  10  14   6   17.74   21.56   1
  11  14   6  261.79   45.27   1
  12  14   6 1031.54   81.71   1
  13  14   6   39.14   39.16   1
 -14  15   6  963.62  281.04   1
 -13  15   6  190.83   36.47   1
 -12  15   6    8.10   21.13   1
 -11  15   6   48.74   27.83   1
 -10  15   6 2452.61  139.47   1
  -9  15   6  253.60   43.11   1
  -8  15   6   67.31   27.48   1
  -7  15   6   58.45   33.82   1
  -6  15   6  275.50   44.88   1
  -5  15   6   83.13   34.47   1
  -4  15   6   23.38   38.71   1
  -3  15   6   85.91   42.78   1
  -2  15   6 6082.84  260.67   1
  -1  15   6   43.61   34.28   1
   0  15   6    5.98   18.28   1
   1  15   6   12.58   18.44   1
   2  15   6  251.00   41.35   1
   3  15   6   48.17   32.61   1
   4  15   6   18.87   21.07   1
   5  15   6  318.06   37.83   1
   6  15   6 3544.54  423.32   1
   7  15   6    1.08   14.13   1
   8  15   6    2.12   21.25   1
   9  15   6  155.24   45.17   1
  10  15   6    9.89   22.68   1
  11  15   6  161.09   63.14   1
  12  15   6   -4.63   27.98   1
 -12  16   6  127.21   25.25   1
 -11  16   6  120.22   27.78   1
 -10  16   6   69.28   33.07   1
  -9  16   6  321.17   50.51   1
  -8  16   6  454.72   41.36   1
  -7  16   6  264.34   32.64   1
  -6  16   6   17.65   28.66   1
  -5  16   6   16.55   31.14   1
  -4  16   6  127.94   37.23   1
  -3  16   6  432.77   65.91   1
  -2  16   6   30.86   25.12   1
  -1  16   6   81.73   34.96   1
   0  16   6  272.28   57.44   1
   1  16   6    1.75   19.23   1
   2  16   6   18.88   22.72   1
   3  16   6 1093.44   87.88   1
   4  16   6  175.93   45.45   1
   5  16   6    8.59   18.82   1
   6  16   6    1.45   14.58   1
   7  16   6   25.60   23.04   1
   8  16   6  260.72   39.53   1
   9  16   6   91.72   28.97   1
  10  16   6   26.17   22.73   1
 -10  17   6   72.58   27.25   1
  -9  17   6   21.00   33.54   1
  -8  17   6  242.90   27.08   1
  -7  17   6   24.96   19.08   1
  -6  17   6   17.48   21.58   1
  -5  17   6  103.45   37.93   1
  -4  17   6   17.22   22.42   1
  -3  17   6  589.03   57.72   1
  -2  17   6  967.57   74.36   1
  -1  17   6   25.06   23.64   1
   0  17   6   52.17   37.72   1
   1  17   6    1.90   17.49   1
   2  17   6  597.13   85.70   1
   3  17   6  661.45   59.25   1
   4  17   6  103.87   33.12   1
   5  17   6  206.45   41.83   1
   6  17   6  580.09   84.23   1
   7  17   6   32.13   37.43   1
   8  17   6   86.05   34.91   1
  -7  18   6  358.72   58.92   1
  -6  18   6    0.50   13.41   1
  -5  18   6   16.87   16.69   1
  -4  18   6   -0.05   11.65   1
  -3  18   6    4.58   15.72   1
  -2  18   6  469.12   46.14   1
  -1  18   6   46.46   30.07   1
   0  18   6   48.53   34.13   1
   1  18   6  141.53   30.20   1
   2  18   6    9.59   13.53   1
   3  18   6   57.51   42.84   1
   4  18   6 1314.17  353.90   1
   5  18   6  119.02   30.36   1
 -22   1   7   18.23   33.04   1
 -21   1   7 1344.22   91.54   1
 -20   1   7   33.50   38.08   1
 -19   1   7   -1.25   24.79   1
 -18   1   7  463.84   70.34   1
 -17   1   7 1143.85   87.56   1
 -16   1   7   14.94   32.12   1
 -15   1   7    5.71   26.68   1
 -14   1   7  116.75   54.06   1
 -13   1   7  330.01   38.07   1
 -12   1   7  725.72   39.01   1
 -11   1   7    0.74    6.63   1
 -10   1   7    2.48    7.66   1
  -9   1   7  537.43   22.05   1
  -8   1   7  269.68   15.77   1
  -7   1   7    4.75    6.71   1
  -6   1   7    1.62    6.20   1
  -5   1   741369.40  642.37   1
  -4   1   7  138.56   11.49   1
  -3   1   7    1.95    6.24   1
  -2   1   7 1365.87   27.04   1
  -1   1   7 1117.98   30.85   1
   0   1   7   11.57    7.64   1
   1   1   7    0.75    4.72   1
   2   1   7   41.09    6.95   1
   3   1   743312.60  773.21   1
   4   1   7    1.35    4.76   1
   5   1   7    0.55    3.13   1
   6   1   7 2421.25   88.73   1
   7   1   7  220.67   18.88   1
   8   1   7    0.91    7.90   1
   9   1   7    6.94   10.27   1
  10   1   7 1085.96   45.42   1
  11   1   7 5998.92  181.09   1
  12   1   7   24.91   25.79   1
  13   1   7   -0.89   18.30   1
  14   1   7   72.73   45.92   1
  15   1   7   10.73   42.19   1
  16   1   7  795.76  109.93   1
  17   1   7    8.88   56.63   1
  18   1   7 1473.46  176.18   1
 -22   2   7   75.41   27.83   1
 -21   2   7   -2.99   20.80   1
 -20   2   7   16.53   26.54   1
 -19   2   7    1.63   19.80   1
 -18   2   7    2.76   24.51   1
 -17   2   7   -1.39   21.20   1
 -16   2   7  314.65   59.35   1
 -15   2   7  308.42   58.66   1
 -14   2   7   66.94   32.32   1
 -13   2   7    3.92   16.72   1
 -12   2   7 1070.66   51.96   1
 -11   2   7 2292.33   64.21   1
 -10   2   7  323.72   19.45   1
  -9   2   7   29.06   11.34   1
  -8   2   7  694.14   21.60   1
  -7   2   7 2887.45   50.73   1
  -6   2   7   36.75   10.23   1
  -5   2   7  167.58   10.52   1
  -4   2   7 1873.19   31.90   1
  -3   2   7 9541.46  124.68   1
  -2   2   7  812.58   18.80   1
  -1   2   7    3.68    5.51   1
   0   2   7 2017.57   38.30   1
   1   2   7  872.03   24.49   1
   2   2   7    9.87    7.34   1
   3   2   7  241.32   13.06   1
   4   2   7 1473.91   30.65   1
   5   2   7  904.91   18.30   1
   6   2   7 3579.00  116.20   1
   7   2   7    8.00    7.25   1
   8   2   7  402.84   18.23   1
   9   2   723320.40  544.73   1
  10   2   7   11.97   13.28   1
  11   2   7   70.89   34.71   1
  12   2   7 3078.98  246.55   1
  13   2   7 7836.63  352.27   1
  14   2   7    9.38   34.46   1
  15   2   7    0.76   19.16   1
  16   2   7   12.95   74.39   1
  17   2   7 2815.16  227.26   1
  18   2   7  334.59   71.43   1
  19   2   7   28.13   33.31   1
 -22   3   7   74.77   47.88   1
 -21   3   7  266.91   37.51   1
 -20   3   7   16.92   36.06   1
 -19   3   7   13.87   27.98   1
 -18   3   7   75.07   40.67   1
 -17   3   7  996.37   87.26   1
 -16   3   7 1937.60  127.16   1
 -15   3   7    2.31   19.73   1
 -14   3   7   18.60   24.12   1
 -13   3   7  169.98   39.04   1
 -12   3   7    5.95   12.09   1
 -11   3   7   -0.57    7.04   1
 -10   3   7 4730.25  134.35   1
  -9   3   7 3800.48   87.59   1
  -8   3   7 1143.54   28.41   1
  -7   3   7   82.65   12.06   1
  -6   3   7  227.11   14.72   1
  -5   3   7   86.04    6.60   1
  -4   3   7 1430.03   27.96   1
  -3   3   7    6.00    6.67   1
  -2   3   7 1182.39   24.12   1
  -1   3   7 7802.56  107.99   1
   0   3   7 1334.47   26.83   1
   1   3   7  412.97   17.17   1
   2   3   7  554.25   18.31   1
   3   3   7 6119.56   89.84   1
   4   3   7 1300.19   27.07   1
   5   3   7  132.36   12.07   1
   6   3   7 5332.02  140.10   1
   7   3   7 7401.05  155.03   1
   8   3   7  800.55   45.39   1
   9   3   7    6.41   17.93   1
  10   3   7   28.82   33.42   1
  11   3   7 2483.61  109.27   1
  12   3   7 4098.60  260.97   1
  13   3   7  520.60   73.50   1
  14   3   7 1028.42  119.73   1
  15   3   7  691.83   93.15   1
  16   3   7  777.63  182.10   1
  17   3   7    3.33   37.01   1
  18   3   7    9.99   38.12   1
  19   3   7  332.37   64.40   1
 -22   4   7    2.01   27.47   1
 -21   4   7    8.30   34.64   1
 -20   4   7   11.44   21.88   1
 -19   4   7   60.50   40.34   1
 -18   4   7  725.26   67.41   1
 -17   4   7   32.66   33.95   1
 -16   4   7 1546.57   93.50   1
 -15   4   7  409.50   44.69   1
 -14   4   7  214.53   45.45   1
 -13   4   7  150.70   27.46   1
 -12   4   7 1283.93   58.56   1
 -11   4   7 7705.80  188.47   1
 -10   4   7 1698.62   53.23   1
  -9   4   7   16.27    9.67   1
  -8   4   7   33.00   10.39   1
  -7   4   7  678.23   20.91   1
  -6   4   7 3932.58   66.06   1
  -5   4   7    1.26    3.89   1
  -4   4   7 3485.52   51.47   1
  -3   4   7 2508.99   38.38   1
  -2   4   7  733.79   18.87   1
  -1   4   7  180.37   13.71   1
   0   4   7 2836.87   50.61   1
   1   4   7 3999.13   63.78   1
   2   4   7 3293.00   61.11   1
   3   4   7    9.07    4.64   1
   4   4   7   87.29    7.47   1
   5   4   7 3445.06   75.14   1
   6   4   7  745.62   27.81   1
   7   4   7  467.67   33.84   1
   8   4   7  892.17   47.36   1
   9   4   7 2658.68   85.30   1
  10   4   7  346.03   42.23   1
  11   4   7   72.89   31.09   1
  12   4   7   12.30   21.50   1
  13   4   7 3041.89  236.98   1
  14   4   7  452.21   55.61   1
  15   4   7    4.62   46.14   1
  16   4   7   10.54   38.23   1
  17   4   7 2298.46  282.03   1
  18   4   7   51.45   56.26   1
  19   4   7   16.66   38.12   1
 -21   5   7  118.02   54.10   1
 -20   5   7   26.11   44.42   1
 -19   5   7  197.50   96.70   1
 -18   5   7   31.44   36.82   1
 -17   5   7  497.89   52.41   1
 -16   5   7    9.81   22.01   1
 -15   5   7  173.49   44.21   1
 -14   5   7  757.99   55.88   1
 -13   5   7  384.53   51.48   1
 -12   5   7 2609.10  325.81   1
 -11   5   7  530.02   66.89   1
 -10   5   7  115.91   13.40   1
  -9   5   7  760.21   26.83   1
  -8   5   7 2644.79   51.76   1
  -7   5   7   48.18   10.74   1
  -6   5   7 5940.02   92.32   1
  -5   5   7  293.45   13.30   1
  -4   5   7 1820.07   32.79   1
  -3   5   7  105.44   10.28   1
  -2   5   7 1750.43   31.75   1
  -1   5   7 9469.12  130.32   1
   0   5   7 1369.83   30.33   1
   1   5   7 2025.07   47.84   1
   2   5   7 7186.25  142.31   1
   3   5   7  658.68   21.28   1
   4   5   7  374.45   12.94   1
   5   5   7  693.25   43.26   1
   6   5   7 5501.63  152.26   1
   7   5   7   75.48   40.05   1
   8   5   7  899.40   60.25   1
   9   5   7  408.96   75.75   1
  10   5   7  585.17   54.04   1
  11   5   710879.10  396.13   1
  12   5   7  116.06   53.89   1
  13   5   7   32.22   32.29   1
  14   5   7   22.09   27.76   1
  15   5   7  741.81   74.46   1
  16   5   7   -0.03   22.97   1
  17   5   7   77.36  112.89   1
  18   5   7  603.30  168.04   1
  19   5   7  123.25   59.22   1
 -21   6   7   83.24   49.42   1
 -20   6   7   34.91   46.82   1
 -19   6   7  371.99   82.59   1
 -18   6   7   51.88   43.24   1
 -17   6   7  198.92   72.66   1
 -16   6   7 1440.45   93.75   1
 -15   6   7 2854.21  157.58   1
 -14   6   7   66.97   40.57   1
 -13   6   7  786.70  118.68   1
 -12   6   7 1296.11   85.70   1
 -11   6   7 5223.70  145.58   1
 -10   6   7  507.15   30.30   1
  -9   6   7   78.39   14.48   1
  -8   6   7 7724.10  144.37   1
  -7   6   720443.20  336.49   1
  -6   6   7  889.13   25.19   1
  -5   6   7  250.98   14.64   1
  -4   6   7  192.51   10.65   1
  -3   6   7  921.21   19.37   1
  -2   6   7 2804.05   46.91   1
  -1   6   7 5896.06  180.11   1
   0   6   7  177.06   14.46   1
   1   6   7 2203.34   44.19   1
   2   6   7 1567.69   36.60   1
   3   6   7 3436.88  127.50   1
   4   6   7 5225.56  156.53   1
   5   6   7 7242.83  160.82   1
   6   6   7 1508.24   72.31   1
   7   6   7 9064.72  815.64   1
   8   6   7  497.20   41.24   1
   9   6   7   44.27   28.82   1
  10   6   7   40.79   29.58   1
  11   6   7    5.12   20.37   1
  12   6   7 1219.36  107.81   1
  13   6   7 1220.85  102.83   1
  14   6   7   -6.52   41.19   1
  15   6   7 1717.69  191.65   1
  16   6   7  267.72  202.34   1
  17   6   7  227.20   44.88   1
  18   6   7  235.40  129.54   1
  19   6   7  389.37  123.99   1
 -21   7   7   -4.91   31.17   1
 -20   7   7  874.97   97.17   1
 -19   7   7   58.42   38.37   1
 -18   7   7  155.87   48.26   1
 -17   7   7  103.75   63.03   1
 -16   7   7   35.69   37.46   1
 -15   7   7  646.13   83.23   1
 -14   7   7 3167.41  162.65   1
 -13   7   7  258.14   52.72   1
 -12   7   7 5130.75  363.34   1
 -11   7   7  135.12   20.51   1
 -10   7   7    5.27   11.61   1
  -9   7   7  121.43   19.55   1
  -8   7   7   20.87   10.76   1
  -7   7   7  395.04   19.86   1
  -6   7   7 2781.17   55.57   1
  -5   7   7 1352.04   29.15   1
  -4   7   7 4625.98   75.14   1
  -3   7   7  961.86   36.16   1
  -2   7   7   11.68    9.02   1
  -1   7   7   12.86    9.22   1
   0   7   7 6949.04  115.69   1
   1   7   7 5958.92  137.79   1
   2   7   7 4128.08   97.17   1
   3   7   7  228.26   13.17   1
   4   7   7  419.85   21.81   1
   5   7   7  581.49   54.73   1
   6   7   7  754.00   94.08   1
   7   7   7   84.18   65.11   1
   8   7   7 2621.55  249.35   1
   9   7   7  955.17  153.65   1
  10   7   7 2058.05  206.29   1
  11   7   7  590.61   58.53   1
  12   7   7  352.36   73.98   1
  13   7   7  135.27  150.53   1
  14   7   7   -1.04   28.77   1
  15   7   7  381.80   53.68   1
  16   7   7  323.94  104.09   1
  17   7   7   25.07   28.98   1
  18   7   7  100.30   66.99   1
 -20   8   7  543.17   71.46   1
 -19   8   7  181.47   45.67   1
 -18   8   7  844.14   79.32   1
 -17   8   7   70.78   42.45   1
 -16   8   7   79.14   49.99   1
 -15   8   7  535.19   81.68   1
 -14   8   7  155.05   54.35   1
 -13   8   7  535.48   63.67   1
 -12   8   7 1673.57   83.47   1
 -11   8   7    5.20   19.03   1
 -10   8   7  176.73   26.50   1
  -9   8   7   19.41   15.51   1
  -8   8   7    4.52   10.40   1
  -7   8   7  130.86   16.69   1
  -6   8   7 1969.13   55.18   1
  -5   8   7 1327.75   69.19   1
  -4   8   7 5102.29   92.58   1
  -3   8   7   27.44    8.57   1
  -2   8   7  574.78   20.12   1
  -1   8   7 2688.84   78.78   1
   0   8   7 3857.21   68.73   1
   1   8   7 1031.23   29.05   1
   2   8   7 5190.02  111.24   1
   3   8   7  888.25   35.18   1
   4   8   7   84.17   18.10   1
   5   8   7  119.92   25.23   1
   6   8   7   28.30   21.15   1
   7   8   7  760.85   59.44   1
   8   8   7  278.43   38.51   1
   9   8   7 1135.16   70.37   1
  10   8   7  704.78   97.22   1
  11   8   7  449.67   76.46   1
  12   8   7   10.55   45.20   1
  13   8   7  269.25   56.57   1
  14   8   7  773.49   82.74   1
  15   8   7  397.42   59.26   1
  16   8   7   95.34   32.76   1
  17   8   7   49.89   31.40   1
  18   8   7  120.29  107.71   1
 -20   9   7  223.52   43.24   1
 -19   9   7  218.36   43.95   1
 -18   9   7  145.96   43.23   1
 -17   9   7  141.68   45.39   1
 -16   9   7  314.49   52.54   1
 -15   9   7 2398.95  192.91   1
 -14   9   7  188.64   46.77   1
 -13   9   7  158.55   49.21   1
 -12   9   7    3.92   18.53   1
 -11   9   7    8.37   19.99   1
 -10   9   7    6.75   15.43   1
  -9   9   7    5.76   15.78   1
  -8   9   7  149.32   28.97   1
  -7   9   7 3912.26  192.28   1
  -6   9   7    6.98   13.17   1
  -5   9   7  160.90   19.98   1
  -4   9   7  561.25   30.82   1
  -3   9   7  925.79   55.52   1
  -2   9   7  174.87   14.75   1
  -1   9   7  557.03   23.56   1
   0   9   7 1277.81   34.75   1
   1   9   7 5374.20  143.47   1
   2   9   7  145.87   20.81   1
   3   9   7    2.97   10.86   1
   4   9   7  315.21   29.58   1
   5   9   7 4165.05  228.88   1
   6   9   7   12.46   19.71   1
   7   9   7  534.38   38.18   1
   8   9   7  205.05  148.90   1
   9   9   7 2594.11  646.36   1
  10   9   7  259.06   64.76   1
  11   9   7   44.99   41.33   1
  12   9   7  365.52   58.76   1
  13   9   7 4169.00  235.38   1
  14   9   7  111.60   54.67   1
  15   9   7  303.34   65.23   1
  16   9   7   66.85   34.52   1
  17   9   7  319.39  104.78   1
 -19  10   7   29.47   21.06   1
 -18  10   7   28.64   28.21   1
 -17  10   7  157.16   45.06   1
 -16  10   7   50.38   36.92   1
 -15  10   7   42.01   42.66   1
 -14  10   7  355.91   51.02   1
 -13  10   7  349.93   42.48   1
 -12  10   7 1219.97   78.11   1
 -11  10   7   14.06   32.80   1
 -10  10   7    1.12   12.98   1
  -9  10   7   89.35   30.40   1
  -8  10   7    3.09   15.53   1
  -7  10   7   34.88   23.74   1
  -6  10   7  947.09   73.79   1
  -5  10   7 1359.96   71.11   1
  -4  10   7  129.23   19.29   1
  -3  10   7    8.35   13.29   1
  -2  10   7   98.18   15.67   1
  -1  10   7  737.22   52.00   1
   0  10   7    6.21   11.14   1
   1  10   7    2.85   11.37   1
   2  10   7  799.82   48.46   1
   3  10   7  466.25   42.09   1
   4  10   7   67.04   31.21   1
   5  10   7   54.49   28.77   1
   6  10   7  351.78   42.07   1
   7  10   7  618.26   63.79   1
   8  10   7  546.49   65.98   1
   9  10   7   44.35   25.96   1
  10  10   7  104.01   39.40   1
  11  10   7 2596.84  165.74   1
  12  10   7  295.11   60.63   1
  13  10   7  155.23   66.73   1
  14  10   7   91.42   42.42   1
  15  10   7 1469.87  188.06   1
  16  10   7  375.71   50.66   1
 -18  11   7  360.35   79.04   1
 -17  11   7    7.61   19.82   1
 -16  11   7   16.52   36.22   1
 -15  11   7  574.83   60.75   1
 -14  11   7   62.00   45.73   1
 -13  11   7    8.08   23.33   1
 -12  11   7   92.44   35.59   1
 -11  11   7 1847.00  144.67   1
 -10  11   7   70.33   27.16   1
  -9  11   7   50.86   27.79   1
  -8  11   7  186.09   36.59   1
  -7  11   7  805.28   65.70   1
  -6  11   7  341.55   50.37   1
  -5  11   7    5.07   17.82   1
  -4  11   7  324.74   43.48   1
  -3  11   7 5761.77  421.52   1
  -2  11   7  317.58   35.09   1
  -1  11   7   69.79   19.77   1
   0  11   7   22.38   15.72   1
   1  11   7   24.90   17.19   1
   2  11   7   97.83   25.73   1
   3  11   7   48.15   25.60   1
   4  11   7    4.41   16.60   1
   5  11   7   64.08   27.61   1
   6  11   7   80.64   25.12   1
   7  11   7    4.73   16.79   1
   8  11   7  245.41   40.28   1
   9  11   7  267.22   51.99   1
  10  11   7   21.29   27.25   1
  11  11   7   -1.38   24.65   1
  12  11   7   83.80   43.70   1
  13  11   7 1548.99  117.30   1
  14  11   7    2.21   21.50   1
  15  11   7   46.18   30.12   1
  16  11   7  190.15   34.75   1
 -17  12   7  832.48  210.87   1
 -16  12   7    1.64   31.00   1
 -15  12   7   -8.51   46.77   1
 -14  12   7    4.22   17.83   1
 -13  12   7  307.62   49.74   1
 -12  12   7  110.92   38.74   1
 -11  12   7    1.64   22.15   1
 -10  12   7  289.23   38.93   1
  -9  12   7  740.49   63.11   1
  -8  12   7  113.34   35.83   1
  -7  12   7   17.28   26.89   1
  -6  12   7  561.68   55.75   1
  -5  12   7   57.07   31.42   1
  -4  12   7   78.32   34.54   1
  -3  12   7   10.16   22.20   1
  -2  12   7 1618.33  118.83   1
  -1  12   716438.10 2455.04   1
   0  12   7  137.27   36.49   1
   1  12   7    9.82   25.29   1
   2  12   7  129.87   28.65   1
   3  12   7 1203.55   63.66   1
   4  12   7   79.86   30.04   1
   5  12   7    4.06   16.13   1
   6  12   7  370.69   38.41   1
   7  12   7 2814.33  600.90   1
   8  12   7   -0.91   16.17   1
   9  12   7    8.91   33.01   1
  10  12   7  117.82   41.52   1
  11  12   7  117.99   43.83   1
  12  12   7  146.24   35.58   1
  13  12   7    5.08   15.90   1
  14  12   7  375.02   61.81   1
  15  12   7  611.27   72.89   1
 -16  13   7   66.04   32.82   1
 -15  13   7    7.30   27.26   1
 -14  13   7   81.63   30.50   1
 -13  13   7   -0.62   21.56   1
 -12  13   7    9.23   22.75   1
 -11  13   7 2210.38  160.48   1
 -10  13   7    1.73   19.12   1
  -9  13   7    4.83   22.94   1
  -8  13   7  300.73   49.80   1
  -7  13   7 2498.24  123.29   1
  -6  13   7  244.48   41.93   1
  -5  13   7   41.88   36.30   1
  -4  13   7    8.72   21.75   1
  -3  13   711375.70  441.13   1
  -2  13   7   70.91   42.11   1
  -1  13   7    4.08   16.64   1
   0  13   7  103.99   33.13   1
   1  13   7 4046.90  295.58   1
   2  13   7  286.71   37.61   1
   3  13   7   22.59   24.48   1
   4  13   7  422.88   51.21   1
   5  13   7 7011.94  550.37   1
   6  13   7   91.39   25.42   1
   7  13   7   12.56   24.35   1
   8  13   7  166.73   32.46   1
   9  13   7 4972.65  524.60   1
  10  13   7  100.94   37.75   1
  11  13   7    4.29   17.69   1
  12  13   7  202.38   43.08   1
  13  13   7   16.76   21.31   1
  14  13   7    5.80   18.45   1
 -15  14   7    3.21   26.11   1
 -14  14   7   79.89   22.14   1
 -13  14   7  169.42   37.12   1
 -12  14   7   14.00   22.07   1
 -11  14   7    2.88   20.86   1
 -10  14   7   78.62   45.21   1
  -9  14   7   84.75   32.47   1
  -8  14   7   13.80   22.06   1
  -7  14   7   16.51   23.00   1
  -6  14   7  373.18   56.16   1
  -5  14   7 1151.57  109.95   1
  -4  14   7   13.26   34.52   1
  -3  14   7    6.42   22.16   1
  -2  14   7  113.70   42.15   1
  -1  14   7  225.44   52.85   1
   0  14   7   12.94   27.77   1
   1  14   7    5.81   25.26   1
   2  14   7  682.92   72.09   1
   3  14   7 2835.21  142.10   1
   4  14   7  589.33   50.18   1
   5  14   7   19.65   27.15   1
   6  14   7   21.54   27.92   1
   7  14   7  802.84  114.14   1
   8  14   7   22.44   19.03   1
   9  14   7    7.78   25.13   1
  10  14   7  152.03   34.43   1
  11  14   7 2720.22  161.57   1
  12  14   7    0.39    9.56   1
 -13  15   7   41.31   21.27   1
 -12  15   7   23.01   25.82   1
 -11  15   7    3.45   22.93   1
 -10  15   7  222.27   41.61   1
  -9  15   7   25.36   23.95   1
  -8  15   7  563.15   59.29   1
  -7  15   7   35.21   23.96   1
  -6  15   7  241.07   35.51   1
  -5  15   7   17.68   30.33   1
  -4  15   7   43.25   30.44   1
  -3  15   7   46.49   39.05   1
  -2  15   7  261.21   46.54   1
  -1  15   7   13.00   27.55   1
   0  15   7    5.22   20.00   1
   1  15   7  893.70   98.17   1
   2  15   7   43.50   32.49   1
   3  15   7   -1.64   22.23   1
   4  15   7  201.86   42.62   1
   5  15   7   30.46   28.77   1
   6  15   7  132.28   33.54   1
   7  15   7    0.53   14.34   1
   8  15   7   87.56   38.83   1
   9  15   7   -0.65   22.28   1
  10  15   7    2.83   17.45   1
  11  15   7   12.67   35.99   1
 -12  16   7    7.68   17.74   1
 -11  16   7   19.44   21.58   1
 -10  16   7  131.91   34.25   1
  -9  16   7  890.43   90.05   1
  -8  16   7    9.64   19.87   1
  -7  16   7   67.99   32.58   1
  -6  16   7    7.76   19.72   1
  -5  16   7   50.04   29.50   1
  -4  16   7   30.97   30.17   1
  -3  16   7   81.88   36.14   1
  -2  16   7  106.36   45.68   1
  -1  16   7    8.64   26.14   1
   0  16   7   17.04   35.61   1
   1  16   7    2.90   14.88   1
   2  16   7   54.62   24.75   1
   3  16   7 3182.88  476.37   1
   4  16   7  109.71   41.54   1
   5  16   7   -2.24   10.68   1
   6  16   7    5.65   14.49   1
   7  16   7   40.95   39.42   1
   8  16   7  349.22   54.88   1
   9  16   7   37.20   26.93   1
  -9  17   7   37.38   23.92   1
  -8  17   7  488.88   53.75   1
  -7  17   7   50.80   30.01   1
  -6  17   7   21.25   21.39   1
  -5  17   7   59.03   28.30   1
  -4  17   7   10.14   21.03   1
  -3  17   7 1167.96   85.80   1
  -2  17   7  302.07   60.02   1
  -1  17   7    1.65   23.80   1
   0  17   7   22.41   25.35   1
   1  17   7  221.08   43.63   1
   2  17   7   48.02   22.33   1
   3  17   7  277.67   43.40   1
   4  17   7  523.91   74.47   1
   5  17   7   12.22   17.11   1
   6  17   7   13.71   34.28   1
   7  17   7   46.87   49.44   1
  -6  18   7   27.00   19.57   1
  -5  18   7    0.79   15.75   1
  -4  18   7   44.33   31.30   1
  -3  18   7    0.56   19.40   1
  -2  18   7  902.12   79.80   1
  -1  18   7   12.56   22.45   1
   0  18   7   20.24   27.55   1
   1  18   7  115.71   27.87   1
   2  18   7   18.81   22.07   1
   3  18   7  162.24   66.44   1
   4  18   7 1812.02  391.96   1
 -22   0   8    1.16   26.17   1
 -21   0   8   -2.93   27.72   1
 -20   0   8  719.57   88.99   1
 -19   0   8   40.27   58.09   1
 -18   0   8   -0.56   27.73   1
 -17   0   8   16.23   51.83   1
 -16   0   8 9320.39  481.90   1
 -15   0   8   25.17   54.31   1
 -14   0   8    2.59   30.09   1
 -13   0   8  670.78  124.26   1
 -12   0   816070.30  463.41   1
 -11   0   8  249.13   26.54   1
 -10   0   8    2.39   10.99   1
  -9   0   8  855.78   47.21   1
  -8   0   8 1340.09   49.50   1
  -7   0   8 2548.09   82.37   1
  -6   0   8   -0.02    6.46   1
  -5   0   8  184.12   20.72   1
  -4   0   822046.00  475.17   1
  -3   0   8   31.06   15.92   1
  -2   0   8   -0.21    5.65   1
  -1   0   8  544.66   19.81   1
   0   0   8 3174.22   83.32   1
   1   0   8  684.40   38.46   1
   2   0   8   11.72   12.73   1
   3   0   8   19.75   17.44   1
   4   0   847193.20 1790.72   1
   5   0   8  460.03   40.65   1
   6   0   8    2.47   17.00   1
   7   0   8    6.46   17.23   1
   8   0   8 2323.88   99.58   1
   9   0   8  747.11   50.83   1
  10   0   8    6.08   18.08   1
  11   0   8   11.45   32.34   1
  12   0   8 7755.72  389.24   1
  13   0   8  236.12   74.33   1
  14   0   8    0.32   20.23   1
 -22   1   8  287.52   86.56   1
 -21   1   8   -0.63   23.74   1
 -20   1   8    2.37   25.20   1
 -19   1   8   -0.44   21.66   1
 -18   1   8 2871.17  152.98   1
 -17   1   8   12.62   35.85   1
 -16   1   8   -4.88   29.10   1
 -15   1   8    8.08   31.41   1
 -14   1   8 3795.68  154.82   1
 -13   1   8    2.30   10.56   1
 -12   1   8   11.19   11.27   1
 -11   1   8  219.66   18.00   1
 -10   1   8   98.55   13.95   1
  -9   1   8  184.61   16.34   1
  -8   1   8    8.93    9.18   1
  -7   1   8   79.67   10.78   1
  -6   1   811394.60  208.17   1
  -5   1   8   93.37    9.38   1
  -4   1   8    6.96    7.94   1
  -3   1   8    3.44    7.08   1
  -2   1   8137043.0 2526.63   1
  -1   1   8 1175.14   29.19   1
   0   1   8    2.46    4.52   1
   1   1   8  213.01   17.48   1
   2   1   8 3899.95   72.95   1
   3   1   8    1.67    3.05   1
   4   1   8    1.13    3.78   1
   5   1   8  262.85   14.51   1
   6   1   822124.20  577.12   1
   7   1   8  531.55   24.23   1
   8   1   8    1.60    8.94   1
   9   1   8  387.88   28.46   1
  10   1   8 2583.78   82.09   1
  11   1   8   28.47   21.97   1
  12   1   8    4.45   21.42   1
  13   1   8   18.56   27.79   1
  14   1   8  497.32   71.67   1
  15   1   8   36.31   39.16   1
  16   1   8    8.51   35.90   1
  17   1   8  246.50   93.27   1
 -22   2   8    3.69   25.24   1
 -21   2   8   10.45   24.18   1
 -20   2   8  880.57   81.35   1
 -19   2   8   12.18   39.80   1
 -18   2   8   -0.17   31.64   1
 -17   2   8   -1.54   29.97   1
 -16   2   815416.90  584.39   1
 -15   2   8   34.70   36.10   1
 -14   2   8   13.88   25.43   1
 -13   2   8   12.65   16.00   1
 -12   2   813291.80  321.83   1
 -11   2   8  141.96   18.15   1
 -10   2   8    3.58    9.47   1
  -9   2   8  311.22   19.35   1
  -8   2   8 1991.60   42.69   1
  -7   2   8  191.16   14.26   1
  -6   2   8    4.77    6.88   1
  -5   2   8 3725.43   57.78   1
  -4   2   812520.40  164.64   1
  -3   2   8  193.09   13.17   1
  -2   2   8    0.32    4.04   1
  -1   2   8  144.37   11.64   1
   0   2   8  190.65   13.54   1
   1   2   8  162.01   12.15   1
   2   2   8   41.35    9.02   1
   3   2   8 3554.36   88.27   1
   4   2   8  397.34   16.38   1
   5   2   8 1209.94   38.51   1
   6   2   8  421.25   24.00   1
   7   2   8    5.69    9.24   1
   8   2   815804.20  495.11   1
   9   2   8 1128.22   45.23   1
  10   2   8   35.66   29.57   1
  11   2   8  167.18   36.11   1
  12   2   8 7177.95  393.47   1
  13   2   8   39.06   29.67   1
  14   2   8    5.73   45.28   1
  15   2   8   54.73   46.30   1
  16   2   8 5296.46  440.08   1
  17   2   8  370.49  118.81   1
  18   2   8   33.31   38.49   1
 -22   3   8 2063.43  133.85   1
 -21   3   8  334.28   46.28   1
 -20   3   8   12.75   27.77   1
 -19   3   8   29.21   35.00   1
 -18   3   8  143.98   46.79   1
 -17   3   8  114.74   57.20   1
 -16   3   8   95.85   63.20   1
 -15   3   8    8.10   27.11   1
 -14   3   8  932.76   64.69   1
 -13   3   8  423.89   39.62   1
 -12   3   8    6.48   12.04   1
 -11   3   8  129.43   21.44   1
 -10   3   818865.80  477.64   1
  -9   3   8  627.43   23.83   1
  -8   3   8  233.52   14.72   1
  -7   3   8 1522.97   32.65   1
  -6   3   8 3249.03   60.34   1
  -5   3   8  823.28   21.29   1
  -4   3   8  236.48   13.37   1
  -3   3   8   46.65    8.95   1
  -2   3   8 3162.75   47.57   1
  -1   3   8  789.07   18.49   1
   0   3   8  140.50   12.31   1
   1   3   8  174.75   11.96   1
   2   3   8   91.92    9.70   1
   3   3   8 3472.63   78.79   1
   4   3   8  376.43   21.68   1
   5   3   8  563.83   19.18   1
   6   3   8 5626.93  116.50   1
   7   3   8  377.60   23.31   1
   8   3   8    1.62   14.65   1
   9   3   8   76.45   31.71   1
  10   3   8  794.17   60.98   1
  11   3   8   81.36   35.18   1
  12   3   8  439.61   62.39   1
  13   3   8 1895.29  193.34   1
  14   3   8  245.69   68.93   1
  15   3   8  146.29   49.25   1
  16   3   8    1.01   21.03   1
  17   3   8  302.76   78.84   1
  18   3   8  230.22   62.55   1
  19   3   8  258.72   51.82   1
 -22   4   8   -3.07   27.40   1
 -21   4   8  111.08   27.18   1
 -20   4   8 1227.84  113.48   1
 -19   4   8  339.98   59.52   1
 -18   4   8  183.15   64.69   1
 -17   4   8   15.94   33.42   1
 -16   4   8 4717.74  774.29   1
 -15   4   8  396.35   56.39   1
 -14   4   8    5.46   22.33   1
 -13   4   8  238.75   32.02   1
 -12   4   8 4104.09  115.87   1
 -11   4   8 1645.49   62.54   1
 -10   4   8  512.64   27.16   1
  -9   4   8    8.38    7.58   1
  -8   4   8  636.04   21.78   1
  -7   4   8 2216.64   45.81   1
  -6   4   8  570.45   21.68   1
  -5   4   8  690.91   20.21   1
  -4   4   8 5085.64   72.65   1
  -3   4   8    2.81    5.83   1
  -2   4   8   37.12    8.74   1
  -1   4   8  325.45   14.43   1
   0   4   819027.30  278.88   1
   1   4   8 1059.85   27.86   1
   2   4   8  284.95   13.38   1
   3   4   8  102.24    8.44   1
   4   4   8  962.73   26.04   1
   5   4   8  378.51   19.37   1
   6   4   8   39.74    9.33   1
   7   4   8  541.80   38.44   1
   8   4   8 1699.79   94.84   1
   9   4   8   97.68   42.02   1
  10   4   8  175.39   45.57   1
  11   4   8 2648.43  173.25   1
  12   4   8 1309.92   83.90   1
  13   4   8 3220.53  262.22   1
  14   4   8  335.61   52.50   1
  15   4   8  200.49   55.67   1
  16   4   8   16.26   33.61   1
  17   4   8  258.35  131.39   1
  18   4   8  320.90   77.73   1
  19   4   8  171.37   51.45   1
 -21   5   8    5.25   25.71   1
 -20   5   8   -1.17   26.45   1
 -19   5   8  751.21  102.02   1
 -18   5   8  378.49   49.78   1
 -17   5   8   99.18   39.09   1
 -16   5   8   23.72   30.91   1
 -15   5   8  298.11   50.65   1
 -14   5   8 2838.86  128.46   1
 -13   5   8   68.65   27.26   1
 -12   5   8 1009.76  100.31   1
 -11   5   8 1692.42   63.95   1
 -10   5   8   17.15   11.85   1
  -9   5   8  288.72   20.07   1
  -8   5   8 1464.93   49.23   1
  -7   5   8  127.98   13.71   1
  -6   5   814031.40  205.40   1
  -5   5   8  552.51   20.37   1
  -4   5   8  183.33   12.75   1
  -3   5   8    4.18    6.10   1
  -2   5   8 1014.05   25.18   1
  -1   5   8  892.01   22.94   1
   0   5   8   38.88    8.18   1
   1   5   8 5305.84  110.55   1
   2   5   813739.10  218.02   1
   3   5   8    7.03    7.06   1
   4   5   8  382.44   30.80   1
   5   5   8 2231.06   69.30   1
   6   5   8 4767.66   97.50   1
   7   5   8   54.14   26.29   1
   8   5   8   14.12   29.65   1
   9   5   8 1460.14   84.76   1
  10   5   8 5588.77  208.44   1
  11   5   8 4874.80  288.11   1
  12   5   8  404.96   84.72   1
  13   5   8   22.43   32.45   1
  14   5   8   83.12   36.98   1
  15   5   8  235.21  121.57   1
  16   5   8   11.26   39.69   1
  17   5   8  177.24   87.90   1
  18   5   8  119.18   64.77   1
 -21   6   8   36.71   51.21   1
 -20   6   8   48.02   61.77   1
 -19   6   8    1.71   27.90   1
 -18   6   8   75.45   35.01   1
 -17   6   8   44.85   41.06   1
 -16   6   8 2260.45  120.59   1
 -15   6   8 2609.87  187.31   1
 -14   6   8   72.23   28.74   1
 -13   6   8   78.54   27.02   1
 -12   6   8 2267.51   93.72   1
 -11   6   8 4724.65  260.86   1
 -10   6   8 1165.79  100.30   1
  -9   6   8  416.77   23.39   1
  -8   6   8 7415.88  126.66   1
  -7   6   814966.10  253.55   1
  -6   6   8  470.85   18.79   1
  -5   6   8    3.57    6.39   1
  -4   6   8   99.52    8.34   1
  -3   6   8   35.39    6.85   1
  -2   6   8 2602.54   79.50   1
  -1   6   8 8269.16  127.36   1
   0   6   8  201.44   14.84   1
   1   6   8  188.20   15.72   1
   2   6   8   18.78    9.23   1
   3   6   8 5472.94  132.25   1
   4   6   8 1711.84   41.79   1
   5   6   814505.20  446.85   1
   6   6   8 2483.90  181.41   1
   7   6   810768.30  768.10   1
   8   6   8 3220.31  107.36   1
   9   6   8  327.94   56.87   1
  10   6   8  147.88   58.98   1
  11   6   8   68.55   34.58   1
  12   6   8  113.27  100.59   1
  13   6   8 1144.37  331.32   1
  14   6   8  165.46   47.05   1
  15   6   8 1373.29  109.95   1
  16   6   8  562.63   55.35   1
  17   6   8  112.57   59.03   1
  18   6   8  397.51  135.84   1
 -21   7   8   14.21   37.86   1
 -20   7   8  804.22  131.98   1
 -19   7   8  162.76   44.43   1
 -18   7   8   26.58   31.31   1
 -17   7   8   31.44   32.39   1
 -16   7   8   17.88   41.05   1
 -15   7   8  133.13   45.70   1
 -14   7   8 2809.81  173.19   1
 -13   7   8   31.15   21.43   1
 -12   7   8 6008.12  459.15   1
 -11   7   8   17.17   18.43   1
 -10   7   8  414.44   31.31   1
  -9   7   8  987.67   42.95   1
  -8   7   8   26.30   13.33   1
  -7   7   8  552.18   29.44   1
  -6   7   8 3122.28   62.68   1
  -5   7   8 3385.31   61.40   1
  -4   7   8 3739.74   81.91   1
  -3   7   8   24.15    9.56   1
  -2   7   8   97.33   12.72   1
  -1   7   8 2855.40   53.72   1
   0   7   810084.50  313.00   1
   1   7   8 1075.65   32.01   1
   2   7   8 1767.64   39.43   1
   3   7   8  338.71   19.87   1
   4   7   8 1925.22  112.48   1
   5   7   8  908.47   45.30   1
   6   7   8  194.67   29.40   1
   7   7   8 1395.36  114.92   1
   8   7   8 5470.80  440.89   1
   9   7   8  150.44   56.86   1
  10   7   8  171.26   39.07   1
  11   7   8  238.73  167.27   1
  12   7   8  397.79   69.60   1
  13   7   8  290.80   72.53   1
  14   7   8  176.46   54.87   1
  15   7   8   29.82   35.15   1
  16   7   8  113.49   32.17   1
  17   7   8    7.96   21.00   1
  18   7   8   31.83   49.60   1
 -20   8   8  315.33   71.62   1
 -19   8   8   88.27   39.01   1
 -18   8   8  411.42   59.51   1
 -17   8   8   -0.19   26.42   1
 -16   8   8    2.85   34.81   1
 -15   8   8 1062.46   87.58   1
 -14   8   8  942.16  129.00   1
 -13   8   8  133.49   36.15   1
 -12   8   8 1174.26   80.61   1
 -11   8   8   13.10   15.81   1
 -10   8   8    4.48   13.95   1
  -9   8   8  201.24   27.32   1
  -8   8   8    2.85   10.35   1
  -7   8   8    7.61   13.26   1
  -6   8   8 1962.29  160.76   1
  -5   8   8  979.57   40.64   1
  -4   8   8 1397.71   35.56   1
  -3   8   8  176.27   14.31   1
  -2   8   8 1692.70   56.57   1
  -1   8   8 1802.22   41.43   1
   0   8   8 1774.18   42.71   1
   1   8   8 1986.64   46.03   1
   2   8   8 5349.03  266.45   1
   3   8   8   72.54   17.49   1
   4   8   8   94.88   21.94   1
   5   8   8   71.43   23.20   1
   6   8   8  520.61   41.57   1
   7   8   8 1446.50   76.80   1
   8   8   8  555.08   56.78   1
   9   8   8   59.00   54.08   1
  10   8   8 1492.60  272.38   1
  11   8   8   -3.76   46.13   1
  12   8   8   21.62   35.82   1
  13   8   8  249.67   55.70   1
  14   8   8   35.39   40.16   1
  15   8   8  785.35   80.64   1
  16   8   8   27.47   22.93   1
  17   8   8  144.25   44.51   1
 -19   9   8   68.40   34.68   1
 -18   9   8  157.76   40.15   1
 -17   9   8   40.27   39.25   1
 -16   9   8  182.60   70.82   1
 -15   9   8  575.36   66.01   1
 -14   9   8   75.95   32.59   1
 -13   9   8   16.41   25.59   1
 -12   9   8    8.21   19.52   1
 -11   9   8    2.22   15.16   1
 -10   9   8  158.77   36.40   1
  -9   9   8  427.18   50.62   1
  -8   9   8  328.08   39.00   1
  -7   9   8 1050.25   52.21   1
  -6   9   8   69.59   20.68   1
  -5   9   8  785.99   44.62   1
  -4   9   8  187.98   23.98   1
  -3   9   8   39.10   13.15   1
  -2   9   8   11.38    9.37   1
  -1   9   8  836.74   29.37   1
   0   9   8 1260.11   68.57   1
   1   9   8 1798.22   60.24   1
   2   9   8  129.06   22.34   1
   3   9   8   62.53   16.76   1
   4   9   8   36.64   24.21   1
   5   9   8 1828.17   75.31   1
   6   9   8  293.41   33.05   1
   7   9   8 1963.20  147.56   1
   8   9   8 6692.29  968.68   1
   9   9   8  146.90   41.65   1
  10   9   8   66.48   44.78   1
  11   9   8  108.93   50.76   1
  12   9   8  108.36   54.63   1
  13   9   8 1726.21  146.85   1
  14   9   8  814.45  103.55   1
  15   9   8  467.47   75.76   1
  16   9   8  110.54   35.36   1
  17   9   8    4.44   34.42   1
 -19  10   8   15.19   31.90   1
 -18  10   8  468.41   59.27   1
 -17  10   8   82.06   45.42   1
 -16  10   8   73.37   36.18   1
 -15  10   8   36.29   39.84   1
 -14  10   8  289.70   40.80   1
 -13  10   8  165.21   41.48   1
 -12  10   8  103.28   51.21   1
 -11  10   8    2.79   16.52   1
 -10  10   8   37.52   27.26   1
  -9  10   8  145.95   36.65   1
  -8  10   8   -1.90   17.28   1
  -7  10   8  108.58   30.59   1
  -6  10   8 8792.64  532.71   1
  -5  10   8  196.23   33.00   1
  -4  10   8    6.87   13.46   1
  -3  10   8  113.80   25.56   1
  -2  10   8   38.93   15.29   1
  -1  10   8   59.33   21.40   1
   0  10   8    5.20   15.11   1
   1  10   8   71.72   26.65   1
   2  10   8 9042.80  440.13   1
   3  10   8    3.62   11.69   1
   4  10   8  123.24   26.14   1
   5  10   8  867.23   53.82   1
   6  10   8   83.61   30.95   1
   7  10   8   45.94   24.06   1
   8  10   8   17.57   33.21   1
   9  10   8  436.12   59.69   1
  10  10   8  794.29   95.39   1
  11  10   8  632.10   79.55   1
  12  10   8  230.26   66.62   1
  13  10   8 1490.64  107.67   1
  14  10   8  746.46   86.46   1
  15  10   8   91.14   39.71   1
  16  10   8    9.52   21.00   1
 -18  11   8   30.50   30.00   1
 -17  11   8   12.05   17.85   1
 -16  11   8   10.97   26.54   1
 -15  11   8  170.32  156.96   1
 -14  11   8   -5.09   21.62   1
 -13  11   8   48.05   30.14   1
 -12  11   8 3347.78  403.47   1
 -11  11   8   18.83   30.28   1
 -10  11   8    2.72   24.95   1
  -9  11   8  382.32   55.89   1
  -8  11   8 2094.04  135.65   1
  -7  11   8   63.41   29.37   1
  -6  11   8    7.52   21.02   1
  -5  11   8  261.65   46.09   1
  -4  11   8 3290.21  141.79   1
  -3  11   8   15.59   20.40   1
  -2  11   8    8.33   17.94   1
  -1  11   8  697.21   50.78   1
   0  11   8  530.04   40.51   1
   1  11   8  158.84   29.49   1
   2  11   8    7.37   16.10   1
   3  11   8   19.10   17.64   1
   4  11   8  124.00   29.31   1
   5  11   8  211.21   34.73   1
   6  11   8   19.15   25.23   1
   7  11   8  184.97   35.14   1
   8  11   8 7345.13 1421.67   1
   9  11   8   -0.68   19.11   1
  10  11   8    9.90   25.01   1
  11  11   8  193.34   70.51   1
  12  11   8  129.87   47.55   1
  13  11   8  613.06   67.85   1
  14  11   8   27.92   27.38   1
  15  11   8  184.24   35.74   1
 -17  12   8  272.57   50.02   1
 -16  12   8    0.35   23.84   1
 -15  12   8    1.45   15.22   1
 -14  12   8 1135.34  174.48   1
 -13  12   8   19.02   28.32   1
 -12  12   8   -5.62   23.36   1
 -11  12   8    6.60   21.72   1
 -10  12   8 3396.19  334.88   1
  -9  12   8   78.48   34.36   1
  -8  12   8    3.19   17.85   1
  -7  12   8   90.81   33.26   1
  -6  12   812655.30  831.20   1
  -5  12   8  187.92   37.89   1
  -4  12   8   10.24   22.13   1
  -3  12   8   -3.82   23.47   1
  -2  12   825558.60  955.32   1
  -1  12   8  117.47   50.84   1
   0  12   8   26.27   23.13   1
   1  12   8  101.07   25.87   1
   2  12   8  547.78   46.99   1
   3  12   8  159.84   29.40   1
   4  12   8   33.21   25.60   1
   5  12   8  231.39   52.20   1
   6  12   8  983.86   67.19   1
   7  12   8  406.71   37.84   1
   8  12   8   10.14   21.01   1
   9  12   8   -4.22   17.68   1
  10  12   8  159.47   35.75   1
  11  12   8  106.60   40.89   1
  12  12   8    8.06   26.61   1
  13  12   8  162.41   42.00   1
  14  12   8  685.36   78.28   1
 -16  13   8    6.35   30.26   1
 -15  13   8   19.59   22.09   1
 -14  13   8    1.66   15.59   1
 -13  13   8   12.30   19.29   1
 -12  13   8  513.62   63.43   1
 -11  13   8   11.06   26.77   1
 -10  13   8    6.49   19.03   1
  -9  13   8   14.30   21.20   1
  -8  13   8 1735.96  107.77   1
  -7  13   8   16.62   31.10   1
  -6  13   8    9.41   23.74   1
  -5  13   8   43.40   27.86   1
  -4  13   8  290.10   49.33   1
  -3  13   8   18.33   37.18   1
  -2  13   8   -0.88   25.67   1
  -1  13   8   32.79   40.70   1
   0  13   8  363.62   50.97   1
   1  13   8   23.70   27.04   1
   2  13   8    6.39   21.43   1
   3  13   8  107.44   40.37   1
   4  13   8  280.44   42.27   1
   5  13   8   78.79   29.63   1
   6  13   8    9.27   16.91   1
   7  13   8    3.84   15.53   1
   8  13   8  705.53  123.24   1
   9  13   8    6.83   27.74   1
  10  13   8    5.71   26.78   1
  11  13   8    3.13   20.39   1
  12  13   8 1785.03  107.11   1
  13  13   8   36.13   32.07   1
 -15  14   8   30.75   27.11   1
 -14  14   8    5.81   18.11   1
 -13  14   8   51.72   31.23   1
 -12  14   8    5.55   28.93   1
 -11  14   8  128.34   41.06   1
 -10  14   8  760.57   73.80   1
  -9  14   8   29.83   24.71   1
  -8  14   8   -5.83   21.43   1
  -7  14   8    5.79   19.91   1
  -6  14   8 8567.89  305.99   1
  -5  14   8  155.52   38.29   1
  -4  14   8   -2.09   19.02   1
  -3  14   8   72.08   47.49   1
  -2  14   8   80.44   47.99   1
  -1  14   8   19.69   32.02   1
   0  14   8    9.90   24.79   1
   1  14   8   43.44   30.38   1
   2  14   8   60.47   33.57   1
   3  14   8  437.86   48.54   1
   4  14   8   36.57   25.43   1
   5  14   8  128.11   30.91   1
   6  14   8  249.22   36.44   1
   7  14   8    8.58   17.50   1
   8  14   8    5.26   18.05   1
   9  14   8   43.53   25.60   1
  10  14   8   32.99   20.76   1
  11  14   8   73.48   26.63   1
  12  14   8   25.80   32.51   1
 -13  15   8   67.89   23.24   1
 -12  15   8    5.45   13.79   1
 -11  15   8   -0.06   17.36   1
 -10  15   8    6.72   13.74   1
  -9  15   8   65.29   22.82   1
  -8  15   8  817.66   61.24   1
  -7  15   8  301.95   41.53   1
  -6  15   8   39.93   25.43   1
  -5  15   8   75.87   35.25   1
  -4  15   8  301.21   63.38   1
  -3  15   8    0.83   26.31   1
  -2  15   8    9.39   30.47   1
  -1  15   8    6.03   29.17   1
   0  15   8  264.25   63.59   1
   1  15   8    0.92   15.12   1
   2  15   8    6.34   24.61   1
   3  15   8   18.98   34.82   1
   4  15   8 3513.09  251.65   1
   5  15   8   45.80   26.54   1
   6  15   8    7.72   17.84   1
   7  15   8    5.24   13.30   1
   8  15   8 1429.79  240.87   1
   9  15   8   24.86   16.77   1
  10  15   8    9.95   26.02   1
 -11  16   8   62.58   27.41   1
 -10  16   8  159.56   31.04   1
  -9  16   8  149.45   24.68   1
  -8  16   8   14.99   17.76   1
  -7  16   8  123.97   29.22   1
  -6  16   8   45.83   22.64   1
  -5  16   8   -0.62   15.78   1
  -4  16   8    2.00   21.23   1
  -3  16   8  442.62   66.52   1
  -2  16   8  973.00  105.53   1
  -1  16   8    6.02   22.10   1
   0  16   8   15.93   27.70   1
   1  16   8   22.24   20.76   1
   2  16   8    5.35   16.05   1
   3  16   8  152.04   38.93   1
   4  16   8   -0.16   15.93   1
   5  16   8    3.43   12.37   1
   6  16   8  408.83   58.69   1
   7  16   8   30.09   21.72   1
   8  16   8   73.57   33.08   1
   9  16   8  320.37   50.21   1
  -9  17   8  122.42   49.54   1
  -8  17   8  329.52   38.23   1
  -7  17   8   14.02   20.64   1
  -6  17   8    3.18   11.86   1
  -5  17   8  100.29   53.29   1
  -4  17   8    7.63   25.48   1
  -3  17   8  194.56   51.22   1
  -2  17   8  174.76   40.23   1
  -1  17   8   -1.45   18.78   1
   0  17   8  369.26   54.76   1
   1  17   8  292.98   44.67   1
   2  17   8    5.50   14.74   1
   3  17   8  544.63   87.40   1
   4  17   8  863.50  216.09   1
   5  17   8    1.85   21.51   1
   6  17   8   28.69   25.98   1
  -5  18   8   32.35   25.17   1
  -4  18   8   71.98   27.92   1
  -3  18   8    7.45   22.34   1
  -2  18   8  951.19  156.80   1
  -1  18   8   41.10   25.86   1
   0  18   8    9.24   19.28   1
   1  18   8   26.16   27.59   1
   2  18   8   22.12   21.25   1
 -22   1   9  122.52   35.18   1
 -21   1   9    1.75   20.87   1
 -20   1   9    2.26   27.32   1
 -19   1   9 4044.95  179.70   1
 -18   1   9  204.24   54.19   1
 -17   1   9    3.38   30.01   1
 -16   1   9   13.66   35.68   1
 -15   1   9 1614.45  107.50   1
 -14   1   9   -2.17   27.30   1
 -13   1   9    0.44   11.67   1
 -12   1   9  112.80   25.22   1
 -11   1   9 1235.22   42.02   1
 -10   1   9   24.13   11.81   1
  -9   1   9    1.66    8.82   1
  -8   1   9  681.44   25.82   1
  -7   1   9 1206.58   27.35   1
  -6   1   9   -0.04    3.78   1
  -5   1   9   12.17    8.15   1
  -4   1   9  613.17   20.54   1
  -3   1   9 7745.22  114.27   1
  -2   1   9   65.75    8.48   1
  -1   1   9   15.68    7.51   1
   0   1   9  172.97   17.56   1
   1   1   9   96.72   13.04   1
   2   1   9  338.92   19.55   1
   3   1   9   10.81    9.86   1
   4   1   9  865.61   27.92   1
   5   1   9 9406.50  254.25   1
   6   1   9  496.88   31.27   1
   7   1   9   -0.37    7.35   1
   8   1   9  136.52   21.70   1
   9   1   925874.20 1022.12   1
  10   1   9   72.92   32.55   1
  11   1   9    1.45   14.56   1
  12   1   9  193.77   54.12   1
  13   1   9 1260.00   88.06   1
  14   1   9   14.20   23.04   1
  15   1   9    5.28   27.47   1
  16   1   9  371.60   71.80   1
 -22   2   9    3.70   17.03   1
 -21   2   9  282.13   52.64   1
 -20   2   9   10.20   32.69   1
 -19   2   9    5.68   27.89   1
 -18   2   9    3.22   24.39   1
 -17   2   9 3297.39  168.47   1
 -16   2   9  637.33   74.51   1
 -15   2   9    1.64   23.92   1
 -14   2   9   43.18   27.07   1
 -13   2   9  800.86   42.13   1
 -12   2   9  257.48   32.01   1
 -11   2   9    9.32   13.85   1
 -10   2   9    4.65    9.23   1
  -9   2   9  282.35   20.48   1
  -8   2   9  545.90   23.91   1
  -7   2   9   26.25    9.38   1
  -6   2   9  543.06   21.05   1
  -5   2   966516.30 1057.97   1
  -4   2   9  525.97   15.26   1
  -3   2   9   10.36    7.71   1
  -2   2   9  216.68   16.08   1
  -1   2   9 5494.93   86.69   1
   0   2   9  295.38   15.06   1
   1   2   9    9.13    6.10   1
   2   2   9  591.03   23.98   1
   3   2   945639.50  898.41   1
   4   2   9  802.98   26.85   1
   5   2   9  271.31   21.38   1
   6   2   9 1846.93   54.92   1
   7   2   9  322.34   26.73   1
   8   2   9   71.33   27.43   1
   9   2   9   44.44   31.51   1
  10   2   9  810.25   83.63   1
  11   2   9   31.92   24.35   1
  12   2   9  267.22   41.50   1
  13   2   9   20.51   29.92   1
  14   2   9  214.83   44.52   1
  15   2   9 5442.43  278.08   1
  16   2   9   56.52   38.12   1
  17   2   9    9.25   52.93   1
 -22   3   9   22.27   42.69   1
 -21   3   9   41.92   29.80   1
 -20   3   9   15.36   34.80   1
 -19   3   9  426.22   57.43   1
 -18   3   9  162.05   53.60   1
 -17   3   9   12.20   30.28   1
 -16   3   9 1357.02   83.88   1
 -15   3   9  344.36   52.50   1
 -14   3   9   23.27   27.92   1
 -13   3   9  223.26   35.51   1
 -12   3   9    6.67   13.67   1
 -11   3   9 4012.23  106.12   1
 -10   3   9 1047.23   38.41   1
  -9   3   9    9.50    9.85   1
  -8   3   9  638.61   23.93   1
  -7   3   914083.60  237.58   1
  -6   3   9 1361.55   32.65   1
  -5   3   9  262.38   14.51   1
  -4   3   9  914.89   23.92   1
  -3   3   9   34.63    7.70   1
  -2   3   9  384.89   14.00   1
  -1   3   9  148.32   13.64   1
   0   3   9  957.79   25.64   1
   1   3   9 3658.80   60.16   1
   2   3   9    9.73    5.42   1
   3   3   9  229.01   18.51   1
   4   3   9 1874.11   50.80   1
   5   3   9 9441.11  174.41   1
   6   3   9  529.69   30.48   1
   7   3   9   22.36   21.92   1
   8   3   9    5.21   20.19   1
   9   3   9 1367.39   80.22   1
  10   3   9    4.75   20.11   1
  11   3   9   44.25   30.51   1
  12   3   9  525.31   49.27   1
  13   3   9 8241.17  429.57   1
  14   3   9   93.05   78.36   1
  15   3   9    3.95   33.47   1
  16   3   9    3.82   36.46   1
  17   3   9   74.02   84.02   1
  18   3   9  193.94   52.56   1
 -21   4   9  270.68   47.85   1
 -20   4   9  519.49   71.71   1
 -19   4   9  165.55   58.25   1
 -18   4   9  241.41   49.71   1
 -17   4   9  191.54   37.36   1
 -16   4   9   72.73   33.21   1
 -15   4   9  186.81   45.88   1
 -14   4   9  341.06   42.19   1
 -13   4   9    8.23   20.98   1
 -12   4   9 1883.90   81.64   1
 -11   4   9  400.27   35.28   1
 -10   4   9 1454.68   49.08   1
  -9   4   9  463.41   22.40   1
  -8   4   9  220.20   16.69   1
  -7   4   9  975.74   33.64   1
  -6   4   9 2055.92   40.22   1
  -5   4   9 7142.33  104.81   1
  -4   4   9  322.28   14.56   1
  -3   4   9    8.97    6.95   1
  -2   4   9   58.32    9.01   1
  -1   4   9 2067.81   36.10   1
   0   4   9 2732.60   54.43   1
   1   4   9  381.69   20.41   1
   2   4   9  133.59   10.75   1
   3   4   9 2820.67   52.94   1
   4   4   9  659.49   34.54   1
   5   4   9  353.05   23.77   1
   6   4   9    6.27   19.86   1
   7   4   9 1128.68   87.20   1
   8   4   9    5.98   27.31   1
   9   4   9  145.91   45.72   1
  10   4   9  103.66   39.16   1
  11   4   911889.70  437.83   1
  12   4   9   42.34   32.76   1
  13   4   9  481.54   80.72   1
  14   4   9  684.72   98.84   1
  15   4   9  369.53   79.41   1
  16   4   9   47.15   39.64   1
  17   4   9  109.30  117.33   1
  18   4   9  819.45   97.71   1
 -21   5   9    5.07   31.31   1
 -20   5   9   21.07   29.14   1
 -19   5   9 2275.10  207.51   1
 -18   5   9   12.54   24.40   1
 -17   5   9  275.69   51.66   1
 -16   5   9   31.13   31.94   1
 -15   5   9  229.10   42.65   1
 -14   5   9  962.42   61.27   1
 -13   5   9  388.86   48.31   1
 -12   5   9  576.45   36.57   1
 -11   5   9 4252.36  136.42   1
 -10   5   9   19.42   21.24   1
  -9   5   9   14.16   10.05   1
  -8   5   9 1660.65   38.42   1
  -7   5   9   32.75   10.35   1
  -6   5   9 3019.58   55.95   1
  -5   5   9  449.65   18.78   1
  -4   5   9   51.08    7.84   1
  -3   5   9 1845.69   32.45   1
  -2   5   9  417.79   15.77   1
  -1   5   9  175.79   12.55   1
   0   5   9  985.83   27.37   1
   1   5   915967.90  256.80   1
   2   5   9  911.96   26.29   1
   3   5   9    8.72    7.26   1
   4   5   9  643.95   28.09   1
   5   5   9  208.31   24.64   1
   6   5   9 1620.70  109.93   1
   7   5   9  178.93   78.10   1
   8   5   9  400.70   55.36   1
   9   5   9 8310.70  296.90   1
  10   5   9  170.94   51.09   1
  11   5   9 1878.40  214.70   1
  12   5   9  886.95   91.90   1
  13   5   9 1481.16  112.31   1
  14   5   9   19.46   26.29   1
  15   5   9  104.12   34.87   1
  16   5   9   59.55   39.30   1
  17   5   9 1475.49  221.89   1
 -21   6   9   10.03   29.76   1
 -20   6   9   59.76   48.05   1
 -19   6   9   37.58   27.71   1
 -18   6   9  164.33   43.74   1
 -17   6   9   29.15   29.82   1
 -16   6   9  504.22   67.47   1
 -15   6   9 1897.99  280.22   1
 -14   6   9  117.88   34.62   1
 -13   6   9  414.97   46.81   1
 -12   6   9    5.03   13.19   1
 -11   6   9 2598.58  226.63   1
 -10   6   9  875.43   42.11   1
  -9   6   9 3689.04   95.44   1
  -8   6   9 1198.67   36.19   1
  -7   6   9 7503.00  263.88   1
  -6   6   9  358.11   17.60   1
  -5   6   9  334.17   16.56   1
  -4   6   9    5.94    6.78   1
  -3   6   9  100.98   11.95   1
  -2   6   9 1854.62   39.42   1
  -1   6   911870.40  200.45   1
   0   6   9   51.81   13.72   1
   1   6   9   17.90    9.86   1
   2   6   9  139.63   13.17   1
   3   6   9 5935.75  121.17   1
   4   6   9  508.29   28.05   1
   5   6   9 9585.19  947.51   1
   6   6   9  175.06   45.03   1
   7   6   914563.80  555.76   1
   8   6   9  555.52   67.30   1
   9   6   9  221.91   71.08   1
  10   6   9  562.67  113.71   1
  11   6   9  180.39   93.37   1
  12   6   9  162.35   55.56   1
  13   6   9  502.63   66.06   1
  14   6   9    2.95   21.28   1
  15   6   9 1007.21   86.51   1
  16   6   9  241.55   33.55   1
  17   6   9   11.02   22.05   1
  18   6   9   42.19   39.60   1
 -20   7   9  759.83   76.26   1
 -19   7   9  179.14   38.45   1
 -18   7   9    8.52   30.94   1
 -17   7   9  181.69   45.43   1
 -16   7   9   77.53   44.03   1
 -15   7   9  113.69   56.97   1
 -14   7   9 2154.69  161.99   1
 -13   7   9  172.91   41.44   1
 -12   7   9 2708.29  173.45   1
 -11   7   9   33.79   22.36   1
 -10   7   9  482.82   35.01   1
  -9   7   9 3255.70  269.66   1
  -8   7   9  125.20   21.37   1
  -7   7   9  381.48   21.67   1
  -6   7   9 4807.09  111.54   1
  -5   7   9 3354.80   95.08   1
  -4   7   9  789.65   27.19   1
  -3   7   9  197.53   13.07   1
  -2   7   9   34.75   10.84   1
  -1   7   9 6903.36  265.65   1
   0   7   9 7720.42  133.84   1
   1   7   9    3.37    7.85   1
   2   7   9 1445.57   48.97   1
   3   7   9  533.33   45.27   1
   4   7   9 4050.63  149.68   1
   5   7   9   60.98   19.85   1
   6   7   9    8.02   14.81   1
   7   7   9 1989.47  111.57   1
   8   7   9 4559.82  216.43   1
   9   7   9   70.21   41.45   1
  10   7   9  220.24   43.47   1
  11   7   9  191.03  149.57   1
  12   7   9 1009.35  102.29   1
  13   7   9   24.59   41.07   1
  14   7   9  329.00  102.06   1
  15   7   9  249.72  193.91   1
  16   7   9   11.24   20.45   1
  17   7   9  112.91   33.24   1
 -20   8   9  299.92   58.59   1
 -19   8   9   82.07   32.32   1
 -18   8   9  292.33   58.11   1
 -17   8   9   65.45   33.80   1
 -16   8   9  225.43   49.06   1
 -15   8   9 1464.08  124.65   1
 -14   8   9  548.36   65.38   1
 -13   8   9   -0.39   22.72   1
 -12   8   9 1651.96  114.58   1
 -11   8   9   59.11   22.26   1
 -10   8   9   -1.05    7.37   1
  -9   8   9  436.86   33.52   1
  -8   8   9  136.35   35.99   1
  -7   8   9   19.64   21.51   1
  -6   8   9 1611.69   58.40   1
  -5   8   9  546.61   33.75   1
  -4   8   9  172.49   17.97   1
  -3   8   9  251.71   20.87   1
  -2   8   9  882.77   28.05   1
  -1   8   9  341.03   19.71   1
   0   8   9 2840.23   63.82   1
   1   8   9 2986.78  148.59   1
   2   8   9 2823.84   95.91   1
   3   8   9   65.53   16.05   1
   4   8   9  119.05   25.09   1
   5   8   9  512.16   41.63   1
   6   8   9   74.74   24.16   1
   7   8   9  763.34  107.01   1
   8   8   9  976.83  279.45   1
   9   8   9  113.57   92.72   1
  10   8   9  355.26   58.86   1
  11   8   9    5.64   29.68   1
  12   8   9   74.25   48.40   1
  13   8   9 1455.99  116.82   1
  14   8   9  503.58  204.54   1
  15   8   9  525.38   63.53   1
  16   8   9   -1.38   19.15   1
  17   8   9    8.88   36.64   1
 -19   9   9   27.24   23.82   1
 -18   9   9   88.86   32.22   1
 -17   9   9   22.46   26.06   1
 -16   9   9   50.62   43.28   1
 -15   9   9  213.56   43.82   1
 -14   9   9  371.84   65.47   1
 -13   9   9  200.80   41.95   1
 -12   9   9    5.61   19.85   1
 -11   9   9   10.63   21.23   1
 -10   9   9  223.27   35.04   1
  -9   9   9 1726.45  169.55   1
  -8   9   9   -1.78   11.09   1
  -7   9   9  240.20   29.72   1
  -6   9   9  143.26   25.58   1
  -5   9   9 2835.52  289.64   1
  -4   9   9  411.68   30.45   1
  -3   9   9   94.57   23.18   1
  -2   9   9   38.50   13.83   1
  -1   9   9 1187.27   77.90   1
   0   9   9  175.38   22.99   1
   1   9   9  382.39   32.67   1
   2   9   9  545.20   40.14   1
   3   9   9  243.01   28.67   1
   4   9   9  320.38   36.30   1
   5   9   9  496.17   42.95   1
   6   9   9  571.60  206.64   1
   7   9   9 9362.26  564.25   1
   8   9   9 1284.62   90.21   1
   9   9   9   10.43   27.03   1
  10   9   9  105.30   44.70   1
  11   9   9  750.53   86.76   1
  12   9   9  579.55   84.44   1
  13   9   9 1152.97  315.38   1
  14   9   9  900.73  118.36   1
  15   9   9 1199.68  131.85   1
  16   9   9   47.61   24.46   1
 -18  10   9   39.59   22.97   1
 -17  10   9   58.45   31.52   1
 -16  10   9  193.62   42.82   1
 -15  10   9 2229.15  409.42   1
 -14  10   9  237.07  242.11   1
 -13  10   9   41.00   41.55   1
 -12  10   9  156.31   34.72   1
 -11  10   9   95.88   28.31   1
 -10  10   9   25.39   22.15   1
  -9  10   9   63.71   24.99   1
  -8  10   9   80.29   30.42   1
  -7  10   9  726.56   62.84   1
  -6  10   9  674.64   42.15   1
  -5  10   9   38.11   21.39   1
  -4  10   9   34.48   18.92   1
  -3  10   9 1806.89  126.85   1
  -2  10   9   24.51   17.50   1
  -1  10   9    2.45   11.99   1
   0  10   9   95.25   25.30   1
   1  10   9 1629.61   84.19   1
   2  10   9  873.27   51.37   1
   3  10   9    3.39   16.35   1
   4  10   9  727.87   55.27   1
   5  10   9 3849.31  168.07   1
   6  10   9  225.94   38.53   1
   7  10   9    0.22   15.19   1
   8  10   9  390.67  223.15   1
   9  10   9  582.84  149.73   1
  10  10   9  318.17   48.87   1
  11  10   9  250.02   79.10   1
  12  10   9  523.68   94.40   1
  13  10   9 2378.73  152.07   1
  14  10   9   11.67   34.69   1
  15  10   9   27.37   27.54   1
 -18  11   9  120.41   54.45   1
 -17  11   9  627.75  165.41   1
 -16  11   9   82.81   46.13   1
 -15  11   9   12.98   33.18   1
 -14  11   9  332.98   91.26   1
 -13  11   9 2539.21  492.35   1
 -12  11   9  823.44   70.45   1
 -11  11   9    5.44   18.36   1
 -10  11   9    8.91   19.42   1
  -9  11   9   84.03   27.07   1
  -8  11   9   22.26   27.01   1
  -7  11   9   25.52   29.93   1
  -6  11   9    0.20   15.65   1
  -5  11   9 5090.93  197.98   1
  -4  11   9  365.57   56.94   1
  -3  11   9   32.93   26.65   1
  -2  11   9  240.10   34.56   1
  -1  11   9 6854.60  600.15   1
   0  11   9   32.69   25.74   1
   1  11   9   27.56   27.53   1
   2  11   9  225.59   34.80   1
   3  11   9 2199.02  113.00   1
   4  11   9   87.79   29.10   1
   5  11   9    9.64   18.60   1
   6  11   9   11.19   20.11   1
   7  11   9  735.13  128.80   1
   8  11   9  214.27   43.53   1
   9  11   9    2.44   18.68   1
  10  11   9  219.26   80.28   1
  11  11   9  290.41  238.63   1
  12  11   9   12.37   29.80   1
  13  11   9    3.89   26.38   1
  14  11   9  484.83   62.15   1
  15  11   9  301.60   46.66   1
 -17  12   9   -4.07   25.65   1
 -16  12   9    7.23   32.31   1
 -15  12   9  252.52   48.05   1
 -14  12   9   30.24   32.59   1
 -13  12   9    2.72   14.99   1
 -12  12   9   65.58   32.17   1
 -11  12   9  774.16  116.09   1
 -10  12   9   47.60   24.95   1
  -9  12   9    2.38   15.03   1
  -8  12   9    8.33   26.64   1
  -7  12   9 1849.29  175.44   1
  -6  12   9   48.57   35.09   1
  -5  12   9   33.96   42.38   1
  -4  12   9  466.82   56.19   1
  -3  12   9    9.07   30.77   1
  -2  12   9  271.97   69.38   1
  -1  12   9   13.01   42.42   1
   0  12   9   61.51   27.53   1
   1  12   9  254.32   39.68   1
   2  12   9   29.87   19.47   1
   3  12   9   47.21   23.79   1
   4  12   9  547.31   47.99   1
   5  12   9 5220.41  364.76   1
   6  12   9  199.29   33.95   1
   7  12   9    3.51   17.89   1
   8  12   9   68.61   33.12   1
   9  12   9  596.88  102.52   1
  10  12   9   31.74   42.27   1
  11  12   9   22.75   31.16   1
  12  12   9  197.21   52.65   1
  13  12   9 2922.29  219.72   1
  14  12   9   17.86   21.39   1
 -16  13   9   54.36   28.83   1
 -15  13   9    1.08   12.44   1
 -14  13   9   22.05   25.56   1
 -13  13   9  508.19   72.95   1
 -12  13   9   21.84   30.87   1
 -11  13   9    4.69   24.55   1
 -10  13   9   13.31   21.09   1
  -9  13   9  113.97   36.53   1
  -8  13   9   27.44   25.55   1
  -7  13   9   -1.80   17.03   1
  -6  13   9  686.97   66.20   1
  -5  13   9 9796.14  659.20   1
  -4  13   9   17.13   30.70   1
  -3  13   9    0.38   27.92   1
  -2  13   9  184.97   56.58   1
  -1  13   9  561.68   83.21   1
   0  13   9  420.54   45.53   1
   1  13   9   11.47   19.06   1
   2  13   9  130.85   26.63   1
   3  13   9 8376.13  518.81   1
   4  13   9  106.58   38.25   1
   5  13   9    1.17   21.81   1
   6  13   9  150.52   28.98   1
   7  13   9  138.33   93.19   1
   8  13   9  105.45   37.68   1
   9  13   9    0.70   13.06   1
  10  13   9  484.98   63.70   1
  11  13   9  595.10   75.68   1
  12  13   9    8.51   28.11   1
  13  13   9    5.00   17.51   1
 -14  14   9   21.12   16.58   1
 -13  14   9    0.36   13.81   1
 -12  14   9   -3.27   16.47   1
 -11  14   9 1282.03  224.88   1
 -10  14   9  133.17   28.52   1
  -9  14   9    5.69   15.24   1
  -8  14   9   -1.98   17.57   1
  -7  14   9   78.02   31.44   1
  -6  14   9  186.41   54.45   1
  -5  14   9    8.23   23.63   1
  -4  14   9   12.46   32.19   1
  -3  14   9 2094.83  128.08   1
  -2  14   9   -1.07   17.70   1
  -1  14   9    9.66   34.25   1
   0  14   9   18.90   36.48   1
   1  14   9   19.45   30.74   1
   2  14   9  188.73   37.64   1
   3  14   9   10.86   25.40   1
   4  14   9  853.90   59.85   1
   5  14   9   54.04   23.93   1
   6  14   9   57.02   20.77   1
   7  14   9    3.22   11.70   1
   8  14   9    2.36   13.83   1
   9  14   9 3009.66  160.36   1
  10  14   9  272.67   63.48   1
  11  14   9    2.88   18.20   1
 -13  15   9   33.33   32.77   1
 -12  15   9   12.29   15.56   1
 -11  15   9    3.69   14.95   1
 -10  15   9   78.80   27.57   1
  -9  15   9  431.86   46.90   1
  -8  15   9   29.93   21.37   1
  -7  15   9   27.58   22.56   1
  -6  15   9  178.80   38.78   1
  -5  15   9   20.56   40.54   1
  -4  15   9  181.06   44.86   1
  -3  15   9    9.04   32.13   1
  -2  15   9  253.82   59.80   1
  -1  15   9  230.09   50.93   1
   0  15   9   50.81   34.16   1
   1  15   9    2.77   16.93   1
   2  15   9  235.27   34.43   1
   3  15   9    2.06   13.40   1
   4  15   9  332.24   41.42   1
   5  15   9   11.16   17.48   1
   6  15   9   56.87   29.02   1
   7  15   9    0.63   12.37   1
   8  15   9  116.21   24.30   1
   9  15   9   -0.71   33.75   1
  10  15   9    8.00   23.28   1
 -11  16   9  895.04  133.56   1
 -10  16   9   56.09   26.79   1
  -9  16   9   39.22   17.04   1
  -8  16   9   13.55   14.49   1
  -7  16   9  179.03   38.55   1
  -6  16   9    9.51   22.30   1
  -5  16   9    3.17   22.80   1
  -4  16   9   -0.71   18.26   1
  -3  16   9  842.63   98.79   1
  -2  16   9   30.38   32.14   1
  -1  16   9    3.89   20.97   1
   0  16   9    9.89   30.16   1
   1  16   9 1983.90  141.80   1
   2  16   9   89.98   31.13   1
   3  16   9   57.21   30.71   1
   4  16   9    1.77   12.31   1
   5  16   9    8.55   14.53   1
   6  16   9   47.51   20.69   1
   7  16   9   -2.60   14.04   1
   8  16   9  337.80   56.20   1
  -8  17   9  134.66   51.01   1
  -7  17   9    2.03   22.74   1
  -6  17   9   24.31   28.64   1
  -5  17   9  410.35   53.40   1
  -4  17   9   44.87   35.02   1
  -3  17   9   92.04   43.04   1
  -2  17   9  331.34   45.53   1
  -1  17   9    6.07   26.44   1
   0  17   9  127.85   33.13   1
   1  17   9   80.87   24.21   1
   2  17   9    5.66   21.71   1
   3  17   9  607.60  148.21   1
   4  17   9  458.94   69.77   1
   5  17   9   26.11   30.83   1
  -3  18   9    3.60   17.80   1
  -2  18   9  450.88   48.28   1
  -1  18   9   36.08   33.24   1
   0  18   9   11.85   41.61   1
 -22   0  10 1690.01  173.13   1
 -21   0  10  709.00   94.15   1
 -20   0  10    4.09   34.48   1
 -19   0  10  274.84   71.06   1
 -18   0  10 2621.98  203.20   1
 -17   0  10   14.68   41.75   1
 -16   0  10    9.60   63.06   1
 -15   0  10   19.73   47.84   1
 -14   0  10 2919.02  201.10   1
 -13   0  10   16.75   28.44   1
 -12   0  10    2.45   18.85   1
 -11   0  10  221.61   36.21   1
 -10   0  1062089.70 1998.48   1
  -9   0  10 1082.28   48.34   1
  -8   0  10    3.94   11.36   1
  -7   0  10  911.19   44.06   1
  -6   0  1012411.90  285.83   1
  -5   0  10  295.94   23.34   1
  -4   0  10   -1.44    8.96   1
  -3   0  10  293.96   21.20   1
  -2   0  1053633.50 1186.46   1
  -1   0  10 1012.42   46.75   1
   0   0  10   18.79   20.85   1
   1   0  10    7.87   16.90   1
   2   0  1032475.30  872.32   1
   3   0  10  212.32   21.82   1
   4   0  10    0.54    5.90   1
   5   0  10  257.70   42.63   1
   6   0  10  817.51   48.81   1
   7   0  10  598.09   59.13   1
   8   0  10   11.24   25.30   1
   9   0  10   37.14   26.10   1
  10   0  10 2493.19  147.45   1
  11   0  10  395.55   91.66   1
  12   0  10   -2.08   28.40   1
  13   0  10    5.92   64.03   1
  14   0  10 6567.83  519.28   1
  15   0  10    5.55   31.83   1
 -22   1  10   -3.91   22.80   1
 -21   1  10   10.31   29.11   1
 -20   1  10  841.41   73.68   1
 -19   1  10   33.84   41.29   1
 -18   1  10   -3.30   28.45   1
 -17   1  10   13.15   35.51   1
 -16   1  10  541.61   66.38   1
 -15   1  10   49.73   37.83   1
 -14   1  10    9.00   17.39   1
 -13   1  10  122.37   30.06   1
 -12   1  10 1116.04   50.89   1
 -11   1  10   57.69   21.32   1
 -10   1  10   10.68   12.89   1
  -9   1  10   71.87   15.05   1
  -8   1  10 8197.48  143.84   1
  -7   1  10   20.36    7.70   1
  -6   1  10    1.62    6.16   1
  -5   1  10 1227.73   29.82   1
  -4   1  10  216.37   14.18   1
  -3   1  10   82.91    9.30   1
  -2   1  10   -2.15    6.18   1
  -1   1  10 2074.86   49.33   1
   0   1  1033880.10  613.07   1
   1   1  10  307.39   20.10   1
   2   1  10    0.88    6.23   1
   3   1  10  840.61   30.57   1
   4   1  10  317.89   22.34   1
   5   1  10   67.11   19.25   1
   6   1  10    7.93   15.11   1
   7   1  10   98.56   19.08   1
   8   1  10  192.59   24.76   1
   9   1  10    6.91   17.33   1
  10   1  10   10.64   24.12   1
  11   1  10  355.00   65.65   1
  12   1  10 2708.50  134.73   1
  13   1  10  247.41   68.33   1
  14   1  10    2.30   24.01   1
  15   1  10  129.38   40.78   1
  16   1  10   38.49   59.59   1
 -22   2  10   42.92   31.18   1
 -21   2  10   39.97   31.72   1
 -20   2  10    6.78   24.03   1
 -19   2  10  147.30   43.33   1
 -18   2  10    7.04   28.61   1
 -17   2  10   14.25   33.18   1
 -16   2  10   20.61   31.62   1
 -15   2  10   10.81   27.61   1
 -14   2  10  859.89   54.33   1
 -13   2  10 1006.16   57.20   1
 -12   2  10    1.23   12.69   1
 -11   2  10    1.75   11.77   1
 -10   2  10 1977.76   50.66   1
  -9   2  10  209.55   18.74   1
  -8   2  10   31.82   12.92   1
  -7   2  10  326.45   19.66   1
  -6   2  10 1822.07   36.93   1
  -5   2  10 3286.13   56.45   1
  -4   2  10   38.33    8.36   1
  -3   2  10  743.76   22.18   1
  -2   2  10 5293.93   88.08   1
  -1   2  10  352.70   15.46   1
   0   2  10    0.67    4.28   1
   1   2  10   81.78   15.03   1
   2   2  10 1384.55   37.83   1
   3   2  10 1470.61   39.33   1
   4   2  10  177.92   21.91   1
   5   2  10 1454.08   48.34   1
   6   2  10 1130.88   43.70   1
   7   2  10   99.84   22.92   1
   8   2  10   51.67   40.75   1
   9   2  10  292.74   68.06   1
  10   2  10 2802.79  132.21   1
  11   2  10  653.79   61.34   1
  12   2  10   44.99   25.59   1
  13   2  10  124.93   45.24   1
  14   2  10  363.57   71.12   1
  15   2  10    5.10   30.49   1
  16   2  10   10.36   28.20   1
 -22   3  10   -1.10   29.99   1
 -21   3  10  113.50   39.70   1
 -20   3  10  263.01   45.04   1
 -19   3  10   40.33   38.27   1
 -18   3  10   37.07   36.04   1
 -17   3  10   19.32   39.19   1
 -16   3  10 5757.59  216.55   1
 -15   3  10  562.88   55.91   1
 -14   3  10    3.08   16.60   1
 -13   3  10  468.65   42.14   1
 -12   3  10    9.50   19.53   1
 -11   3  10  435.07   35.91   1
 -10   3  10   37.35   18.30   1
  -9   3  10    6.60    9.96   1
  -8   3  10  888.99   25.49   1
  -7   3  10 3615.95   82.97   1
  -6   3  10  336.20   14.93   1
  -5   3  10  446.93   16.73   1
  -4   3  10  271.28   12.87   1
  -3   3  10  881.97   28.60   1
  -2   3  10  199.04   16.04   1
  -1   3  10  737.94   22.34   1
   0   3  10 2941.09   52.60   1
   1   3  10    4.20    6.76   1
   2   3  10   12.71    8.47   1
   3   3  10   22.64    8.63   1
   4   3  10 9092.67  193.39   1
   5   3  10 4109.50  110.19   1
   6   3  10   92.48   21.55   1
   7   3  10   29.73   30.52   1
   8   3  10 3649.77  158.41   1
   9   3  10  793.91   67.76   1
  10   3  10   34.00   33.02   1
  11   3  10   26.87   29.65   1
  12   3  10  148.44   35.79   1
  13   3  10  428.13   54.78   1
  14   3  10    9.32   31.06   1
  15   3  10  256.40   56.56   1
  16   3  10  190.56   49.03   1
  17   3  10    5.56   19.24   1
 -21   4  10  129.59   31.00   1
 -20   4  10   55.18   36.61   1
 -19   4  10  914.88   81.36   1
 -18   4  10   53.35   37.10   1
 -17   4  10   48.04   35.03   1
 -16   4  10    1.85   20.68   1
 -15   4  10  779.06   66.57   1
 -14   4  10 3081.77  156.35   1
 -13   4  10    0.83   11.70   1
 -12   4  10  385.58   54.92   1
 -11   4  10 1716.16  152.78   1
 -10   4  10 3856.92  112.94   1
  -9   4  10    3.45   10.76   1
  -8   4  10   15.75    8.93   1
  -7   4  10 2625.50   55.52   1
  -6   4  10 7332.91  110.64   1
  -5   4  10  516.90   19.47   1
  -4   4  10   20.17    7.43   1
  -3   4  10  142.50   12.10   1
  -2   4  10  344.61   15.88   1
  -1   4  10 3477.27   86.50   1
   0   4  10  190.01   13.29   1
   1   4  10 4436.48   99.39   1
   2   4  10   21.07   10.28   1
   3   4  10 1002.61   29.53   1
   4   4  10   92.01   17.84   1
   5   4  10 1651.79   63.65   1
   6   4  10   32.89   34.84   1
   7   4  10  940.96   87.91   1
   8   4  10    1.77   25.81   1
   9   4  10 2607.28  132.50   1
  10   4  10 1172.25   76.68   1
  11   4  10  673.55   70.76   1
  12   4  10    1.04   19.63   1
  13   4  10 1012.63   87.99   1
  14   4  10  772.55   94.28   1
  15   4  10    9.42   38.34   1
  16   4  10   32.90   51.85   1
  17   4  10  301.52  360.31   1
 -21   5  10   10.20   43.46   1
 -20   5  10  283.52   43.89   1
 -19   5  10  981.02  127.95   1
 -18   5  10   -0.27   13.54   1
 -17   5  10  551.46   50.58   1
 -16   5  10  310.99   50.08   1
 -15   5  10   22.59   30.46   1
 -14   5  10  153.56   37.20   1
 -13   5  10  631.22   53.91   1
 -12   5  10  144.42   26.94   1
 -11   5  10  284.33   34.31   1
 -10   5  10  112.75   25.74   1
  -9   5  10 1071.44   48.57   1
  -8   5  10   10.38    9.65   1
  -7   5  10    3.60    8.18   1
  -6   5  10  427.89   20.94   1
  -5   5  10  905.83   25.32   1
  -4   5  10  104.18   10.75   1
  -3   5  10  661.27   20.71   1
  -2   5  10  592.91   32.14   1
  -1   5  10 1126.00   30.88   1
   0   5  1011870.10  193.05   1
   1   5  10 5463.55  105.82   1
   2   5  10   62.34   10.31   1
   3   5  10    3.42    8.55   1
   4   5  10  228.35   21.08   1
   5   5  10 1049.56   57.07   1
   6   5  10  401.62   71.59   1
   7   5  10 1147.23   79.16   1
   8   5  10 4516.93  181.40   1
   9   5  10 3503.57  157.39   1
  10   5  10  606.29   70.62   1
  11   5  10 3571.86  208.83   1
  12   5  10  501.35   70.75   1
  13   5  10 1470.20  166.76   1
  14   5  10    1.75   18.93   1
  15   5  10  131.33   31.03   1
  16   5  10 1068.01   87.85   1
  17   5  10  210.56  314.42   1
 -21   6  10    1.58   20.89   1
 -20   6  10   91.06   52.51   1
 -19   6  10  168.24   53.88   1
 -18   6  10   32.46   36.08   1
 -17   6  10  137.08   33.32   1
 -16   6  10   69.59   31.13   1
 -15   6  10 1958.26  162.46   1
 -14   6  10    4.07   15.76   1
 -13   6  10  378.41   47.33   1
 -12   6  10  203.67   42.49   1
 -11   6  10 2487.38   96.48   1
 -10   6  10  136.31   36.43   1
  -9   6  10 4981.03  185.93   1
  -8   6  10  195.18   24.73   1
  -7   6  10 4667.90  115.77   1
  -6   6  10  258.00   15.33   1
  -5   6  10  257.17   14.65   1
  -4   6  10  633.16   28.70   1
  -3   6  10  458.73   20.33   1
  -2   6  10   69.43   12.08   1
  -1   6  10 9619.89  174.82   1
   0   6  10   33.47   12.07   1
   1   6  10  258.24   17.10   1
   2   6  10  544.03   22.30   1
   3   6  10 1565.77   71.24   1
   4   6  10  989.88  117.94   1
   5   6  1010356.40  334.24   1
   6   6  10 2769.38  130.42   1
   7   6  10 6807.03  285.76   1
   8   6  10   62.78   46.65   1
   9   6  10  774.00   83.90   1
  10   6  10  145.96   46.62   1
  11   6  10  890.27  141.84   1
  12   6  10  402.54   83.13   1
  13   6  10  450.22   71.89   1
  14   6  10  697.48   70.11   1
  15   6  10  142.13   54.51   1
  16   6  10   19.35   18.56   1
  17   6  10   36.29   30.35   1
 -20   7  10  443.21   68.06   1
 -19   7  10  445.92   60.25   1
 -18   7  10    0.17   29.25   1
 -17   7  10   11.35   41.57   1
 -16   7  10  161.44   44.55   1
 -15   7  10  110.60   32.19   1
 -14   7  10 1589.14  232.64   1
 -13   7  10   54.96   27.14   1
 -12   7  10  637.05   42.64   1
 -11   7  10  112.36   27.33   1
 -10   7  10  347.58   33.13   1
  -9   7  10 1350.13   55.76   1
  -8   7  10  185.06   19.52   1
  -7   7  10  684.78   34.56   1
  -6   7  10 5615.06  296.49   1
  -5   7  10 2187.30   72.69   1
  -4   7  10   13.93   12.42   1
  -3   7  10    2.90    9.07   1
  -2   7  10    4.41    7.77   1
  -1   7  10 4569.62   85.87   1
   0   7  10 1926.11   45.25   1
   1   7  10   33.19   12.73   1
   2   7  10 1305.51   66.83   1
   3   7  10 1516.40   69.66   1
   4   7  10 1936.28   89.77   1
   5   7  10   39.36   32.03   1
   6   7  10  278.36   55.74   1
   7   7  10  181.58   51.09   1
   8   7  10 1216.54  120.04   1
   9   7  10 1706.44  307.23   1
  10   7  10  311.76  134.14   1
  11   7  10    0.01   23.04   1
  12   7  10  837.76   66.24   1
  13   7  10  652.99  523.02   1
  14   7  10  506.49   80.62   1
  15   7  10   41.39   26.20   1
  16   7  10   16.25   18.81   1
  17   7  10   22.58   38.49   1
 -20   8  10  565.79  105.62   1
 -19   8  10   65.22   34.63   1
 -18   8  10  105.23   54.57   1
 -17   8  10    2.59   26.59   1
 -16   8  10  360.02   61.68   1
 -15   8  10  258.64   43.67   1
 -14   8  10  297.48   40.77   1
 -13   8  10   45.62   33.74   1
 -12   8  10 1097.81  119.50   1
 -11   8  10   63.74   26.09   1
 -10   8  10    2.24   12.46   1
  -9   8  10  438.29   39.65   1
  -8   8  10  719.24   78.42   1
  -7   8  10   21.04   17.68   1
  -6   8  10 1573.98   63.21   1
  -5   8  10  260.19   34.80   1
  -4   8  10  319.70   29.67   1
  -3   8  10  255.54   22.42   1
  -2   8  10   27.29   12.07   1
  -1   8  10  117.94   18.32   1
   0   8  10 1987.50  147.57   1
   1   8  10 2229.55   96.74   1
   2   8  10 1272.50   45.92   1
   3   8  10   10.29   18.87   1
   4   8  10  698.14   58.89   1
   5   8  10  442.63   78.85   1
   6   8  10  218.98  127.25   1
   7   8  10  708.39  223.69   1
   8   8  10  204.28   48.74   1
   9   8  10   11.70   27.19   1
  10   8  10   11.65   21.70   1
  11   8  10   54.33   36.62   1
  12   8  10  433.85  354.47   1
  13   8  10 1456.73  113.83   1
  14   8  10  866.83   74.41   1
  15   8  10   84.88   31.23   1
  16   8  10  135.57   49.18   1
 -19   9  10   66.68   35.64   1
 -18   9  10   -1.01   21.92   1
 -17   9  10   -0.54   21.54   1
 -16   9  10   47.24   40.96   1
 -15   9  10  638.45   60.69   1
 -14   9  10  526.96   59.51   1
 -13   9  10    6.65   22.80   1
 -12   9  10   18.91   27.99   1
 -11   9  10   90.88   50.76   1
 -10   9  10   30.10   23.40   1
  -9   9  10  540.99   41.58   1
  -8   9  10    1.50   13.08   1
  -7   9  10  271.98   35.40   1
  -6   9  10   54.75   22.07   1
  -5   9  10  719.36   53.75   1
  -4   9  10  424.06   40.07   1
  -3   9  10  760.70   43.27   1
  -2   9  10    3.77   12.89   1
  -1   9  10  463.29   32.52   1
   0   9  10  130.51   24.76   1
   1   9  10  514.21   42.32   1
   2   9  10   25.58   18.52   1
   3   9  10    6.67   21.37   1
   4   9  10  298.34   34.29   1
   5   9  10  923.26   67.58   1
   6   9  10  104.55   40.34   1
   7   9  10 2092.34  126.27   1
   8   9  10   76.13   41.35   1
   9   9  10  372.90   68.97   1
  10   9  10  848.67  722.16   1
  11   9  10  429.35   77.89   1
  12   9  10  653.63  100.82   1
  13   9  10 1656.85  127.49   1
  14   9  10  233.46  144.84   1
  15   9  10   71.14   27.85   1
  16   9  10   52.00   50.15   1
 -18  10  10    3.17   24.76   1
 -17  10  10   14.33   26.05   1
 -16  10  10  420.74   65.39   1
 -15  10  10  222.37   39.49   1
 -14  10  10    1.86   21.29   1
 -13  10  10   71.47   51.48   1
 -12  10  10  544.21   73.75   1
 -11  10  10    3.37   15.37   1
 -10  10  10   33.95   26.08   1
  -9  10  10   33.21   27.87   1
  -8  10  10  932.71  109.22   1
  -7  10  10  174.09   28.95   1
  -6  10  10    0.45   16.36   1
  -5  10  10  766.40   51.63   1
  -4  10  10  216.41   33.61   1
  -3  10  10   10.11   22.71   1
  -2  10  10   55.28   24.24   1
  -1  10  10   30.56   21.27   1
   0  10  10 2071.35  146.47   1
   1  10  10  181.24   29.57   1
   2  10  10    1.74   16.22   1
   3  10  10   77.58   29.33   1
   4  10  10  676.95  113.85   1
   5  10  10  106.76   25.50   1
   6  10  10   71.80   32.77   1
   7  10  10  601.96  169.90   1
   8  10  10 6985.32 1935.22   1
   9  10  10   77.00   63.95   1
  10  10  10  180.69   37.95   1
  11  10  10  296.26   93.19   1
  12  10  10  527.41  316.33   1
  13  10  10   15.20   30.27   1
  14  10  10   55.32   31.01   1
  15  10  10   -4.08   22.47   1
 -17  11  10   -7.98   24.87   1
 -16  11  10   27.77   32.37   1
 -15  11  10   44.59   24.33   1
 -14  11  10 2782.68  456.71   1
 -13  11  10  211.35   66.97   1
 -12  11  10   79.69   32.30   1
 -11  11  10    5.94   17.52   1
 -10  11  10  223.93   38.56   1
  -9  11  10   96.95   30.58   1
  -8  11  10    2.25   16.17   1
  -7  11  10   31.06   27.77   1
  -6  11  10   16.66   40.09   1
  -5  11  10  197.06   40.64   1
  -4  11  10    3.08   19.26   1
  -3  11  10   75.04   31.94   1
  -2  11  10 2302.35  252.04   1
  -1  11  10 1251.59   67.76   1
   0  11  10   45.18   24.74   1
   1  11  10   47.98   23.75   1
   2  11  10 2883.22  187.28   1
   3  11  10   44.16   29.54   1
   4  11  10   15.47   18.50   1
   5  11  10   21.59   20.93   1
   6  11  10  157.06   47.61   1
   7  11  10  414.16   56.58   1
   8  11  10    8.07   29.95   1
   9  11  10  188.52   39.62   1
  10  11  10  174.91   46.60   1
  11  11  10    6.16   29.10   1
  12  11  10    4.79   26.74   1
  13  11  10   29.11   36.53   1
  14  11  10  650.19   74.09   1
 -16  12  10  393.08   98.93   1
 -15  12  10   22.67   22.34   1
 -14  12  10   -4.93   21.48   1
 -13  12  10   48.80   30.99   1
 -12  12  10  543.37   94.38   1
 -11  12  10   83.18   35.31   1
 -10  12  10    0.94   17.26   1
  -9  12  10   84.07   34.11   1
  -8  12  10  249.65   45.49   1
  -7  12  10  469.74   62.50   1
  -6  12  10   51.94   37.38   1
  -5  12  10   31.76   35.81   1
  -4  12  10 8393.99  657.42   1
  -3  12  10   86.95   46.52   1
  -2  12  10    6.56   23.32   1
  -1  12  10  120.44   42.72   1
   0  12  10 7771.27  550.02   1
   1  12  10    7.79   20.23   1
   2  12  10    2.10   14.59   1
   3  12  10   46.71   30.46   1
   4  12  10  814.76   63.52   1
   5  12  10  181.95   38.57   1
   6  12  10   31.96   21.40   1
   7  12  10   21.75   28.45   1
   8  12  10   17.83   26.22   1
   9  12  10  140.82   33.29   1
  10  12  10    7.71   32.37   1
  11  12  10  122.46   41.92   1
  12  12  10  813.19   75.11   1
  13  12  10   21.90   32.21   1
 -15  13  10    2.84   16.58   1
 -14  13  10   63.32   26.37   1
 -13  13  10   89.72   25.45   1
 -12  13  10    2.96   20.51   1
 -11  13  10   21.26   19.55   1
 -10  13  10    7.17   15.70   1
  -9  13  10   74.03   28.71   1
  -8  13  10    8.66   27.36   1
  -7  13  10   48.66   36.74   1
  -6  13  10 7546.39  293.27   1
  -5  13  10   55.15   39.07   1
  -4  13  10   -7.51   27.59   1
  -3  13  10   29.04   39.15   1
  -2  13  10 3481.86  170.12   1
  -1  13  10   90.61   51.48   1
   0  13  10   11.40   28.40   1
   1  13  10   75.56   21.90   1
   2  13  10 1182.78  140.28   1
   3  13  10   95.43   29.92   1
   4  13  10    6.63   18.52   1
   5  13  10   13.14   24.15   1
   6  13  10  208.63   33.30   1
   7  13  10    2.04   15.56   1
   8  13  10    1.88   17.41   1
   9  13  10  124.70   50.16   1
  10  13  10  395.13  210.21   1
  11  13  10   11.60   24.27   1
  12  13  10    6.13   21.30   1
 -14  14  10   28.97   22.83   1
 -13  14  10   12.06   12.88   1
 -12  14  10  138.77   27.59   1
 -11  14  10   25.00   18.15   1
 -10  14  10    6.51   19.10   1
  -9  14  10   12.75   18.75   1
  -8  14  10  106.78   43.60   1
  -7  14  10   70.43   34.17   1
  -6  14  10    1.61   26.83   1
  -5  14  10   19.74   25.47   1
  -4  14  10   29.35   45.21   1
  -3  14  10   38.66   33.55   1
  -2  14  10   16.06   30.15   1
  -1  14  10   92.38   58.90   1
   0  14  10 3722.64  261.98   1
   1  14  10  130.46   33.91   1
   2  14  10   -1.55   19.41   1
   3  14  10   25.02   34.27   1
   4  14  10  842.91   93.24   1
   5  14  10    6.89   14.74   1
   6  14  10    7.21   15.30   1
   7  14  10   17.43   19.16   1
   8  14  10  854.77  197.77   1
   9  14  10  414.69   53.35   1
  10  14  10   22.49   29.19   1
  11  14  10   52.19   70.32   1
 -12  15  10    8.40   21.97   1
 -11  15  10   10.99   23.66   1
 -10  15  10 2627.56  390.26   1
  -9  15  10   59.57   26.84   1
  -8  15  10    0.48   16.51   1
  -7  15  10  156.57   38.02   1
  -6  15  10   40.51   30.93   1
  -5  15  10  148.36   44.23   1
  -4  15  10   17.21   30.24   1
  -3  15  10   -8.90   25.97   1
  -2  15  10 1372.43  101.01   1
  -1  15  10   26.91   28.67   1
   0  15  10    6.99   23.84   1
   1  15  10   62.48   26.89   1
   2  15  10  386.82   82.34   1
   3  15  10  126.88   27.12   1
   4  15  10   11.47   18.76   1
   5  15  10   12.27   16.76   1
   6  15  10  121.04   35.39   1
   7  15  10    2.30    7.20   1
   8  15  10   11.66   25.27   1
   9  15  10  139.01   62.03   1
 -10  16  10    5.75   15.90   1
  -9  16  10  135.93   24.05   1
  -8  16  10   -0.92   10.92   1
  -7  16  10   68.67   25.60   1
  -6  16  10    4.93   24.84   1
  -5  16  10   30.49   29.34   1
  -4  16  10  161.25   48.06   1
  -3  16  10    3.42   22.74   1
  -2  16  10   21.34   31.03   1
  -1  16  10   11.24   21.34   1
   0  16  10  187.64   47.80   1
   1  16  10  519.56   87.70   1
   2  16  10   72.24   39.67   1
   3  16  10  233.73   37.45   1
   4  16  10  193.95   28.91   1
   5  16  10    0.17    9.11   1
   6  16  10   -3.66   14.18   1
   7  16  10    4.44   51.08   1
  -7  17  10    5.77   18.87   1
  -6  17  10  274.21   41.53   1
  -5  17  10  279.28   52.57   1
  -4  17  10   46.69   31.92   1
  -3  17  10  226.20   44.28   1
  -2  17  10   97.75   33.89   1
  -1  17  10   25.51   26.33   1
   0  17  10   -1.86   13.06   1
   1  17  10  121.78   44.37   1
   2  17  10   35.35   33.04   1
   3  17  10  155.48   34.23   1
   4  17  10  327.56   55.89   1
 -22   1  11  114.90   56.94   1
 -21   1  11   41.69   33.30   1
 -20   1  11  278.86   53.33   1
 -19   1  11    0.29   20.17   1
 -18   1  11  184.37   57.51   1
 -17   1  11 2646.83  144.25   1
 -16   1  11  177.42   54.87   1
 -15   1  11    7.11   29.96   1
 -14   1  11    5.95   15.77   1
 -13   1  11 3304.36   97.85   1
 -12   1  11    4.43   12.73   1
 -11   1  11   -0.09   10.94   1
 -10   1  11    0.36    9.11   1
  -9   1  11 4383.17   87.12   1
  -8   1  11   16.54   11.59   1
  -7   1  11    1.05    6.72   1
  -6   1  11   10.43    9.18   1
  -5   1  1169603.60 1266.89   1
  -4   1  11  270.89   17.47   1
  -3   1  11    3.58    8.48   1
  -2   1  11 2746.98   63.36   1
  -1   1  1121526.30  382.03   1
   0   1  11  125.27   17.17   1
   1   1  11    3.86    8.66   1
   2   1  11   14.06   11.20   1
   3   1  1119725.50  372.12   1
   4   1  11   67.81   14.21   1
   5   1  11   12.47   14.22   1
   6   1  11  255.53   26.99   1
   7   1  11  354.98   35.21   1
   8   1  11  708.25   45.20   1
   9   1  11   14.68   23.40   1
  10   1  11 1224.70   89.68   1
  11   1  11 1767.14  105.48   1
  12   1  11    0.33   24.19   1
  13   1  11    2.56   23.19   1
  14   1  11   34.07   43.34   1
  15   1  11 1955.55  132.50   1
  16   1  11  303.87   63.29   1
 -21   2  11    5.63   24.29   1
 -20   2  11   -0.26   27.29   1
 -19   2  11   71.71   53.38   1
 -18   2  11    0.99   28.85   1
 -17   2  11    0.02   21.73   1
 -16   2  11  155.28   62.34   1
 -15   2  11  290.95   50.14   1
 -14   2  11   32.37   21.57   1
 -13   2  11   58.04   25.97   1
 -12   2  11   47.96   20.95   1
 -11   2  11 3945.80  106.99   1
 -10   2  11  171.72   22.38   1
  -9   2  11    4.12   10.09   1
  -8   2  11  527.76   25.29   1
  -7   2  11 1896.29   40.98   1
  -6   2  11  142.28   12.98   1
  -5   2  11   52.84   12.62   1
  -4   2  11   34.59   10.47   1
  -3   2  1128260.70  458.72   1
  -2   2  11 2239.83   58.31   1
  -1   2  11   18.59   11.96   1
   0   2  11  168.01   17.60   1
   1   2  11 3221.41   66.62   1
   2   2  11   16.01   10.78   1
   3   2  11   21.38   11.05   1
   4   2  11 1792.13   53.58   1
   5   2  11 9177.06  270.75   1
   6   2  11    2.54   16.50   1
   7   2  11    3.18   16.25   1
   8   2  11  334.92   52.02   1
   9   2  1113815.20  491.97   1
  10   2  11 1470.63  106.93   1
  11   2  11  124.85   41.17   1
  12   2  11  672.62   77.17   1
  13   2  11   10.53   31.68   1
  14   2  11    9.96   30.19   1
  15   2  11    2.00   17.64   1
  16   2  11   10.73   30.72   1
  17   2  11  601.45   85.50   1
 -21   3  11   30.01   27.62   1
 -20   3  11  121.37   38.45   1
 -19   3  11    2.91   25.80   1
 -18   3  11  758.70   77.87   1
 -17   3  11 3810.31  197.05   1
 -16   3  11  146.53   40.83   1
 -15   3  11   48.52   37.92   1
 -14   3  11    5.45   16.25   1
 -13   3  11   17.36   19.03   1
 -12   3  11  364.51   40.55   1
 -11   3  11   10.56   18.34   1
 -10   3  11  434.57   30.30   1
  -9   3  11  102.79   18.34   1
  -8   3  11    1.70    8.81   1
  -7   3  11  616.74   37.05   1
  -6   3  11 1125.27   31.38   1
  -5   3  11 1709.75   38.15   1
  -4   3  11  189.50   14.89   1
  -3   3  11  130.16   12.76   1
  -2   3  11  926.84   30.25   1
  -1   3  11 2864.36   58.99   1
   0   3  11   92.58   13.70   1
   1   3  11    0.58    6.17   1
   2   3  11    4.12    6.72   1
   3   3  11 2033.06   46.56   1
   4   3  11 2716.42   89.72   1
   5   3  11  631.66   52.25   1
   6   3  11   26.43   17.75   1
   7   3  11 4083.91  167.86   1
   8   3  11  464.35  182.18   1
   9   3  11   14.57   30.54   1
  10   3  11  452.80   62.96   1
  11   3  11   94.41   38.35   1
  12   3  11  130.69   37.34   1
  13   3  11   26.47   30.11   1
  14   3  11    8.95   26.90   1
  15   3  11  532.20   77.27   1
  16   3  11    5.78   22.80   1
  17   3  11   -6.29   20.36   1
 -21   4  11   49.97   38.60   1
 -20   4  11  167.72   45.54   1
 -19   4  11 4972.35  302.21   1
 -18   4  11   58.77   40.87   1
 -17   4  11   13.97   24.57   1
 -16   4  11    7.07   29.50   1
 -15   4  11 1228.27   63.13   1
 -14   4  11  565.50   49.08   1
 -13   4  11    2.29   12.04   1
 -12   4  11  541.88   41.71   1
 -11   4  11 4455.53  128.11   1
 -10   4  11    8.05   14.14   1
  -9   4  11    3.40   12.13   1
  -8   4  11   16.87   11.41   1
  -7   4  11 3737.08   62.94   1
  -6   4  11 2131.78   44.74   1
  -5   4  11   24.18   12.36   1
  -4   4  11    6.86    9.53   1
  -3   4  11 1089.28   26.25   1
  -2   4  11    3.49    6.42   1
  -1   4  11  776.77   31.39   1
   0   4  11 1176.53   34.18   1
   1   4  1111450.50  205.25   1
   2   4  11  615.59   26.48   1
   3   4  11  441.05   31.49   1
   4   4  11   67.45   15.81   1
   5   4  11 6733.18  240.16   1
   6   4  11   27.27   32.72   1
   7   4  11   22.81   32.28   1
   8   4  11   -7.70   30.50   1
   9   4  11 3768.71  176.72   1
  10   4  11   84.14   81.51   1
  11   4  11  131.87   39.90   1
  12   4  11  256.22   59.05   1
  13   4  11 1345.11   79.31   1
  14   4  11    2.14   17.31   1
  15   4  11   24.82   34.21   1
  16   4  11    0.19   18.58   1
  17   4  11  447.11   82.91   1
 -21   5  11    2.40   27.03   1
 -20   5  11   74.74   36.85   1
 -19   5  11  179.90   44.33   1
 -18   5  11  155.73   43.60   1
 -17   5  11  144.45   37.23   1
 -16   5  11   62.59   32.59   1
 -15   5  11    0.21   15.27   1
 -14   5  11  315.22   40.76   1
 -13   5  11  393.69   33.83   1
 -12   5  11   14.18   17.56   1
 -11   5  11    0.12   13.45   1
 -10   5  11  352.93   33.92   1
  -9   5  11 7089.31  197.12   1
  -8   5  11  358.04   23.77   1
  -7   5  11   89.88   14.09   1
  -6   5  11  891.54   29.77   1
  -5   5  11 1367.41   35.23   1
  -4   5  11  374.44   21.35   1
  -3   5  11  252.09   19.72   1
  -2   5  11  508.87   20.17   1
  -1   5  11 3194.19   62.88   1
   0   5  11 3768.33   83.84   1
   1   5  11 1421.75   42.18   1
   2   5  11  636.09   28.03   1
   3   5  11  810.77   37.34   1
   4   5  11  941.01   46.40   1
   5   5  11   21.32   35.88   1
   6   5  11   20.52   31.68   1
   7   5  11 2605.23  131.62   1
   8   5  11  416.37   58.09   1
   9   5  11 1061.73   96.45   1
  10   5  11  170.59   57.79   1
  11   5  11 4345.39  193.81   1
  12   5  11  585.33   68.98   1
  13   5  11   69.30   34.75   1
  14   5  11    4.49   20.04   1
  15   5  11  263.66   47.51   1
  16   5  11    1.46   19.01   1
  17   5  11  154.71   37.75   1
 -20   6  11   21.08   28.47   1
 -19   6  11  100.89   30.50   1
 -18   6  11    6.92   19.11   1
 -17   6  11  133.64   43.71   1
 -16   6  11  445.34   53.09   1
 -15   6  11 2795.06  152.22   1
 -14   6  11    8.92   22.78   1
 -13   6  11   73.20   23.51   1
 -12   6  11   29.61   26.25   1
 -11   6  11 3007.69  100.13   1
 -10   6  11  257.11   32.93   1
  -9   6  11 3451.10  141.40   1
  -8   6  11   19.26   14.31   1
  -7   6  11 2725.02   66.05   1
  -6   6  11   46.38   13.25   1
  -5   6  11   26.41   13.97   1
  -4   6  11  640.74   28.05   1
  -3   6  11 1526.67   42.27   1
  -2   6  11   11.60   10.29   1
  -1   6  11 5763.28  152.04   1
   0   6  11  262.31   17.25   1
   1   6  11  702.45   29.27   1
   2   6  11 1445.74   49.45   1
   3   6  11   41.42   19.43   1
   4   6  11  454.39   46.10   1
   5   6  1110522.10  599.01   1
   6   6  11 1242.53  405.54   1
   7   6  11 2264.83  129.37   1
   8   6  11   18.64   44.18   1
   9   6  11  503.68   74.30   1
  10   6  11  513.93   63.41   1
  11   6  11 1022.94  143.73   1
  12   6  11  129.21   96.87   1
  13   6  11 1180.34   74.31   1
  14   6  11   13.61   25.55   1
  15   6  11   -1.34   21.26   1
  16   6  11  164.27   34.53   1
  17   6  11   28.50   33.68   1
 -20   7  11  208.41   41.00   1
 -19   7  11  341.60   52.73   1
 -18   7  11  140.89   36.07   1
 -17   7  11  532.42   58.73   1
 -16   7  11  564.67   63.37   1
 -15   7  11    3.74   16.03   1
 -14   7  11 2490.04  171.59   1
 -13   7  11   16.11   21.49   1
 -12   7  11  107.69   28.97   1
 -11   7  11  107.50   27.17   1
 -10   7  11  521.23   42.93   1
  -9   7  11  172.02   25.03   1
  -8   7  11  103.97   23.13   1
  -7   7  11 1036.83   69.07   1
  -6   7  11 3654.70  133.25   1
  -5   7  11  713.90   39.72   1
  -4   7  11   16.79   16.31   1
  -3   7  11   21.10   15.41   1
  -2   7  11   12.18   10.69   1
  -1   7  11 2952.06   67.39   1
   0   7  11  877.91   35.16   1
   1   7  11   24.40   15.29   1
   2   7  11  185.93   19.66   1
   3   7  11 1073.15   60.52   1
   4   7  11 1305.89  195.32   1
   5   7  11   38.81   23.54   1
   6   7  11  596.68   77.21   1
   7   7  11  465.25  245.64   1
   8   7  11 1809.29  422.72   1
   9   7  11 3433.96  758.32   1
  10   7  11  640.64  308.45   1
  11   7  11  433.95  222.50   1
  12   7  11  694.73  155.24   1
  13   7  11  291.96   66.18   1
  14   7  11  748.27   75.76   1
  15   7  11   19.52   19.69   1
  16   7  11   24.73   30.38   1
 -19   8  11   50.28   25.45   1
 -18   8  11   34.92   27.22   1
 -17   8  11   34.81   36.42   1
 -16   8  11   29.74   36.32   1
 -15   8  11  141.87   44.95   1
 -14   8  11  242.85   32.71   1
 -13   8  11  103.29   32.41   1
 -12   8  11  527.63   41.36   1
 -11   8  11  123.71   26.17   1
 -10   8  11    5.29   18.46   1
  -9   8  11  308.46   41.74   1
  -8   8  11  280.92   38.42   1
  -7   8  11  144.04   30.26   1
  -6   8  11 3470.09  124.37   1
  -5   8  11   94.20   27.42   1
  -4   8  11  143.43   26.43   1
  -3   8  11  788.54   41.55   1
  -2   8  11   80.79   21.66   1
  -1   8  11  305.83   29.50   1
   0   8  11  745.17   41.17   1
   1   8  11  474.20   36.91   1
   2   8  11  260.94   38.37   1
   3   8  11   22.36   23.71   1
   4   8  11  138.56   31.15   1
   5   8  11  146.01   35.29   1
   6   8  11  312.21  166.68   1
   7   8  11 4213.60  438.19   1
   8   8  11  165.27   46.75   1
   9   8  11  270.53  238.95   1
  10   8  11  417.44   67.80   1
  11   8  11   60.72   88.05   1
  12   8  11  158.45   41.24   1
  13   8  11  695.37   83.48   1
  14   8  11 1198.48  114.55   1
  15   8  11   50.04   29.75   1
  16   8  11  123.45   34.23   1
 -19   9  11  316.91   74.78   1
 -18   9  11   17.56   19.30   1
 -17   9  11    9.28   21.48   1
 -16   9  11  685.91   72.35   1
 -15   9  11 2487.71  259.38   1
 -14   9  11    5.84   19.71   1
 -13   9  11    5.14   23.99   1
 -12   9  11   12.93   28.99   1
 -11   9  11  304.06   55.31   1
 -10   9  11    5.12   14.75   1
  -9   9  11  200.37   26.87   1
  -8   9  11    0.61   20.47   1
  -7   9  11  705.11   69.00   1
  -6   9  11   27.96   23.34   1
  -5   9  11  123.77   31.70   1
  -4   9  11   77.94   29.19   1
  -3   9  11 4310.14  188.36   1
  -2   9  11   97.35   26.70   1
  -1   9  11  277.49   29.04   1
   0   9  11   16.98   16.26   1
   1   9  11  627.79   55.24   1
   2   9  11  191.98   36.82   1
   3   9  11   83.63   33.77   1
   4   9  11  145.02   37.48   1
   5   9  11 4043.01  199.56   1
   6   9  11  110.30   52.60   1
   7   9  11 1087.68  677.58   1
   8   9  11  357.81  147.42   1
   9   9  11 1683.80  622.42   1
  10   9  11  319.11   63.23   1
  11   9  11  212.18   93.78   1
  12   9  11  269.45   66.11   1
  13   9  11 5996.87  529.48   1
  14   9  11   22.02   31.34   1
  15   9  11    8.12   16.18   1
 -18  10  11   -3.56   24.62   1
 -17  10  11   80.09   31.01   1
 -16  10  11   15.73   20.08   1
 -15  10  11   26.85   38.53   1
 -14  10  11  347.62   49.26   1
 -13  10  11    8.70   23.10   1
 -12  10  11   43.03   34.77   1
 -11  10  11   15.15   21.96   1
 -10  10  11  122.89   31.75   1
  -9  10  11  658.67   69.84   1
  -8  10  11  139.60   35.75   1
  -7  10  11   31.83   24.95   1
  -6  10  11    5.90   17.79   1
  -5  10  11 4642.44  188.43   1
  -4  10  11  138.91   30.84   1
  -3  10  11   12.37   20.71   1
  -2  10  11  319.16   34.62   1
  -1  10  11  103.07   23.66   1
   0  10  11  283.28   38.96   1
   1  10  11   21.78   20.07   1
   2  10  11   37.21   20.92   1
   3  10  11  479.65   58.49   1
   4  10  11  521.18   51.23   1
   5  10  11   31.03   24.56   1
   6  10  11   17.09   33.02   1
   7  10  1110997.50 1513.50   1
   8  10  11  487.31   64.41   1
   9  10  11   85.27   43.16   1
  10  10  11  582.11   67.93   1
  11  10  11   -2.21   39.48   1
  12  10  11  573.00   76.85   1
  13  10  11   46.73   46.38   1
  14  10  11   10.99   26.61   1
 -17  11  11    9.27   24.67   1
 -16  11  11    1.36   15.06   1
 -15  11  11   25.54   25.40   1
 -14  11  11   13.80   23.61   1
 -13  11  11    4.62   17.22   1
 -12  11  11   86.94   28.09   1
 -11  11  11  536.42   92.69   1
 -10  11  11   17.74   22.09   1
  -9  11  11   21.73   27.49   1
  -8  11  11  117.74   36.69   1
  -7  11  11  794.77   72.71   1
  -6  11  11    5.98   19.82   1
  -5  11  11    2.43   22.28   1
  -4  11  11   21.85   25.12   1
  -3  11  11  368.60   45.64   1
  -2  11  11   22.68   27.58   1
  -1  11  11   40.36   27.11   1
   0  11  11  333.26   38.45   1
   1  11  11  110.68   30.21   1
   2  11  11  196.01   42.71   1
   3  11  11    2.95   16.58   1
   4  11  11   81.74   34.48   1
   5  11  11 1968.73   97.42   1
   6  11  11  150.62   45.02   1
   7  11  11   58.91   36.42   1
   8  11  11   47.77   44.13   1
   9  11  11 1061.61  213.13   1
  10  11  11   20.53   33.46   1
  11  11  11   25.44   41.72   1
  12  11  11    1.47   23.45   1
  13  11  11 1138.13  119.43   1
 -16  12  11   25.49   19.41   1
 -15  12  11    4.42   15.01   1
 -14  12  11   -0.48   16.79   1
 -13  12  11  215.60   45.77   1
 -12  12  11  150.76   24.57   1
 -11  12  11    0.79   12.48   1
 -10  12  11   60.83   31.07   1
  -9  12  11 5356.75  382.82   1
  -8  12  11   12.43   31.91   1
  -7  12  11   15.96   30.66   1
  -6  12  11   86.05   35.83   1
  -5  12  11 7066.76  314.23   1
  -4  12  11  194.61   46.24   1
  -3  12  11   10.38   24.17   1
  -2  12  11  489.19   61.69   1
  -1  12  1110621.00  906.64   1
   0  12  11   52.33   25.39   1
   1  12  11    0.50   14.38   1
   2  12  11   11.28   24.99   1
   3  12  11  700.64   64.66   1
   4  12  11   29.08   25.67   1
   5  12  11    9.77   20.69   1
   6  12  11  334.93   40.45   1
   7  12  11  192.59   49.39   1
   8  12  11   35.36   30.88   1
   9  12  11   21.06   25.07   1
  10  12  11   83.01   54.81   1
  11  12  11 1977.01  137.98   1
  12  12  11  587.23   59.78   1
 -15  13  11  119.50   56.33   1
 -14  13  11    3.99   15.44   1
 -13  13  11    1.38   14.53   1
 -12  13  11    7.26   19.20   1
 -11  13  11   10.04   19.86   1
 -10  13  11  266.16   36.99   1
  -9  13  11    2.04   24.16   1
  -8  13  11   -2.96   28.62   1
  -7  13  11 4925.79  201.11   1
  -6  13  11  276.35   55.66   1
  -5  13  11   15.20   26.75   1
  -4  13  11   80.19   43.29   1
  -3  13  11  681.35   92.72   1
  -2  13  11   48.19   37.36   1
  -1  13  11   67.23   40.01   1
   0  13  11  474.34   51.46   1
   1  13  11 2134.27  217.89   1
   2  13  11  156.36   33.31   1
   3  13  11    5.35   16.31   1
   4  13  11  266.11   36.44   1
   5  13  11  560.43   53.96   1
   6  13  11   65.96   29.34   1
   7  13  11    5.56   20.73   1
   8  13  11  425.15   67.56   1
   9  13  11 3062.25  663.18   1
  10  13  11   94.32   55.04   1
  11  13  11    9.81   26.26   1
 -13  14  11  466.74   65.43   1
 -12  14  11   62.60   17.31   1
 -11  14  11    7.51   15.60   1
 -10  14  11  107.48   30.07   1
  -9  14  11  187.30   36.08   1
  -8  14  11  295.60   44.65   1
  -7  14  11    4.04   24.34   1
  -6  14  11  202.75   44.02   1
  -5  14  11  780.39  114.47   1
  -4  14  11    7.48   30.34   1
  -3  14  11    0.37   23.60   1
  -2  14  11  125.50   41.16   1
  -1  14  11   74.30   39.89   1
   0  14  11  594.42   59.83   1
   1  14  11    0.60   15.99   1
   2  14  11   90.77   29.33   1
   3  14  11 1478.21  161.08   1
   4  14  11    8.88   15.95   1
   5  14  11    2.43   13.96   1
   6  14  11   38.76   17.09   1
   7  14  11   45.77   24.65   1
   8  14  11  112.62   25.10   1
   9  14  11    3.62   18.30   1
  10  14  11  392.14   36.08   1
 -12  15  11   -0.98   17.89   1
 -11  15  11  184.63   35.60   1
 -10  15  11  315.18   39.34   1
  -9  15  11    4.63   19.44   1
  -8  15  11   35.02   27.16   1
  -7  15  11  189.72   36.15   1
  -6  15  11   69.59   32.84   1
  -5  15  11   24.45   33.86   1
  -4  15  11   95.09   42.34   1
  -3  15  11    7.41   25.23   1
  -2  15  11    0.39   22.08   1
  -1  15  11    2.54   19.20   1
   0  15  11    3.70   23.84   1
   1  15  11  734.55  132.83   1
   2  15  11    4.47   18.79   1
   3  15  11    5.08   13.19   1
   4  15  11  169.12   26.68   1
   5  15  11  119.47   23.30   1
   6  15  11    3.67   11.54   1
   7  15  11    7.09   18.36   1
   8  15  11  173.32   39.20   1
  -9  16  11   69.80   31.07   1
  -8  16  11   71.74   32.00   1
  -7  16  11    9.16   23.70   1
  -6  16  11    2.50   16.85   1
  -5  16  11  923.56  118.06   1
  -4  16  11   93.28   32.13   1
  -3  16  11    0.64   24.35   1
  -2  16  11   15.70   22.92   1
  -1  16  11  105.24   32.66   1
   0  16  11   17.31   22.94   1
   1  16  11   83.61   53.04   1
   2  16  11  190.97   44.34   1
   3  16  11  346.88   93.08   1
   4  16  11   12.06   21.70   1
   5  16  11    9.02   13.07   1
  -6  17  11   87.91   30.26   1
  -5  17  11  130.01   39.68   1
  -4  17  11  154.78   34.39   1
  -3  17  11  108.38   31.45   1
  -2  17  11  113.95   41.59   1
  -1  17  11   10.41   14.38   1
   0  17  11   89.39   29.63   1
   1  17  11  781.16  290.73   1
   2  17  11    6.68   26.97   1
 -21   0  12  244.42   73.95   1
 -20   0  12  521.07   84.33   1
 -19   0  12   21.24   50.28   1
 -18   0  12   -6.75   58.22   1
 -17   0  12    2.43   28.98   1
 -16   0  12 4351.35  279.68   1
 -15   0  12  687.26   91.81   1
 -14   0  12    5.50   19.92   1
 -13   0  12   16.18   22.14   1
 -12   0  12 1461.49   75.83   1
 -11   0  12   61.87   40.22   1
 -10   0  12   -0.49   17.13   1
  -9   0  12   32.96   26.64   1
  -8   0  1235952.70 1090.17   1
  -7   0  12   68.00   22.62   1
  -6   0  12    2.60   18.87   1
  -5   0  12 1693.67  131.23   1
  -4   0  12413221.014775.50   1
  -3   0  12 1789.45   89.34   1
  -2   0  12    0.82   14.62   1
  -1   0  12  431.47   44.26   1
   0   0  1268202.80 2002.04   1
   1   0  12    5.25   13.95   1
   2   0  12    0.48   12.81   1
   3   0  12    3.58   10.93   1
   4   0  1210482.90  340.74   1
   5   0  12  587.60   54.05   1
   6   0  12    2.55   16.71   1
   7   0  12   13.32   24.22   1
   8   0  12  278.20  306.67   1
   9   0  12   85.15  118.20   1
  10   0  12   -0.50   15.29   1
  11   0  12   38.86  107.71   1
  12   0  12  171.37   81.80   1
  13   0  12  365.31  146.20   1
  14   0  12    9.99   66.25   1
  15   0  12  622.92   98.45   1
  16   0  12   69.58   59.22   1
 -21   1  12    2.80   22.12   1
 -20   1  12    4.71   27.39   1
 -19   1  12   69.78   47.02   1
 -18   1  12  156.36   44.75   1
 -17   1  12   17.68   36.12   1
 -16   1  12    1.02   24.63   1
 -15   1  12  113.76   32.57   1
 -14   1  12 5128.00  147.90   1
 -13   1  12   59.97   21.45   1
 -12   1  12    0.23   11.53   1
 -11   1  12    1.01   13.36   1
 -10   1  12 4039.61  106.95   1
  -9   1  12    8.00   11.02   1
  -8   1  12    7.10    9.88   1
  -7   1  12  189.36   15.49   1
  -6   1  12 3148.49   66.28   1
  -5   1  12  477.30   29.18   1
  -4   1  12  103.33   37.66   1
  -3   1  12   28.30   15.29   1
  -2   1  1213019.80  232.60   1
  -1   1  12   13.14   12.24   1
   0   1  12    8.43   10.27   1
   1   1  12  233.83   21.59   1
   2   1  12 2271.27   55.23   1
   3   1  12    1.89    6.02   1
   4   1  12   10.32   15.98   1
   5   1  12  315.80   29.63   1
   6   1  12 3677.44  129.85   1
   7   1  12  137.17   23.75   1
   8   1  12    4.75   19.74   1
   9   1  12  343.63   49.66   1
  10   1  12 2160.07  114.81   1
  11   1  12    8.54   27.91   1
  12   1  12    3.64   30.83   1
  13   1  12    4.04   20.16   1
  14   1  12    8.14   32.40   1
  15   1  12    2.85   24.06   1
  16   1  12    5.75   27.01   1
 -21   2  12   18.48   29.25   1
 -20   2  12   43.49   47.95   1
 -19   2  12   -1.37   21.71   1
 -18   2  12    3.29   29.37   1
 -17   2  12    1.73   19.21   1
 -16   2  12   30.29   30.57   1
 -15   2  12    6.13   15.61   1
 -14   2  12    2.54   16.20   1
 -13   2  12  802.84   50.23   1
 -12   2  12 1170.27   57.12   1
 -11   2  12  136.32   26.90   1
 -10   2  12   10.40   15.03   1
  -9   2  12  123.20   18.78   1
  -8   2  12    3.76    9.08   1
  -7   2  12  928.43   34.31   1
  -6   2  12   38.88   11.95   1
  -5   2  12  458.57   21.40   1
  -4   2  1213254.90  219.04   1
  -3   2  12  373.77   21.91   1
  -2   2  12  222.67   21.39   1
  -1   2  12   23.62   12.09   1
   0   2  12  789.99   31.26   1
   1   2  12  842.93   27.36   1
   2   2  12   19.16   12.02   1
   3   2  12    1.21    6.69   1
   4   2  12 9187.83  232.48   1
   5   2  12   24.28   19.84   1
   6   2  12    4.66   21.79   1
   7   2  12    1.79   16.49   1
   8   2  12 6497.84  254.84   1
   9   2  12 1255.11  277.75   1
  10   2  12  150.62   55.08   1
  11   2  12  858.31   63.83   1
  12   2  12   39.92   35.86   1
  13   2  12   45.30   51.99   1
  14   2  12    5.68   18.79   1
  15   2  12   63.40   47.93   1
  16   2  12  213.19   54.04   1
 -21   3  12   98.30   31.84   1
 -20   3  12   14.15   28.13   1
 -19   3  12    4.41   31.77   1
 -18   3  12 5620.03  228.49   1
 -17   3  12  106.41   44.03   1
 -16   3  12    5.83   22.68   1
 -15   3  12  116.40   34.29   1
 -14   3  12  318.62   31.46   1
 -13   3  12   45.32   24.18   1
 -12   3  12  126.57   25.38   1
 -11   3  12   25.49   18.83   1
 -10   3  12 2574.36   76.11   1
  -9   3  12   13.79   14.18   1
  -8   3  12    2.32   10.23   1
  -7   3  12 1170.45   51.22   1
  -6   3  12  592.17   24.50   1
  -5   3  12  373.17   20.09   1
  -4   3  12  133.12   14.63   1
  -3   3  12  507.82   22.36   1
  -2   3  12 1636.08   41.23   1
  -1   3  12 1360.32   38.92   1
   0   3  12   27.74   12.41   1
   1   3  12   81.97   14.33   1
   2   3  12  235.82   20.01   1
   3   3  12   18.78   16.34   1
   4   3  12  579.14   48.71   1
   5   3  12 1476.25   72.95   1
   6   3  12 6298.34  239.70   1
   7   3  12  431.05   57.51   1
   8   3  12   -2.41   24.96   1
   9   3  12  367.05  110.23   1
  10   3  1211143.30  414.36   1
  11   3  12 1034.55  269.96   1
  12   3  12   38.30   28.69   1
  13   3  12   -4.09   29.98   1
  14   3  12 3383.35  580.74   1
  15   3  12    6.34   15.71   1
  16   3  12   -2.96   25.17   1
 -21   4  12  123.09   48.78   1
 -20   4  12  415.96   50.69   1
 -19   4  12  190.51   54.60   1
 -18   4  12   23.16   39.34   1
 -17   4  12   13.64   22.35   1
 -16   4  12  259.57   44.12   1
 -15   4  12  308.85   46.57   1
 -14   4  12   26.36   20.50   1
 -13   4  12   76.62   23.96   1
 -12   4  12  391.91   35.85   1
 -11   4  12   42.19   21.93   1
 -10   4  12   19.23   19.45   1
  -9   4  12   27.36   16.47   1
  -8   4  12 2812.95   82.98   1
  -7   4  12  595.51   30.50   1
  -6   4  12  407.59   29.75   1
  -5   4  12  545.16   23.86   1
  -4   4  12    4.36    7.99   1
  -3   4  12   24.02   10.34   1
  -2   4  12    1.67    7.30   1
  -1   4  12  401.88   21.02   1
   0   4  12 6726.83  129.28   1
   1   4  12  141.73   16.80   1
   2   4  12  194.78   20.04   1
   3   4  12 2451.12   83.70   1
   4   4  12  175.81   19.11   1
   5   4  12 1606.42  108.40   1
   6   4  12    1.06   21.77   1
   7   4  12  105.07   43.89   1
   8   4  12  233.46   70.49   1
   9   4  12  332.02  232.71   1
  10   4  12   16.16   30.33   1
  11   4  12  345.09   56.62   1
  12   4  12  915.79   70.61   1
  13   4  12   20.34   28.87   1
  14   4  12   22.37   30.52   1
  15   4  12  399.08   62.79   1
  16   4  12   55.15   41.08   1
 -20   5  12   36.56   33.43   1
 -19   5  12  603.53   67.47   1
 -18   5  12  372.32   52.24   1
 -17   5  12   52.21   41.71   1
 -16   5  12    0.53   16.61   1
 -15   5  12    4.41   19.75   1
 -14   5  12 2225.63  104.39   1
 -13   5  12  488.72   42.62   1
 -12   5  12    4.53   18.21   1
 -11   5  12   24.85   27.03   1
 -10   5  12 1061.17   50.64   1
  -9   5  12  887.80   48.88   1
  -8   5  12   25.11   17.81   1
  -7   5  12  203.37   18.44   1
  -6   5  12 3151.76   71.79   1
  -5   5  12   49.46   15.27   1
  -4   5  12  683.82   52.96   1
  -3   5  12 1780.12   56.79   1
  -2   5  12  404.55   23.38   1
  -1   5  12  970.06   35.23   1
   0   5  12  457.97   29.56   1
   1   5  12  680.50   29.74   1
   2   5  12  654.85   31.14   1
   3   5  12  539.28   36.30   1
   4   5  12 1392.61  110.57   1
   5   5  12   61.06   33.99   1
   6   5  12 1422.34   89.05   1
   7   5  12  501.89   66.50   1
   8   5  12   16.38   34.67   1
   9   5  12 1338.24  106.66   1
  10   5  12 1431.80  124.17   1
  11   5  12  316.17   62.29   1
  12   5  12  135.11   40.82   1
  13   5  12    1.93   13.77   1
  14   5  12  112.74   29.86   1
  15   5  12   22.86   29.80   1
  16   5  12  176.60  112.52   1
 -20   6  12   17.04   31.65   1
 -19   6  12    4.61   16.69   1
 -18   6  12   85.84   26.65   1
 -17   6  12  583.43   58.26   1
 -16   6  12  602.46   69.26   1
 -15   6  12 2182.46  154.96   1
 -14   6  12    8.45   21.71   1
 -13   6  12  393.68   37.60   1
 -12   6  12  116.21   24.46   1
 -11   6  12 1095.22   63.35   1
 -10   6  12  818.36   60.42   1
  -9   6  12 5046.06  170.85   1
  -8   6  12  274.27   29.69   1
  -7   6  12 1332.90   60.97   1
  -6   6  12  427.34   34.38   1
  -5   6  12  138.10   20.95   1
  -4   6  12  117.36   17.42   1
  -3   6  12 1990.23  114.41   1
  -2   6  12  193.67   24.72   1
  -1   6  12 4627.54  117.33   1
   0   6  12 3118.83   77.55   1
   1   6  12 1003.53   38.38   1
   2   6  12 1707.51  158.91   1
   3   6  12   42.55   27.72   1
   4   6  12    1.55   15.14   1
   5   6  12 5445.99 1702.74   1
   6   6  12   13.96   31.79   1
   7   6  12 1128.18   93.84   1
   8   6  12  761.65   95.34   1
   9   6  12  409.72   63.98   1
  10   6  12  999.65  140.62   1
  11   6  12  404.05   58.89   1
  12   6  12  186.31   40.12   1
  13   6  12  901.27  281.86   1
  14   6  12   86.80   38.97   1
  15   6  12   12.67   17.02   1
  16   6  12  189.18   36.86   1
 -20   7  12   97.54   37.97   1
 -19   7  12   81.66   27.76   1
 -18   7  12  222.20   35.66   1
 -17   7  12  384.68   42.16   1
 -16   7  12  424.03   77.12   1
 -15   7  12   40.10   29.91   1
 -14   7  12 1765.65   95.02   1
 -13   7  12  102.39   31.12   1
 -12   7  12   92.73   27.17   1
 -11   7  12   61.90   25.02   1
 -10   7  12  252.65   38.14   1
  -9   7  12  208.05   35.08   1
  -8   7  12   37.26   27.47   1
  -7   7  12   91.58   28.59   1
  -6   7  12 1044.38   57.33   1
  -5   7  12   13.75   17.08   1
  -4   7  12    2.68   15.18   1
  -3   7  12   71.71   20.95   1
  -2   7  12  100.69   17.25   1
  -1   7  12 3779.86  145.45   1
   0   7  12 1401.60   93.38   1
   1   7  12    8.01   14.68   1
   2   7  12   25.38   17.39   1
   3   7  12  373.83   42.82   1
   4   7  12 1953.39  113.05   1
   5   7  12  468.33   66.04   1
   6   7  12  250.87   59.00   1
   7   7  12  446.85  181.17   1
   8   7  12 2859.62  159.84   1
   9   7  12 1416.78  102.60   1
  10   7  12 1177.90   81.86   1
  11   7  12  173.10   54.79   1
  12   7  12  396.97  173.52   1
  13   7  12  690.78   76.35   1
  14   7  12  352.55  121.57   1
  15   7  12   12.81   27.56   1
  16   7  12   64.78   59.03   1
 -19   8  12   24.05   22.08   1
 -18   8  12   -0.04   21.75   1
 -17   8  12  144.97   37.31   1
 -16   8  12   14.01   22.75   1
 -15   8  12    1.59   15.67   1
 -14   8  12  160.65   34.83   1
 -13   8  12    7.85   15.17   1
 -12   8  12  314.84   32.90   1
 -11   8  12    9.17   20.13   1
 -10   8  12   74.84   41.01   1
  -9   8  12  389.39   40.04   1
  -8   8  12  147.79   29.67   1
  -7   8  12  189.66   36.17   1
  -6   8  12 3407.00  219.71   1
  -5   8  12  149.79   34.39   1
  -4   8  12   13.89   18.35   1
  -3   8  12 1024.53   51.72   1
  -2   8  12  202.86   31.02   1
  -1   8  12   81.39   24.87   1
   0   8  12  628.66   40.04   1
   1   8  12    9.04   17.64   1
   2   8  12    6.51   26.79   1
   3   8  12   13.25   21.81   1
   4   8  12   22.74   24.96   1
   5   8  12  125.15   42.70   1
   6   8  12    6.43   28.78   1
   7   8  12 4049.32  188.15   1
   8   8  12  226.89  104.18   1
   9   8  12  574.96   68.62   1
  10   8  12  672.67  141.19   1
  11   8  12   39.59   28.79   1
  12   8  12  254.16   44.32   1
  13   8  12  186.93   45.41   1
  14   8  12  180.15   60.48   1
  15   8  12    5.88   15.60   1
 -18   9  12   54.87   20.68   1
 -17   9  12  230.75   33.66   1
 -16   9  12 1482.24  241.79   1
 -15   9  12 1097.33  275.96   1
 -14   9  12   12.03   37.94   1
 -13   9  12    5.96   16.02   1
 -12   9  12  349.91   71.26   1
 -11   9  12   84.21   28.18   1
 -10   9  12   24.90   21.71   1
  -9   9  12  684.31   58.35   1
  -8   9  12   21.87   26.24   1
  -7   9  12  447.09   51.92   1
  -6   9  12  257.21   39.18   1
  -5   9  12    8.16   22.31   1
  -4   9  12 1080.70   69.12   1
  -3   9  12 1379.89   66.83   1
  -2   9  12  275.24   33.36   1
  -1   9  12  860.95   49.83   1
   0   9  12  725.84   74.92   1
   1   9  12   38.07   23.14   1
   2   9  12  237.65   45.66   1
   3   9  12   77.34   37.66   1
   4   9  12  254.68   42.70   1
   5   9  12 1150.13   75.38   1
   6   9  12  331.25   65.52   1
   7   9  12  861.81   93.86   1
   8   9  12    8.97   26.76   1
   9   9  12  336.28   63.21   1
  10   9  12  198.36   47.73   1
  11   9  12  275.46   52.16   1
  12   9  12  416.39  440.38   1
  13   9  12 1343.49  107.33   1
  14   9  12  131.95   34.35   1
 -18  10  12  -14.10   45.26   1
 -17  10  12    9.80   21.34   1
 -16  10  12   -0.09   16.99   1
 -15  10  12    0.76   22.33   1
 -14  10  12 3789.57  642.25   1
 -13  10  12   16.05   25.08   1
 -12  10  12   -2.09   15.40   1
 -11  10  12    5.86   24.46   1
 -10  10  12  455.02   54.42   1
  -9  10  12   75.35   30.57   1
  -8  10  12    1.84   14.65   1
  -7  10  12  164.36   32.36   1
  -6  10  12  714.07   72.55   1
  -5  10  12  325.83   44.42   1
  -4  10  12  138.72   28.87   1
  -3  10  12   16.15   22.90   1
  -2  10  12  218.65   32.15   1
  -1  10  12    9.04   14.96   1
   0  10  12    0.73   15.22   1
   1  10  12   53.77   25.77   1
   2  10  12   28.46   30.95   1
   3  10  12    2.73   20.72   1
   4  10  12  188.88   40.18   1
   5  10  12  154.45   32.82   1
   6  10  12 2361.78  141.35   1
   7  10  12  954.54  409.43   1
   8  10  12   41.53   37.06   1
   9  10  12  420.14  196.72   1
  10  10  12  847.04  283.30   1
  11  10  12  447.04  201.19   1
  12  10  12  188.67   53.22   1
  13  10  12  407.46   66.45   1
  14  10  12 1285.81  114.00   1
 -17  11  12   98.25   51.08   1
 -16  11  12   29.83   18.28   1
 -15  11  12   14.01   27.80   1
 -14  11  12    9.63   21.72   1
 -13  11  12   35.56   86.39   1
 -12  11  12   23.73   25.05   1
 -11  11  12   29.94   23.55   1
 -10  11  12    7.90   21.69   1
  -9  11  12   38.67   31.50   1
  -8  11  12 2834.39  152.23   1
  -7  11  12   92.59   26.77   1
  -6  11  12   21.40   26.58   1
  -5  11  12  143.52   41.30   1
  -4  11  12   22.67   23.22   1
  -3  11  12  169.78   34.81   1
  -2  11  12   -0.90   21.39   1
  -1  11  12    1.15   15.08   1
   0  11  12  982.69   72.53   1
   1  11  12    4.39   19.00   1
   2  11  12    6.05   23.15   1
   3  11  12   48.17   34.75   1
   4  11  12  320.00   45.42   1
   5  11  12  446.33   48.45   1
   6  11  12    8.08   26.86   1
   7  11  12   45.51   37.69   1
   8  11  12  495.71  283.07   1
   9  11  12   13.01   25.35   1
  10  11  12   23.55   36.57   1
  11  11  12  231.78   76.20   1
  12  11  12  562.22  165.49   1
  13  11  12  365.80   49.20   1
 -16  12  12   -6.74   33.06   1
 -15  12  12   44.53   25.92   1
 -14  12  12  212.58   40.67   1
 -13  12  12   67.17   44.91   1
 -12  12  12   13.05   28.05   1
 -11  12  12   24.45   28.50   1
 -10  12  12   59.95   36.31   1
  -9  12  12  213.84   50.50   1
  -8  12  12    3.15   22.32   1
  -7  12  12  100.28   41.17   1
  -6  12  12  682.17   64.00   1
  -5  12  12  151.41   42.47   1
  -4  12  12    2.80   19.65   1
  -3  12  12  409.78   54.33   1
  -2  12  12 5771.55  694.80   1
  -1  12  12  779.31   60.33   1
   0  12  12   34.57   21.01   1
   1  12  12  139.96   31.63   1
   2  12  12  760.75   66.53   1
   3  12  12   -1.06   19.90   1
   4  12  12    3.29   17.29   1
   5  12  12   29.18   28.12   1
   6  12  12  208.88  119.29   1
   7  12  12   96.70   42.66   1
   8  12  12    7.59   20.94   1
   9  12  12  135.89   39.13   1
  10  12  12  936.12  578.67   1
  11  12  12   97.29   84.70   1
  12  12  12   10.59   26.71   1
 -14  13  12    2.18   18.70   1
 -13  13  12   37.57   31.23   1
 -12  13  12    4.01   13.07   1
 -11  13  12   34.49   22.85   1
 -10  13  12    3.88   15.71   1
  -9  13  12   29.80   27.24   1
  -8  13  12   16.65   28.97   1
  -7  13  12   89.05   39.89   1
  -6  13  12    0.99   21.00   1
  -5  13  12   25.92   27.35   1
  -4  13  12  128.71   65.98   1
  -3  13  12   -4.70   25.85   1
  -2  13  12   12.70   26.62   1
  -1  13  12    1.65   18.51   1
   0  13  12 3301.35  439.56   1
   1  13  12   56.89   37.43   1
   2  13  12    6.00   19.15   1
   3  13  12   22.75   27.03   1
   4  13  12  407.02   46.48   1
   5  13  12    1.09   16.45   1
   6  13  12    5.34   29.00   1
   7  13  12   64.20   50.96   1
   8  13  12 1200.08  646.99   1
   9  13  12   35.89   19.73   1
  10  13  12    3.18   24.13   1
 -13  14  12   47.24   31.90   1
 -12  14  12   13.41   27.66   1
 -11  14  12   32.21   26.46   1
 -10  14  12  731.59  101.21   1
  -9  14  12   11.42   26.73   1
  -8  14  12   12.45   28.96   1
  -7  14  12   47.23   28.88   1
  -6  14  12   46.94   30.09   1
  -5  14  12  210.02   47.29   1
  -4  14  12    9.86   39.86   1
  -3  14  12   11.56   26.41   1
  -2  14  12  133.86   38.13   1
  -1  14  12    4.62   26.39   1
   0  14  12    4.61   23.61   1
   1  14  12    3.56   27.76   1
   2  14  12   76.62   31.23   1
   3  14  12  129.76   33.34   1
   4  14  12    2.95   14.71   1
   5  14  12   20.38   18.37   1
   6  14  12   -0.09    9.32   1
   7  14  12   29.01   31.31   1
   8  14  12    9.56   15.09   1
   9  14  12  277.61  170.91   1
 -11  15  12   49.61   44.33   1
 -10  15  12   17.12   17.21   1
  -9  15  12   89.47   26.70   1
  -8  15  12    5.34   16.60   1
  -7  15  12   42.45   24.90   1
  -6  15  12    9.09   26.08   1
  -5  15  12   26.71   30.84   1
  -4  15  12  864.23  105.51   1
  -3  15  12   37.36   26.78   1
  -2  15  12    1.92   23.57   1
  -1  15  12   21.90   27.34   1
   0  15  12   14.24   26.70   1
   1  15  12    8.19   22.96   1
   2  15  12    1.18   17.22   1
   3  15  12   29.85   17.95   1
   4  15  12  798.56  139.45   1
   5  15  12   19.28   12.17   1
   6  15  12    2.03   18.39   1
   7  15  12  100.32   35.49   1
  -8  16  12   42.87   22.47   1
  -7  16  12   11.04   26.10   1
  -6  16  12   -3.34   18.55   1
  -5  16  12  169.74   35.54   1
  -4  16  12    4.17   20.03   1
  -3  16  12    1.63   19.58   1
  -2  16  12   92.07   28.11   1
  -1  16  12    3.41   21.33   1
   0  16  12   40.81   25.98   1
   1  16  12  539.75  124.99   1
   2  16  12   17.57   45.88   1
   3  16  12   -1.69   20.98   1
   4  16  12   18.88   56.26   1
  -3  17  12   15.13   20.29   1
  -2  17  12   88.83   96.23   1
  -1  17  12    8.14   38.12   1
 -21   1  13   -3.51   26.61   1
 -20   1  13   75.80   42.90   1
 -19   1  13 1362.37   97.83   1
 -18   1  13    4.83   26.31   1
 -17   1  13   -4.42   23.43   1
 -16   1  13  185.75   51.03   1
 -15   1  13   48.22   23.49   1
 -14   1  13   42.33   20.85   1
 -13   1  13    4.17   16.85   1
 -12   1  13   16.45   17.92   1
 -11   1  13 1394.80   58.72   1
 -10   1  13  243.70   28.84   1
  -9   1  13    0.61   10.41   1
  -8   1  13   83.59   30.10   1
  -7   1  13 6433.67  192.63   1
  -6   1  13  154.87   33.34   1
  -5   1  13   -0.15   10.20   1
  -4   1  13    9.86   10.22   1
  -3   1  13 4697.93   94.20   1
  -2   1  13  534.45   28.57   1
  -1   1  13    4.12    9.42   1
   0   1  13   24.80   14.63   1
   1   1  1311982.40  227.00   1
   2   1  13   39.46   17.10   1
   3   1  13   14.89   13.32   1
   4   1  13 1854.41   77.21   1
   5   1  13   50.38   21.79   1
   6   1  13  184.04   34.43   1
   7   1  13   11.97   20.11   1
   8   1  13  465.25   46.92   1
   9   1  13 4685.85  257.84   1
  10   1  13   30.40   31.01   1
  11   1  13    6.41   22.12   1
  12   1  13    6.05   40.95   1
  13   1  13  991.61  110.50   1
  14   1  13  570.38   86.19   1
  15   1  13    2.34   24.98   1
  16   1  13  461.73   70.69   1
 -21   2  13    3.01   29.71   1
 -20   2  13    0.97   32.57   1
 -19   2  13    4.81   29.59   1
 -18   2  13   95.45   45.40   1
 -17   2  13 1917.05  121.43   1
 -16   2  13  101.73   41.53   1
 -15   2  13    1.90   13.14   1
 -14   2  13   36.27   23.69   1
 -13   2  13 2706.96   88.60   1
 -12   2  13   88.93   27.28   1
 -11   2  13   14.58   17.96   1
 -10   2  13  250.37   29.36   1
  -9   2  13  742.06   47.41   1
  -8   2  13    2.23    9.59   1
  -7   2  13   58.34   29.18   1
  -6   2  13  731.53   42.37   1
  -5   2  1310917.60  201.33   1
  -4   2  13    3.15    7.40   1
  -3   2  13   13.58   11.84   1
  -2   2  13 1642.43   45.82   1
  -1   2  13   54.26   14.65   1
   0   2  13   15.58   11.78   1
   1   2  13   69.39   18.06   1
   2   2  13  283.95   20.15   1
   3   2  13  301.54   27.11   1
   4   2  13 2731.11  137.33   1
   5   2  13   21.88   33.55   1
   6   2  13   41.29   26.23   1
   7   2  13 9286.73  424.24   1
   8   2  13   87.74   42.97   1
   9   2  13   49.28   37.08   1
  10   2  13 2284.58  117.78   1
  11   2  13 4479.01  316.75   1
  12   2  13  112.82   37.32   1
  13   2  13    3.69   24.07   1
  14   2  13   41.74   29.35   1
  15   2  13  730.40   88.75   1
  16   2  13  291.29   86.24   1
 -21   3  13   17.54   23.17   1
 -20   3  13    3.76   21.70   1
 -19   3  13  614.14   58.92   1
 -18   3  13  536.64   70.38   1
 -17   3  13   -2.48   19.67   1
 -16   3  13   23.27   31.66   1
 -15   3  13  498.74   46.65   1
 -14   3  13    9.24   17.52   1
 -13   3  13   19.47   18.12   1
 -12   3  13 1066.40   54.85   1
 -11   3  13  717.44   46.26   1
 -10   3  13  257.84   33.57   1
  -9   3  13   11.90   16.26   1
  -8   3  13    5.15   12.38   1
  -7   3  13  631.67   37.20   1
  -6   3  13  200.07   24.52   1
  -5   3  13    6.92   12.59   1
  -4   3  13  383.25   27.56   1
  -3   3  13 5760.01  107.54   1
  -2   3  13  214.49   19.73   1
  -1   3  13  218.45   22.64   1
   0   3  13   15.39   11.25   1
   1   3  13  887.59   33.39   1
   2   3  13  134.94   25.69   1
   3   3  13    2.45   15.41   1
   4   3  13 1581.08   91.07   1
   5   3  13 4659.30  183.45   1
   6   3  13  461.75   51.61   1
   7   3  13    3.81   24.71   1
   8   3  13   99.90   41.04   1
   9   3  13 1504.24  704.77   1
  10   3  13 1813.20  489.79   1
  11   3  13  209.67   46.05   1
  12   3  13  191.24   42.14   1
  13   3  13  499.19   52.90   1
  14   3  13  561.05   66.14   1
  15   3  13    7.28   18.94   1
  16   3  13   -1.48   21.84   1
 -20   4  13  169.91   53.64   1
 -19   4  13   12.73   30.70   1
 -18   4  13  337.79   53.39   1
 -17   4  13    7.27   21.66   1
 -16   4  13   -2.69   14.97   1
 -15   4  13   77.71   34.60   1
 -14   4  13  134.47   27.69   1
 -13   4  13 1569.73   67.14   1
 -12   4  13  325.58   35.46   1
 -11   4  13    3.22   16.15   1
 -10   4  13  241.72   39.58   1
  -9   4  13   91.96   26.89   1
  -8   4  13  119.26   30.32   1
  -7   4  13   13.16   14.43   1
  -6   4  13  534.97   32.40   1
  -5   4  13 1843.28   57.47   1
  -4   4  13    3.24   11.05   1
  -3   4  13    5.18    8.63   1
  -2   4  13   18.83   14.99   1
  -1   4  13  108.79   21.35   1
   0   4  13  469.52   28.96   1
   1   4  13   10.54   13.32   1
   2   4  13  594.92   37.72   1
   3   4  13 3410.53  118.92   1
   4   4  13    3.83   25.91   1
   5   4  13   34.26   25.90   1
   6   4  13   35.17   41.67   1
   7   4  13   13.03   36.09   1
   8   4  13  536.72  294.56   1
   9   4  13  146.95   59.20   1
  10   4  13  579.16  485.86   1
  11   4  13  714.35   96.11   1
  12   4  13  217.95  153.68   1
  13   4  13    4.64   16.30   1
  14   4  13   34.53   38.07   1
  15   4  13  419.94   55.86   1
  16   4  13   22.95   54.04   1
 -20   5  13    3.14   16.21   1
 -19   5  13 1041.46   82.53   1
 -18   5  13   11.86   21.32   1
 -17   5  13   43.13   30.64   1
 -16   5  13   14.39   23.94   1
 -15   5  13   28.61   23.43   1
 -14   5  13  777.23   56.81   1
 -13   5  13  301.20   37.97   1
 -12   5  13   13.47   19.10   1
 -11   5  13  638.37   53.30   1
 -10   5  13 1511.10   75.41   1
  -9   5  13  106.53   31.25   1
  -8   5  13  616.91   46.39   1
  -7   5  13  278.72   26.42   1
  -6   5  13  407.56   27.16   1
  -5   5  13    9.36   15.19   1
  -4   5  13 1496.26   69.27   1
  -3   5  13 4188.42  128.97   1
  -2   5  13    7.43   11.87   1
  -1   5  13  761.26   49.07   1
   0   5  13 2007.33   70.29   1
   1   5  13  467.47   27.89   1
   2   5  13  857.61   53.92   1
   3   5  13  370.96   39.96   1
   4   5  13 2715.02  151.89   1
   5   5  13   42.70   41.08   1
   6   5  13   63.86   46.00   1
   7   5  13  498.19   69.12   1
   8   5  13  359.45   66.67   1
   9   5  13 5196.10  635.53   1
  10   5  13  548.75  549.84   1
  11   5  13  269.65  146.81   1
  12   5  13  148.54   36.08   1
  13   5  13   39.47   22.43   1
  14   5  13   31.84   30.38   1
  15   5  13   32.30   28.90   1
  16   5  13   26.65   55.15   1
 -20   6  13   69.44   51.00   1
 -19   6  13    4.45   13.30   1
 -18   6  13  389.74   44.39   1
 -17   6  13 1421.15   82.12   1
 -16   6  13    3.71   15.98   1
 -15   6  13  878.79  123.14   1
 -14   6  13  435.12   43.91   1
 -13   6  13 1148.30   61.18   1
 -12   6  13   41.00   24.10   1
 -11   6  13   78.94   36.70   1
 -10   6  13 2221.69   97.88   1
  -9   6  13 7303.84  221.35   1
  -8   6  13  266.06   31.72   1
  -7   6  13  631.50   58.15   1
  -6   6  13   11.42   17.73   1
  -5   6  13  143.22   28.71   1
  -4   6  13  679.04   52.05   1
  -3   6  13 1623.32   81.68   1
  -2   6  13   15.08   20.33   1
  -1   6  13 3758.77  117.27   1
   0   6  13 1135.28   59.12   1
   1   6  13  383.14   35.10   1
   2   6  13 1379.42   70.63   1
   3   6  13  806.82   45.52   1
   4   6  13  677.22   57.18   1
   5   6  13 4382.36  227.18   1
   6   6  13  879.22   92.40   1
   7   6  13  410.21   64.70   1
   8   6  13  123.83   47.57   1
   9   6  13   34.31   39.29   1
  10   6  13  643.23   99.19   1
  11   6  13  794.28   66.28   1
  12   6  13   11.12   20.91   1
  13   6  13  579.85  127.88   1
  14   6  13   49.18   45.96   1
  15   6  13  109.54   58.10   1
 -19   7  13   10.41   17.74   1
 -18   7  13   -0.02   19.15   1
 -17   7  13   19.99   22.38   1
 -16   7  13  437.45   40.11   1
 -15   7  13  189.97   34.25   1
 -14   7  13 1222.60  125.43   1
 -13   7  13   14.89   16.87   1
 -12   7  13   11.69   20.22   1
 -11   7  13  269.64   36.14   1
 -10   7  13   68.62   31.89   1
  -9   7  13  329.69   49.61   1
  -8   7  13  173.24   36.95   1
  -7   7  13   32.61   23.58   1
  -6   7  13  698.69   46.03   1
  -5   7  13  118.04   29.97   1
  -4   7  13  284.72   43.26   1
  -3   7  13    7.16   18.19   1
  -2   7  13  377.86   38.11   1
  -1   7  13 2492.61  152.86   1
   0   7  13  840.14   48.56   1
   1   7  13   11.94   17.66   1
   2   7  13  139.63   27.38   1
   3   7  13  466.30   47.11   1
   4   7  13 2135.63  103.50   1
   5   7  13   57.31   46.93   1
   6   7  13  316.13   60.80   1
   7   7  13  362.01  139.98   1
   8   7  13 1067.38   84.86   1
   9   7  13  814.43   71.47   1
  10   7  13  381.64  108.38   1
  11   7  13   22.34   26.18   1
  12   7  13  336.75   86.79   1
  13   7  13   69.11   38.81   1
  14   7  13   54.68   26.48   1
  15   7  13    2.25   28.08   1
 -19   8  13   32.57   85.50   1
 -18   8  13    9.93   24.07   1
 -17   8  13  324.16   43.37   1
 -16   8  13    9.25   13.74   1
 -15   8  13   32.49   19.47   1
 -14   8  13  189.03   37.22   1
 -13   8  13    4.06   23.11   1
 -12   8  13   48.93   32.98   1
 -11   8  13    6.17   24.81   1
 -10   8  13   32.90   29.73   1
  -9   8  13  154.21   28.83   1
  -8   8  13  145.99   32.26   1
  -7   8  13  420.89   42.41   1
  -6   8  13 1210.68   73.35   1
  -5   8  13   35.24   21.62   1
  -4   8  13  464.55   46.84   1
  -3   8  13 1448.77   77.55   1
  -2   8  13  324.11   36.51   1
  -1   8  13  375.68   50.00   1
   0   8  13 1015.00   58.49   1
   1   8  13   52.17   24.52   1
   2   8  13   73.94   36.91   1
   3   8  13    5.58   20.74   1
   4   8  13  568.87   52.83   1
   5   8  13 1058.34   87.60   1
   6   8  13  352.51  309.15   1
   7   8  13  577.36   85.76   1
   8   8  13  368.75   65.21   1
   9   8  13  668.33  162.05   1
  10   8  13   81.55   55.44   1
  11   8  13   52.96   50.49   1
  12   8  13   13.62   23.74   1
  13   8  13  865.82  228.68   1
  14   8  13   52.69   40.44   1
 -18   9  13   85.44   39.57   1
 -17   9  13  438.59  105.67   1
 -16   9  13   41.60   20.45   1
 -15   9  13  176.43   32.08   1
 -14   9  13    9.68   28.63   1
 -13   9  13  130.76   43.89   1
 -12   9  13    5.76   19.16   1
 -11   9  13    3.61   18.11   1
 -10   9  13   54.98   29.43   1
  -9   9  13 2070.20  250.85   1
  -8   9  13    2.19   17.67   1
  -7   9  13  200.32   37.99   1
  -6   9  13  323.44   57.11   1
  -5   9  13   41.65   24.73   1
  -4   9  13   16.02   20.29   1
  -3   9  13  354.46   43.32   1
  -2   9  13  698.51   52.50   1
  -1   9  13 3031.57  256.05   1
   0   9  13   71.68   24.41   1
   1   9  13   12.37   17.43   1
   2   9  13  129.68   46.60   1
   3   9  13  862.61   70.34   1
   4   9  13  135.74   35.34   1
   5   9  13  337.99   63.41   1
   6   9  13   12.51   33.03   1
   7   9  13 3326.95  414.80   1
   8   9  13  126.16   43.28   1
   9   9  13   20.27   35.37   1
  10   9  13   57.58   33.36   1
  11   9  13 1025.43  173.73   1
  12   9  13  485.32  207.47   1
  13   9  13  524.07  161.56   1
  14   9  13  439.25  340.91   1
 -17  10  13   22.91   39.56   1
 -16  10  13   -2.00   12.69   1
 -15  10  13   41.44   25.98   1
 -14  10  13  258.75   69.67   1
 -13  10  13   -2.09   20.83   1
 -12  10  13    8.75   25.01   1
 -11  10  13   77.92   33.16   1
 -10  10  13   48.27   28.90   1
  -9  10  13   18.39   19.09   1
  -8  10  13   88.46   29.60   1
  -7  10  13  338.13   46.04   1
  -6  10  13   11.93   23.40   1
  -5  10  13   15.54   21.38   1
  -4  10  13  238.68   37.85   1
  -3  10  13  950.07   82.02   1
  -2  10  13  214.16   33.95   1
  -1  10  13   22.31   22.10   1
   0  10  13  208.92   38.01   1
   1  10  13   67.25   21.00   1
   2  10  13  157.26   35.86   1
   3  10  13   96.10   38.18   1
   4  10  13  451.86   49.36   1
   5  10  13  108.25   44.88   1
   6  10  13   61.65   49.80   1
   7  10  13   -2.76   24.24   1
   8  10  13  241.78   71.24   1
   9  10  13 1095.54  310.70   1
  10  10  13  545.23   77.68   1
  11  10  13  247.53  108.94   1
  12  10  13  444.80  223.57   1
  13  10  13  582.73   75.93   1
 -16  11  13   24.16   39.23   1
 -15  11  13   -1.31   29.12   1
 -14  11  13    5.21   29.26   1
 -13  11  13  233.15   49.74   1
 -12  11  13   33.31   31.60   1
 -11  11  13   24.68   32.46   1
 -10  11  13    4.46   18.41   1
  -9  11  13  416.02   59.74   1
  -8  11  13    8.87   18.28   1
  -7  11  13    0.93   15.52   1
  -6  11  13   52.03   25.20   1
  -5  11  13 4214.68  271.68   1
  -4  11  13   82.97   29.60   1
  -3  11  13   25.02   24.52   1
  -2  11  13   71.29   39.59   1
  -1  11  13  145.73   38.15   1
   0  11  13   28.32   24.11   1
   1  11  13    0.62   18.18   1
   2  11  13    6.00   26.48   1
   3  11  13   90.39   35.19   1
   4  11  13   10.15   21.27   1
   5  11  13    8.89   27.36   1
   6  11  13   61.53   37.88   1
   7  11  13  139.23   47.34   1
   8  11  13   -9.17   29.22   1
   9  11  13   -1.62   17.75   1
  10  11  13  204.45   39.66   1
  11  11  13 1183.84  239.95   1
  12  11  13   40.54   58.76   1
 -15  12  13  202.26   37.87   1
 -14  12  13   20.82   35.65   1
 -13  12  13    2.30   16.08   1
 -12  12  13  211.94   35.42   1
 -11  12  13  179.95   30.27   1
 -10  12  13   21.68   27.15   1
  -9  12  13    5.08   22.73   1
  -8  12  13  210.26   47.57   1
  -7  12  13  361.03   53.79   1
  -6  12  13   39.33   31.83   1
  -5  12  13   15.35   23.33   1
  -4  12  13  759.85   64.50   1
  -3  12  13 5644.58  844.23   1
  -2  12  13   97.48   32.71   1
  -1  12  13   12.29   31.16   1
   0  12  13   90.98   27.67   1
   1  12  13  123.62   38.56   1
   2  12  13  141.57   36.86   1
   3  12  13   16.62   26.03   1
   4  12  13  164.26   33.65   1
   5  12  13 2849.47  262.78   1
   6  12  13    8.40   25.31   1
   7  12  13    4.16   23.47   1
   8  12  13   76.10   31.14   1
   9  12  13  266.70   45.14   1
  10  12  13  137.49   37.45   1
  11  12  13    4.16   21.26   1
 -14  13  13   13.37   23.26   1
 -13  13  13 1398.57  192.86   1
 -12  13  13   10.34   25.22   1
 -11  13  13    5.24   21.71   1
 -10  13  13  177.94   44.23   1
  -9  13  13  606.58   95.02   1
  -8  13  13  228.56   45.99   1
  -7  13  13   13.35   26.79   1
  -6  13  13   70.04   33.38   1
  -5  13  13 4558.05  616.00   1
  -4  13  13  134.85   45.82   1
  -3  13  13   10.35   23.39   1
  -2  13  13   -1.69   14.95   1
  -1  13  13 1805.53  270.16   1
   0  13  13   28.28   27.08   1
   1  13  13    6.06   22.21   1
   2  13  13  155.01   35.20   1
   3  13  13 4079.98  396.77   1
   4  13  13  188.06   36.77   1
   5  13  13   24.30   19.58   1
   6  13  13  111.81   39.87   1
   7  13  13 1391.94  222.02   1
   8  13  13  135.23   38.51   1
   9  13  13   10.65   23.68   1
 -12  14  13   20.11   31.47   1
 -11  14  13  156.32   27.92   1
 -10  14  13    1.58   13.91   1
  -9  14  13   11.68   19.08   1
  -8  14  13   87.79   33.84   1
  -7  14  13  296.48   49.77   1
  -6  14  13    5.34   15.64   1
  -5  14  13   -3.00   24.39   1
  -4  14  13   94.55   42.22   1
  -3  14  13  490.03   88.04   1
  -2  14  13    7.91   25.70   1
  -1  14  13    6.78   21.31   1
   0  14  13  181.53   97.32   1
   1  14  13  534.49  155.82   1
   2  14  13  253.31   34.09   1
   3  14  13   16.80   16.66   1
   4  14  13   18.28   16.23   1
   5  14  13  327.99   36.17   1
   6  14  13   39.00   23.95   1
   7  14  13    5.61   22.02   1
   8  14  13   58.74   32.69   1
 -10  15  13  119.86   40.10   1
  -9  15  13   93.30   32.13   1
  -8  15  13   59.16   26.40   1
  -7  15  13    2.22   11.80   1
  -6  15  13   78.42   30.32   1
  -5  15  13   -0.37   18.37   1
  -4  15  13   21.45   23.66   1
  -3  15  13   -1.27   19.77   1
  -2  15  13    3.36   19.26   1
  -1  15  13  274.54   52.19   1
   0  15  13   44.76   21.34   1
   1  15  13   19.14   41.09   1
   2  15  13    0.78   18.61   1
   3  15  13   16.23   12.26   1
   4  15  13   24.07   14.97   1
   5  15  13   10.50   18.38   1
  -7  16  13   13.47   20.21   1
  -6  16  13    1.12   16.91   1
  -5  16  13   52.77   23.90   1
  -4  16  13    2.99   19.31   1
  -3  16  13    4.01   15.32   1
  -2  16  13    8.17   22.60   1
  -1  16  13   -0.18   18.32   1
   0  16  13   55.18   43.02   1
   1  16  13 2040.77  266.67   1
   2  16  13    4.61   34.03   1
 -21   0  14   84.27   55.15   1
 -20   0  14   -8.74   49.33   1
 -19   0  14    7.90   61.35   1
 -18   0  14 1406.12  150.14   1
 -17   0  14    7.01   41.54   1
 -16   0  14    3.02   32.04   1
 -15   0  14  302.47   52.43   1
 -14   0  14 2627.75  137.20   1
 -13   0  14  143.23   39.49   1
 -12   0  14   -1.02   11.76   1
 -11   0  14  535.68   59.36   1
 -10   0  14  607.05   67.24   1
  -9   0  14  844.73   78.51   1
  -8   0  14    2.18   25.45   1
  -7   0  14    0.67   18.50   1
  -6   0  1421103.30  828.83   1
  -5   0  14   12.16   30.86   1
  -4   0  14    7.42   21.61   1
  -3   0  14   16.46   20.58   1
  -2   0  14   47.52   23.35   1
  -1   0  14  317.29   49.06   1
   0   0  14    3.02   14.87   1
   1   0  14   58.26   23.61   1
   2   0  14 2795.95  114.20   1
   3   0  14    4.86   22.29   1
   4   0  14    6.83   31.78   1
   5   0  14  261.04   46.31   1
   6   0  14   33.07   28.86   1
   7   0  14  194.38   46.22   1
   8   0  14   -0.82   21.73   1
   9   0  14   42.84   40.28   1
  10   0  14 2031.98  227.26   1
  11   0  14   46.64  115.48   1
  12   0  14    0.00   29.61   1
  13   0  14  638.83  175.81   1
  14   0  14 6105.55  496.71   1
  15   0  14   15.55   55.89   1
 -21   1  14   73.50   89.92   1
 -20   1  14  471.65   74.06   1
 -19   1  14    0.94   18.12   1
 -18   1  14    4.11   24.91   1
 -17   1  14    5.31   26.46   1
 -16   1  14  713.00   70.04   1
 -15   1  14   24.14   21.41   1
 -14   1  14    6.69   17.12   1
 -13   1  14   12.25   19.23   1
 -12   1  14  240.94   33.29   1
 -11   1  14  135.90   24.05   1
 -10   1  14    7.43   18.44   1
  -9   1  14    9.88   19.42   1
  -8   1  14  557.03   50.08   1
  -7   1  14    7.55   21.45   1
  -6   1  14  186.20  125.45   1
  -5   1  14    4.28   16.07   1
  -4   1  1437159.60 1010.21   1
  -3   1  14  436.01   27.78   1
  -2   1  14    1.04    8.82   1
  -1   1  14    5.60   12.48   1
   0   1  14    7.94   11.99   1
   1   1  14    0.22    6.84   1
   2   1  14    3.04   10.89   1
   3   1  14  690.15   48.14   1
   4   1  1414435.70  399.26   1
   5   1  14   11.53   17.06   1
   6   1  14    5.33   20.02   1
   7   1  14  143.96   36.19   1
   8   1  14  453.28   41.51   1
   9   1  14   25.83   28.78   1
  10   1  14    8.64   21.96   1
  11   1  14    9.07   38.17   1
  12   1  14   58.00   55.85   1
  13   1  14   13.64   42.13   1
  14   1  14   -1.72   28.55   1
  15   1  14  223.18   52.14   1
 -20   2  14   -3.13   20.32   1
 -19   2  14   14.54   29.38   1
 -18   2  14 4909.24  217.99   1
 -17   2  14   58.10   36.36   1
 -16   2  14   13.05   28.27   1
 -15   2  14   -3.48   17.68   1
 -14   2  14 5410.41  158.53   1
 -13   2  14    0.31   13.05   1
 -12   2  14    8.06   19.76   1
 -11   2  14  143.86   33.85   1
 -10   2  14  551.39   48.72   1
  -9   2  14   13.50   22.09   1
  -8   2  14   13.97   27.10   1
  -7   2  14 1088.91   62.32   1
  -6   2  14 1532.90   67.94   1
  -5   2  14  103.08   20.35   1
  -4   2  14    1.79   12.28   1
  -3   2  14    1.54    9.39   1
  -2   2  14  209.92   24.38   1
  -1   2  14   34.69   16.23   1
   0   2  14   31.31   15.67   1
   1   2  14  696.77   36.52   1
   2   2  14   45.36   16.56   1
   3   2  14  338.34   47.69   1
   4   2  14  220.22   50.85   1
   5   2  14    0.39   16.09   1
   6   2  14 8534.31  368.16   1
   7   2  14  174.47   49.80   1
   8   2  14   21.61   37.11   1
   9   2  14  589.56  519.20   1
  10   2  14 6044.23  636.00   1
  11   2  14   46.86   25.68   1
  12   2  14   17.53   29.10   1
  13   2  14   -0.30   33.55   1
  14   2  14 4640.90  242.58   1
  15   2  14   17.46   29.92   1
 -20   3  14  542.86   60.62   1
 -19   3  14   19.60   25.15   1
 -18   3  14   35.70   30.74   1
 -17   3  14   10.22   30.91   1
 -16   3  14  162.95   32.32   1
 -15   3  14  287.66   32.62   1
 -14   3  14    5.55   17.79   1
 -13   3  14    7.84   14.96   1
 -12   3  14 2127.21   85.22   1
 -11   3  14  151.59   39.82   1
 -10   3  14   49.75   26.55   1
  -9   3  14  101.93   28.85   1
  -8   3  14   39.37   26.03   1
  -7   3  14  584.65   53.53   1
  -6   3  14   30.47   20.27   1
  -5   3  14  113.40   21.71   1
  -4   3  14   57.24   20.09   1
  -3   3  14  428.27   27.20   1
  -2   3  14   11.41   12.94   1
  -1   3  14  129.24   18.56   1
   0   3  14 1220.53   51.36   1
   1   3  14  755.26   41.82   1
   2   3  14   52.81   21.37   1
   3   3  14   38.11   20.68   1
   4   3  14 1548.05   97.86   1
   5   3  14   53.05   35.41   1
   6   3  14    5.13   20.06   1
   7   3  14  178.66   50.09   1
   8   3  14 4511.80  192.21   1
   9   3  14   27.98   51.72   1
  10   3  14  173.86   48.85   1
  11   3  14  607.22   71.46   1
  12   3  14   13.38   24.56   1
  13   3  14    6.88   34.44   1
  14   3  14   14.16   29.86   1
  15   3  14  413.06  119.18   1
 -20   4  14   22.00   31.24   1
 -19   4  14   29.58   31.18   1
 -18   4  14 1327.12   84.74   1
 -17   4  14   40.60   29.43   1
 -16   4  14    2.50   15.83   1
 -15   4  14  132.11   29.49   1
 -14   4  14  751.91   49.98   1
 -13   4  14  205.82   42.44   1
 -12   4  14   69.58   32.56   1
 -11   4  14   51.19   29.00   1
 -10   4  14  955.80   64.43   1
  -9   4  14  227.07   32.54   1
  -8   4  14    4.16   16.46   1
  -7   4  14   54.77   26.59   1
  -6   4  14  492.37   31.80   1
  -5   4  14   15.58   17.63   1
  -4   4  14    3.97   14.89   1
  -3   4  14    5.60   18.17   1
  -2   4  14 2137.41  110.40   1
  -1   4  14    3.80   14.22   1
   0   4  14   17.89   19.41   1
   1   4  14  327.79   38.42   1
   2   4  14  328.09   32.56   1
   3   4  14   21.55   21.63   1
   4   4  14   26.43   25.15   1
   5   4  14  100.85   35.56   1
   6   4  14    5.37   27.97   1
   7   4  14   21.48   43.05   1
   8   4  14  304.87   67.18   1
   9   4  14 2230.62  126.94   1
  10   4  14 2245.20 1334.51   1
  11   4  14 1099.52   86.15   1
  12   4  14   53.73   29.00   1
  13   4  14   88.48   27.16   1
  14   4  14  282.66   35.41   1
  15   4  14  185.80   58.85   1
 -20   5  14  141.69   62.61   1
 -19   5  14    2.08   22.25   1
 -18   5  14   25.13   23.48   1
 -17   5  14    9.62   19.67   1
 -16   5  14  701.29   49.41   1
 -15   5  14   35.36   21.19   1
 -14   5  14  134.23   35.35   1
 -13   5  14  663.89   59.36   1
 -12   5  14    1.70   15.30   1
 -11   5  14   58.31   35.36   1
 -10   5  14 1174.71   84.46   1
  -9   5  14  311.00   37.78   1
  -8   5  14 3617.96  132.01   1
  -7   5  14  130.85   24.81   1
  -6   5  14    9.74   18.69   1
  -5   5  14   73.60   28.07   1
  -4   5  14  825.65   53.02   1
  -3   5  14  348.80   42.16   1
  -2   5  14   44.22   20.13   1
  -1   5  14 1712.39   71.22   1
   0   5  14 6717.59  187.66   1
   1   5  14    9.92   15.96   1
   2   5  14  669.46   52.28   1
   3   5  14  819.93   58.94   1
   4   5  14 2595.95  164.14   1
   5   5  14  180.60   52.20   1
   6   5  14   15.76   38.75   1
   7   5  14  550.97   71.43   1
   8   5  14 3337.89  163.71   1
   9   5  14 2519.61  146.56   1
  10   5  14  727.04  307.16   1
  11   5  14  119.39  113.32   1
  12   5  14  238.68  122.80   1
  13   5  14    3.09   15.97   1
  14   5  14   15.22   16.39   1
  15   5  14    7.40   32.57   1
 -19   6  14   -1.36   14.68   1
 -18   6  14  337.56   48.59   1
 -17   6  14  921.73   68.83   1
 -16   6  14   29.91   19.69   1
 -15   6  14  275.94   38.91   1
 -14   6  14 1087.77   75.31   1
 -13   6  14 1085.22   75.82   1
 -12   6  14  498.44   50.27   1
 -11   6  14    0.78   17.83   1
 -10   6  14 1559.44   74.95   1
  -9   6  14 4896.19  286.35   1
  -8   6  14  108.37   39.78   1
  -7   6  14  153.00   33.25   1
  -6   6  14  622.03   49.74   1
  -5   6  14   10.73   21.91   1
  -4   6  14 1163.02   78.39   1
  -3   6  14 2051.08   91.96   1
  -2   6  14  305.32   34.79   1
  -1   6  14  902.83   50.40   1
   0   6  14   38.14   27.40   1
   1   6  14 1556.88   74.55   1
   2   6  14  169.07   36.15   1
   3   6  14 2909.03  163.64   1
   4   6  14 1238.97  105.00   1
   5   6  14 4568.41  210.92   1
   6   6  14 2916.22  150.67   1
   7   6  14  186.46   58.55   1
   8   6  14   39.10   37.84   1
   9   6  14  488.51  139.79   1
  10   6  14  154.23  165.52   1
  11   6  14  432.43   63.96   1
  12   6  14   34.29   27.43   1
  13   6  14  720.83   82.51   1
  14   6  14  644.61   90.24   1
  15   6  14    9.25   51.82   1
 -19   7  14   21.70   34.92   1
 -18   7  14    2.96   16.75   1
 -17   7  14   12.57   17.95   1
 -16   7  14  431.07   34.48   1
 -15   7  14    2.32   19.33   1
 -14   7  14 1356.16  178.76   1
 -13   7  14    0.94   14.22   1
 -12   7  14  339.20   44.69   1
 -11   7  14  191.19   49.26   1
 -10   7  14   70.99   33.85   1
  -9   7  14  176.34   40.61   1
  -8   7  14  329.43   40.62   1
  -7   7  14  335.46   43.19   1
  -6   7  14  897.17   75.78   1
  -5   7  14   25.15   25.22   1
  -4   7  14  467.23   55.55   1
  -3   7  14  744.09   54.04   1
  -2   7  14 1036.43   64.80   1
  -1   7  14  498.33   49.73   1
   0   7  14  167.80   28.51   1
   1   7  14   13.82   17.36   1
   2   7  14  715.36   61.95   1
   3   7  14  742.76   63.64   1
   4   7  14  881.91   81.68   1
   5   7  14  562.20   72.35   1
   6   7  14 1150.48  111.88   1
   7   7  14   16.25   37.48   1
   8   7  14   15.31   34.77   1
   9   7  14  379.16  100.07   1
  10   7  14  610.47   90.07   1
  11   7  14  123.47   39.73   1
  12   7  14   11.96   20.04   1
  13   7  14   36.30   31.38   1
  14   7  14   25.00   25.45   1
 -18   8  14    6.01   41.05   1
 -17   8  14  223.12   30.87   1
 -16   8  14   84.23   19.00   1
 -15   8  14    4.59   17.40   1
 -14   8  14  375.74   39.65   1
 -13   8  14    0.44   18.71   1
 -12   8  14   96.42   34.38   1
 -11   8  14  127.12   39.77   1
 -10   8  14   41.32   34.30   1
  -9   8  14   15.08   27.67   1
  -8   8  14   57.53   24.99   1
  -7   8  14  280.51   41.18   1
  -6   8  14  523.25   63.34   1
  -5   8  14  162.83   33.06   1
  -4   8  14 1816.29   87.09   1
  -3   8  14 1142.66   65.60   1
  -2   8  14  338.68   40.67   1
  -1   8  14  440.22   53.92   1
   0   8  14  670.58   78.71   1
   1   8  14   41.65   33.27   1
   2   8  14   59.00   38.62   1
   3   8  14    7.93   20.19   1
   4   8  14 1975.51  134.39   1
   5   8  14  786.67   86.58   1
   6   8  14   62.05   42.05   1
   7   8  14   20.63   34.87   1
   8   8  14  346.40   72.85   1
   9   8  14   28.13   33.92   1
  10   8  14   17.41   29.99   1
  11   8  14   56.64   74.31   1
  12   8  14  381.85  296.41   1
  13   8  14  454.18   50.39   1
 -17   9  14  219.55   52.60   1
 -16   9  14    7.39   19.76   1
 -15   9  14   10.63   23.75   1
 -14   9  14   15.00   16.95   1
 -13   9  14   23.14   20.93   1
 -12   9  14  130.19   30.68   1
 -11   9  14   85.04   29.82   1
 -10   9  14   11.78   27.31   1
  -9   9  14  566.35   56.49   1
  -8   9  14   77.98   29.98   1
  -7   9  14  322.66   45.17   1
  -6   9  14   -1.12   17.41   1
  -5   9  14    4.71   19.01   1
  -4   9  14   66.10   29.85   1
  -3   9  14  505.48   47.53   1
  -2   9  14  442.19   49.37   1
  -1   9  14  901.93   56.49   1
   0   9  14  148.49   34.81   1
   1   9  14   60.35   36.56   1
   2   9  14   60.77   40.14   1
   3   9  14  341.50   52.92   1
   4   9  14  273.01   39.54   1
   5   9  14  647.51   74.52   1
   6   9  14 4159.08  242.06   1
   7   9  14  180.72   50.54   1
   8   9  14  116.66   51.65   1
   9   9  14   10.82   27.76   1
  10   9  14  498.22  268.88   1
  11   9  14  553.30   60.04   1
  12   9  14  724.92   80.05   1
  13   9  14  437.75  105.19   1
 -17  10  14   14.82   34.34   1
 -16  10  14   16.14   28.22   1
 -15  10  14  165.63   43.47   1
 -14  10  14   -1.63   34.96   1
 -13  10  14   15.68   21.20   1
 -12  10  14   14.13   20.98   1
 -11  10  14  103.77   30.78   1
 -10  10  14   22.00   25.63   1
  -9  10  14   36.03   23.23   1
  -8  10  14 2029.54  276.59   1
  -7  10  14   65.76   30.21   1
  -6  10  14   29.51   25.10   1
  -5  10  14  139.89   40.59   1
  -4  10  14   89.65   40.10   1
  -3  10  14   43.27   25.85   1
  -2  10  14   78.86   25.86   1
  -1  10  14  111.49   33.51   1
   0  10  14 3349.95  187.99   1
   1  10  14    9.92   24.67   1
   2  10  14  128.92   38.02   1
   3  10  14  400.37   51.51   1
   4  10  14  492.46   56.91   1
   5  10  14  227.11  157.98   1
   6  10  14   58.29   44.14   1
   7  10  14  159.63   47.61   1
   8  10  14  382.39   62.03   1
   9  10  14  354.76   49.49   1
  10  10  14  363.44  114.22   1
  11  10  14 1069.13  207.24   1
  12  10  14  106.39  130.37   1
 -16  11  14    4.11   23.97   1
 -15  11  14   21.62   29.00   1
 -14  11  14  971.56  177.53   1
 -13  11  14    9.63   24.74   1
 -12  11  14   12.92   23.06   1
 -11  11  14   85.48   31.54   1
 -10  11  14   51.31   27.06   1
  -9  11  14   33.57   22.74   1
  -8  11  14    1.99   12.45   1
  -7  11  14  100.61   29.70   1
  -6  11  14   65.91   24.65   1
  -5  11  14   18.66   24.66   1
  -4  11  14    0.01   15.94   1
  -3  11  14  175.55   40.17   1
  -2  11  14    9.01   22.19   1
  -1  11  14  153.97   39.77   1
   0  11  14   -3.53   15.23   1
   1  11  14  167.45   43.09   1
   2  11  14  806.82   76.92   1
   3  11  14   16.41   28.17   1
   4  11  14   -3.41   19.49   1
   5  11  14  256.05   46.69   1
   6  11  14 2096.43  229.72   1
   7  11  14   30.86   33.69   1
   8  11  14   28.25   29.06   1
   9  11  14  300.34   50.46   1
  10  11  14  583.97  127.33   1
  11  11  14  240.67   71.47   1
 -14  12  14    4.43   19.38   1
 -13  12  14    6.16   12.38   1
 -12  12  14  463.20   82.81   1
 -11  12  14   21.01   28.46   1
 -10  12  14    2.98   20.94   1
  -9  12  14    4.11   23.23   1
  -8  12  14 5143.82  573.60   1
  -7  12  14  152.87   41.22   1
  -6  12  14   -3.60   14.88   1
  -5  12  14   -0.43   14.51   1
  -4  12  14 5832.67  819.53   1
  -3  12  14   31.97   34.20   1
  -2  12  14   16.50   28.32   1
  -1  12  14   32.72   37.58   1
   0  12  14 1356.33  124.90   1
   1  12  14   43.78   29.40   1
   2  12  14   25.82   23.16   1
   3  12  14   12.63   21.35   1
   4  12  14  117.70   29.45   1
   5  12  14  188.82   41.40   1
   6  12  14    2.06   19.67   1
   7  12  14    8.03   24.15   1
   8  12  14   99.07   72.67   1
   9  12  14   21.47   21.68   1
  10  12  14    1.50   17.44   1
 -13  13  14    1.18   20.14   1
 -12  13  14    1.00   13.09   1
 -11  13  14    0.10   10.50   1
 -10  13  14  579.16   76.85   1
  -9  13  14   36.59   31.21   1
  -8  13  14    2.41   21.60   1
  -7  13  14   27.56   29.32   1
  -6  13  14    3.05   18.56   1
  -5  13  14    4.45   21.29   1
  -4  13  14   -3.11   18.93   1
  -3  13  14   20.66   22.86   1
  -2  13  14   53.37   38.54   1
  -1  13  14   29.70   30.09   1
   0  13  14   -1.24   14.26   1
   1  13  14   46.18   36.11   1
   2  13  14  157.75   39.99   1
   3  13  14   73.07   27.71   1
   4  13  14    5.01   17.79   1
   5  13  14    3.85   20.56   1
   6  13  14  248.22   49.15   1
   7  13  14    6.75   22.31   1
   8  13  14    3.36   14.37   1
 -11  14  14   16.38   20.16   1
 -10  14  14    2.16   14.45   1
  -9  14  14    2.99   17.16   1
  -8  14  14 1458.43  177.13   1
  -7  14  14   89.22   34.02   1
  -6  14  14   -3.23   16.30   1
  -5  14  14   -2.29   24.34   1
  -4  14  14   37.74   25.13   1
  -3  14  14    0.84   18.74   1
  -2  14  14    1.50   23.29   1
  -1  14  14    7.56   15.30   1
   0  14  14    6.24   23.06   1
   1  14  14  228.61   44.58   1
   2  14  14   12.98   17.34   1
   3  14  14    6.85   13.81   1
   4  14  14    3.32   11.64   1
   5  14  14    0.73   11.48   1
   6  14  14    2.83   16.84   1
  -9  15  14  136.20   46.10   1
  -8  15  14   33.80   25.41   1
  -7  15  14    8.06   15.85   1
  -6  15  14   60.93   24.82   1
  -5  15  14    0.07   16.33   1
  -4  15  14    0.41   15.74   1
  -3  15  14    1.87   15.59   1
  -2  15  14    2.33   18.26   1
  -1  15  14   -0.83   14.60   1
   0  15  14    9.33   45.80   1
   1  15  14  109.27   65.15   1
   2  15  14  387.78   84.57   1
   3  15  14    4.74   28.85   1
  -4  16  14  161.58   35.28   1
  -3  16  14   -1.48   23.11   1
  -2  16  14   36.59   36.34   1
  -1  16  14    6.90   24.44   1
 -20   1  15   32.59   40.42   1
 -19   1  15    0.18   22.97   1
 -18   1  15   -0.99   25.14   1
 -17   1  15   47.24   35.10   1
 -16   1  15   24.99   19.26   1
 -15   1  15    0.32   13.35   1
 -14   1  15    3.17   17.45   1
 -13   1  15 1348.49   88.72   1
 -12   1  15    4.65   19.03   1
 -11   1  15    5.56   17.75   1
 -10   1  15  504.84   49.71   1
  -9   1  15   15.14   20.68   1
  -8   1  15  208.27   39.10   1
  -7   1  15   16.22   28.36   1
  -6   1  15  178.68   38.71   1
  -5   1  15 4724.54  152.43   1
  -4   1  15    1.28    8.92   1
  -3   1  15    1.06   10.45   1
  -2   1  15   37.79   18.14   1
  -1   1  15   49.24   17.64   1
   0   1  15  479.70   37.29   1
   1   1  15   24.39   16.34   1
   2   1  15  306.07   29.54   1
   3   1  15 2878.54  111.97   1
   4   1  15  511.24   44.19   1
   5   1  15   10.62   30.82   1
   6   1  15   41.69   31.60   1
   7   1  15 8256.22  323.57   1
   8   1  15  165.98   33.28   1
   9   1  15    8.31   23.42   1
  10   1  15  137.15   41.66   1
  11   1  15  792.84  116.20   1
  12   1  15   70.51   61.13   1
  13   1  15   15.08   41.31   1
  14   1  15   13.59   33.81   1
  15   1  15 2971.64  160.50   1
 -20   2  15   54.68   43.83   1
 -19   2  15 1268.67  105.14   1
 -18   2  15  139.26   47.14   1
 -17   2  15   -3.49   19.83   1
 -16   2  15   47.59   32.17   1
 -15   2  15  294.69   32.32   1
 -14   2  15   40.85   23.66   1
 -13   2  15    1.05   15.54   1
 -12   2  15   20.62   30.11   1
 -11   2  15 1347.73   73.27   1
 -10   2  15  477.32   47.11   1
  -9   2  15   17.91   25.01   1
  -8   2  15  354.22   43.58   1
  -7   2  1511489.40  337.71   1
  -6   2  15  345.35   39.49   1
  -5   2  15    6.68   13.70   1
  -4   2  15   53.78   22.35   1
  -3   2  15   73.99   17.78   1
  -2   2  15    2.10    9.89   1
  -1   2  15   17.28   15.75   1
   0   2  15  212.03   27.12   1
   1   2  1511335.20  272.04   1
   2   2  15  693.78   47.22   1
   3   2  15   77.69   36.00   1
   4   2  15  843.52   67.87   1
   5   2  15   56.75   28.61   1
   6   2  15  158.89   38.63   1
   7   2  15   20.44   32.48   1
   8   2  15   49.67   42.16   1
   9   2  15  465.95  446.39   1
  10   2  15  272.85   48.35   1
  11   2  15   28.72   26.65   1
  12   2  15  163.49   49.78   1
  13   2  15 1209.45  101.06   1
  14   2  15   31.78   31.21   1
  15   2  15    1.11   22.95   1
 -20   3  15    8.48   28.15   1
 -19   3  15    0.01   19.94   1
 -18   3  15  386.09   53.00   1
 -17   3  15  234.92   49.07   1
 -16   3  15    2.12   14.90   1
 -15   3  15   55.02   28.34   1
 -14   3  15   28.19   25.22   1
 -13   3  15  701.21   53.60   1
 -12   3  15  188.93   40.59   1
 -11   3  15    0.92   16.78   1
 -10   3  15   75.36   28.87   1
  -9   3  15 2911.94  109.62   1
  -8   3  15  123.83   32.55   1
  -7   3  15   68.53   33.20   1
  -6   3  15  143.45   33.66   1
  -5   3  15   19.65   15.74   1
  -4   3  15   59.95   22.05   1
  -3   3  15    8.61   16.12   1
  -2   3  15   34.48   18.50   1
  -1   3  15  105.41   26.03   1
   0   3  15   11.55   15.09   1
   1   3  15   27.23   22.46   1
   2   3  15  228.23   32.66   1
   3   3  15 1511.15   92.04   1
   4   3  15  308.14   45.21   1
   5   3  15    3.14   20.28   1
   6   3  15   30.37   36.75   1
   7   3  15 1357.74  112.50   1
   8   3  15   63.65   43.74   1
   9   3  15    7.90   25.55   1
  10   3  15  350.21  154.57   1
  11   3  15 4690.64  258.06   1
  12   3  15  207.10   30.90   1
  13   3  15   -2.89   27.92   1
  14   3  15   26.64   31.24   1
  15   3  15   51.45   69.21   1
 -20   4  15    8.97   38.77   1
 -19   4  15   13.47   23.31   1
 -18   4  15    4.33   17.30   1
 -17   4  15   35.54   22.63   1
 -16   4  15    5.78   19.87   1
 -15   4  15   51.12   25.50   1
 -14   4  15  329.60   50.15   1
 -13   4  15   49.94   30.49   1
 -12   4  15  183.85   35.87   1
 -11   4  15  256.85   42.06   1
 -10   4  15  463.77   56.17   1
  -9   4  15   51.87   26.49   1
  -8   4  15   35.69   33.06   1
  -7   4  15  934.70   68.62   1
  -6   4  15    0.41   11.06   1
  -5   4  15    9.08   16.57   1
  -4   4  15   50.59   22.60   1
  -3   4  15  560.71   47.93   1
  -2   4  15   60.89   25.31   1
  -1   4  15   45.41   20.77   1
   0   4  15   21.26   20.60   1
   1   4  15  819.83   45.95   1
   2   4  15    6.24   17.32   1
   3   4  15    5.91   28.30   1
   4   4  15  273.80   48.60   1
   5   4  15 1775.61  109.32   1
   6   4  15   74.85   43.52   1
   7   4  15   92.77   41.03   1
   8   4  15  203.80   56.34   1
   9   4  15 5818.79  235.17   1
  10   4  15  103.67  142.01   1
  11   4  15   56.08   34.07   1
  12   4  15  228.46   35.38   1
  13   4  15   -0.56   18.23   1
  14   4  15  190.61   68.10   1
 -19   5  15   14.49   32.64   1
 -18   5  15    2.47   11.74   1
 -17   5  15   22.46   17.18   1
 -16   5  15  166.26   33.42   1
 -15   5  15  134.91   31.78   1
 -14   5  15  130.34   35.77   1
 -13   5  15 1686.95   91.32   1
 -12   5  15   45.35   29.31   1
 -11   5  15    2.07   20.18   1
 -10   5  15 1261.78   72.12   1
  -9   5  15   64.72   29.90   1
  -8   5  15  385.14   46.58   1
  -7   5  15  269.17   57.36   1
  -6   5  15   24.16   22.31   1
  -5   5  15  722.56   55.25   1
  -4   5  15  774.47   57.66   1
  -3   5  15  118.18   34.92   1
  -2   5  15   18.81   21.33   1
  -1   5  15 4127.84  133.21   1
   0   5  15  451.92   41.34   1
   1   5  15    8.88   17.02   1
   2   5  15  551.37   48.33   1
   3   5  15   81.85   51.18   1
   4   5  15 2240.51  129.68   1
   5   5  15  134.97   58.19   1
   6   5  15  144.68   65.09   1
   7   5  15 2367.56  131.92   1
   8   5  15   43.14   44.12   1
   9   5  15 1029.88  132.76   1
  10   5  15  596.35  129.84   1
  11   5  15 1289.08  101.43   1
  12   5  15  153.93  122.22   1
  13   5  15   32.62   17.77   1
  14   5  15   66.25   85.87   1
 -19   6  15    7.93   27.35   1
 -18   6  15   31.12   16.53   1
 -17   6  15  383.02   68.73   1
 -16   6  15   48.35   24.33   1
 -15   6  15    1.99   12.41   1
 -14   6  15    4.80   16.23   1
 -13   6  15  476.97   51.02   1
 -12   6  15  182.19   33.66   1
 -11   6  15  557.69   57.03   1
 -10   6  15  305.73   44.50   1
  -9   6  15 2836.93  144.80   1
  -8   6  15  258.09   54.63   1
  -7   6  15   15.64   21.68   1
  -6   6  15   36.04   30.35   1
  -5   6  15   11.15   24.96   1
  -4   6  15  527.11   55.53   1
  -3   6  15 3861.35  130.54   1
  -2   6  15    5.95   17.89   1
  -1   6  15  234.99   33.98   1
   0   6  15   84.49   23.61   1
   1   6  15 1630.74   75.16   1
   2   6  15  122.00   32.44   1
   3   6  15 1881.51  232.16   1
   4   6  15   21.02   33.48   1
   5   6  15 6266.30  261.78   1
   6   6  15  252.17   66.04   1
   7   6  15  131.01   54.84   1
   8   6  15   41.60   42.11   1
   9   6  15    6.32   30.51   1
  10   6  15  164.25   97.04   1
  11   6  15  100.40   39.16   1
  12   6  15   54.33   24.30   1
  13   6  15  855.22  182.82   1
  14   6  15  114.37   91.05   1
 -18   7  15    0.90   13.60   1
 -17   7  15   26.94   18.78   1
 -16   7  15  159.35   31.54   1
 -15   7  15    3.21   20.62   1
 -14   7  15  832.89   59.12   1
 -13   7  15    3.28   13.68   1
 -12   7  15  285.02   45.15   1
 -11   7  15  768.60   75.31   1
 -10   7  15  105.95   35.82   1
  -9   7  15  257.71   56.02   1
  -8   7  15  674.29   65.64   1
  -7   7  15  747.71   83.59   1
  -6   7  15   98.25   35.09   1
  -5   7  15   78.64   31.26   1
  -4   7  15  307.90   41.88   1
  -3   7  15 1367.45   73.87   1
  -2   7  15 1088.49   67.28   1
  -1   7  15  177.43   39.80   1
   0   7  15  173.95   27.20   1
   1   7  15  215.88   38.07   1
   2   7  15 2172.61  221.00   1
   3   7  15   -0.48   31.87   1
   4   7  15  353.04   63.32   1
   5   7  15  149.77   53.57   1
   6   7  15 1261.52   92.11   1
   7   7  15  214.28   53.41   1
   8   7  15  103.50   57.91   1
   9   7  15  231.73  163.86   1
  10   7  15 1316.97   91.08   1
  11   7  15   33.66   28.87   1
  12   7  15   -6.13   23.40   1
  13   7  15    7.79   28.85   1
 -18   8  15  121.00   95.86   1
 -17   8  15  262.22   36.57   1
 -16   8  15   26.12   18.55   1
 -15   8  15   26.49   25.41   1
 -14   8  15  502.54   49.28   1
 -13   8  15    0.50   21.14   1
 -12   8  15    8.21   27.89   1
 -11   8  15  141.79   43.85   1
 -10   8  15   41.08   31.09   1
  -9   8  15   51.01   46.83   1
  -8   8  15  172.22   35.29   1
  -7   8  15  154.64   38.24   1
  -6   8  15   30.05   26.88   1
  -5   8  15  144.45   30.14   1
  -4   8  15  858.23   58.56   1
  -3   8  15  193.96   35.53   1
  -2   8  15  453.42   53.29   1
  -1   8  15 1227.11   94.00   1
   0   8  15  746.10   45.22   1
   1   8  15    0.65   24.63   1
   2   8  15  206.72   56.57   1
   3   8  15  186.40   38.21   1
   4   8  15  415.54   69.59   1
   5   8  15  183.77   54.77   1
   6   8  15   28.98   33.81   1
   7   8  15  137.40   54.80   1
   8   8  15  188.28   61.27   1
   9   8  15   59.55   32.58   1
  10   8  15  289.43   48.63   1
  11   8  15  505.56   98.94   1
  12   8  15  223.93  206.58   1
  13   8  15  168.97   39.53   1
 -17   9  15  102.72   44.41   1
 -16   9  15   49.93   28.42   1
 -15   9  15   -1.69   15.43   1
 -14   9  15    1.67   17.50   1
 -13   9  15    2.26   17.62   1
 -12   9  15   64.64   31.53   1
 -11   9  15  342.70   55.11   1
 -10   9  15   -2.82   18.67   1
  -9   9  15  161.48   37.94   1
  -8   9  15   45.26   29.27   1
  -7   9  15 1045.27   99.34   1
  -6   9  15  254.99   46.27   1
  -5   9  15   17.93   25.41   1
  -4   9  15    3.08   21.27   1
  -3   9  15  933.20   69.75   1
  -2   9  15  191.77   39.20   1
  -1   9  15  266.66   38.54   1
   0   9  15  148.19   38.49   1
   1   9  15   94.97   34.66   1
   2   9  15  196.69   49.69   1
   3   9  15  176.25   37.69   1
   4   9  15   94.25   48.27   1
   5   9  15 3361.96  592.23   1
   6   9  15  409.59   69.95   1
   7   9  15    4.32   33.57   1
   8   9  15   43.54   43.80   1
   9   9  15   45.56   31.93   1
  10   9  15  545.60  157.07   1
  11   9  15  443.45   91.18   1
  12   9  15  367.09   84.69   1
 -16  10  15    9.06   19.26   1
 -15  10  15   27.89   30.79   1
 -14  10  15    9.40   16.75   1
 -13  10  15   95.90   39.87   1
 -12  10  15   36.07   27.85   1
 -11  10  15   17.58   26.72   1
 -10  10  15   18.48   24.10   1
  -9  10  15  206.23   38.81   1
  -8  10  15   58.98   31.23   1
  -7  10  15   52.67   35.64   1
  -6  10  15   46.92   35.90   1
  -5  10  15  917.54   77.67   1
  -4  10  15  126.00   35.29   1
  -3  10  15   18.70   20.57   1
  -2  10  15   44.98   23.26   1
  -1  10  15  534.41   54.70   1
   0  10  15  164.72   30.84   1
   1  10  15   14.27   25.50   1
   2  10  15  329.32   44.72   1
   3  10  15  750.05   77.41   1
   4  10  15  605.26   92.23   1
   5  10  15   95.19   59.16   1
   6  10  15  124.21   46.32   1
   7  10  15  386.74   64.71   1
   8  10  15  268.19   46.99   1
   9  10  15  167.38   44.54   1
  10  10  15  611.96  138.22   1
  11  10  15  902.12  406.39   1
 -15  11  15  830.11  150.12   1
 -14  11  15  226.91   62.84   1
 -13  11  15    5.14   16.52   1
 -12  11  15   -2.56   24.06   1
 -11  11  15    3.03   20.64   1
 -10  11  15   54.21   22.81   1
  -9  11  15    2.44   14.66   1
  -8  11  15   17.66   19.72   1
  -7  11  15  372.18   74.71   1
  -6  11  15   53.22   26.57   1
  -5  11  15    4.67   28.88   1
  -4  11  15   18.97   25.80   1
  -3  11  15 1875.39  246.76   1
  -2  11  15   10.09   20.83   1
  -1  11  15    6.61   24.81   1
   0  11  15   84.63   36.13   1
   1  11  15  679.03   60.19   1
   2  11  15   85.90   34.69   1
   3  11  15   17.88   31.64   1
   4  11  15   65.14   32.12   1
   5  11  15   38.06   32.78   1
   6  11  15   31.11   34.21   1
   7  11  15    2.47   19.00   1
   8  11  15   76.85   34.19   1
   9  11  15  953.51  264.07   1
  10  11  15  168.19  151.75   1
 -14  12  15   22.69   28.20   1
 -13  12  15  123.70   38.72   1
 -12  12  15   15.62   21.66   1
 -11  12  15   -2.45   15.87   1
 -10  12  15    6.38   16.01   1
  -9  12  15  642.31  137.86   1
  -8  12  15   11.64   24.00   1
  -7  12  15   16.18   17.43   1
  -6  12  15  181.91   34.97   1
  -5  12  15   35.00   27.09   1
  -4  12  15  117.29   42.92   1
  -3  12  15    5.00   25.48   1
  -2  12  15   47.25   32.52   1
  -1  12  15  199.96   30.64   1
   0  12  15   12.65   22.22   1
   1  12  15   21.48   23.07   1
   2  12  15  249.35   59.29   1
   3  12  15 1277.28  139.11   1
   4  12  15  116.18   29.36   1
   5  12  15    0.60   13.92   1
   6  12  15   22.26   27.41   1
   7  12  15  377.38   90.87   1
   8  12  15   19.58   24.51   1
   9  12  15   19.56   28.20   1
 -12  13  15   -2.60   26.53   1
 -11  13  15    0.86   14.78   1
 -10  13  15    2.24   12.89   1
  -9  13  15    4.09   20.49   1
  -8  13  15  271.52   43.01   1
  -7  13  15 2599.00  416.39   1
  -6  13  15   52.08   35.28   1
  -5  13  15    6.57   15.74   1
  -4  13  15   90.51   36.24   1
  -3  13  15   21.63   29.25   1
  -2  13  15  255.25   43.28   1
  -1  13  15    9.82   20.53   1
   0  13  15  110.52   38.53   1
   1  13  15 2418.49  231.25   1
   2  13  15  201.25   34.12   1
   3  13  15   14.65   18.67   1
   4  13  15   47.07   18.68   1
   5  13  15   92.19   36.24   1
   6  13  15  121.32   28.41   1
   7  13  15    3.74   22.78   1
 -10  14  15    6.41   20.07   1
  -9  14  15   91.44   29.40   1
  -8  14  15  155.67   27.86   1
  -7  14  15   10.32   16.16   1
  -6  14  15    0.67   12.71   1
  -5  14  15 1211.76  136.27   1
  -4  14  15    0.07   17.07   1
  -3  14  15    2.90   26.71   1
  -2  14  15   -1.88   11.41   1
  -1  14  15   46.31   23.37   1
   0  14  15   61.42   26.09   1
   1  14  15   -0.30   12.84   1
   2  14  15  202.78   31.65   1
   3  14  15   44.67   20.45   1
   4  14  15   46.38   20.16   1
   5  14  15   -0.66   16.29   1
  -7  15  15    4.30   17.10   1
  -6  15  15    8.65   25.66   1
  -5  15  15    1.10   19.90   1
  -4  15  15   30.21   33.51   1
  -3  15  15   26.49   25.94   1
  -2  15  15    6.14   15.00   1
  -1  15  15   -0.03   24.63   1
   0  15  15  201.25   73.79   1
   1  15  15    4.69   32.78   1
   2  15  15   78.84   91.79   1
 -20   0  16   34.05   79.95   1
 -19   0  16  -13.10   60.35   1
 -18   0  16   -6.70   57.66   1
 -17   0  16   41.35   53.43   1
 -16   0  16  395.94   82.46   1
 -15   0  16   -0.45   21.60   1
 -14   0  16    4.98   37.24   1
 -13   0  16   47.48   39.12   1
 -12   0  16 9360.80  404.53   1
 -11   0  16  199.91   79.20   1
 -10   0  16   -1.19   22.96   1
  -9   0  16   47.53   50.92   1
  -8   0  1611600.20  491.04   1
  -7   0  16    6.81   29.47   1
  -6   0  16  226.55  242.36   1
  -5   0  16  469.92  100.65   1
  -4   0  1622659.40  894.35   1
  -3   0  16  371.43   50.91   1
  -2   0  16   58.86   50.86   1
  -1   0  16   -0.28   20.69   1
   0   0  1619471.70  657.63   1
   1   0  16    7.22   24.04   1
   2   0  16    7.72   26.74   1
   3   0  16  539.95   75.89   1
   4   0  16  192.64   42.80   1
   5   0  16   28.44   28.26   1
   6   0  16   -2.38   40.00   1
   7   0  16  196.47   95.19   1
   8   0  16   13.10   50.27   1
   9   0  16   20.44   30.88   1
  10   0  16    9.62   95.12   1
  11   0  16   12.95   57.00   1
  12   0  16 5089.56  473.02   1
  13   0  16  171.74   72.17   1
  14   0  16   -6.66   32.94   1
 -20   1  16    1.00   24.16   1
 -19   1  16    0.29   18.04   1
 -18   1  16   41.63   33.91   1
 -17   1  16    0.26   20.66   1
 -16   1  16    6.67   18.79   1
 -15   1  16   13.57   25.60   1
 -14   1  16  191.60   43.81   1
 -13   1  16   33.51   31.04   1
 -12   1  16    4.94   18.69   1
 -11   1  16   -1.32   15.75   1
 -10   1  16 1580.09   84.53   1
  -9   1  16    6.28   23.30   1
  -8   1  16    4.16   23.15   1
  -7   1  16  888.50   67.74   1
  -6   1  16 4864.09  169.11   1
  -5   1  16   63.87   34.63   1
  -4   1  16    6.91   17.48   1
  -3   1  16  525.16   40.07   1
  -2   1  16 5598.86  149.48   1
  -1   1  16   69.17   25.06   1
   0   1  16    3.66   13.23   1
   1   1  16  594.17   39.71   1
   2   1  16   48.26   25.17   1
   3   1  16   54.96   30.37   1
   4   1  16   17.98   28.08   1
   5   1  16   -0.33   21.68   1
   6   1  16   48.55   26.67   1
   7   1  16    2.21   15.24   1
   8   1  16   11.07   22.16   1
   9   1  16  224.70   53.28   1
  10   1  16  846.28   87.04   1
  11   1  16   48.79   59.80   1
  12   1  16    9.54   42.90   1
  13   1  16  117.54   56.71   1
  14   1  16  210.06   49.20   1
 -19   2  16   -6.21   31.73   1
 -18   2  16   15.76   28.92   1
 -17   2  16    5.57   17.46   1
 -16   2  16  138.67   29.01   1
 -15   2  16  319.59   39.32   1
 -14   2  16    1.43   18.10   1
 -13   2  16   -0.69   16.91   1
 -12   2  16  350.89   60.01   1
 -11   2  16   14.55   25.02   1
 -10   2  16   23.93   31.00   1
  -9   2  16   19.18   23.96   1
  -8   2  16 1090.86   72.28   1
  -7   2  16  885.89   71.90   1
  -6   2  16   36.52   28.33   1
  -5   2  16   89.04   33.38   1
  -4   2  16  451.49   49.04   1
  -3   2  16  117.01   26.21   1
  -2   2  16   -2.46   13.82   1
  -1   2  16   16.61   18.66   1
   0   2  16 1482.08   56.22   1
   1   2  16  424.02   33.27   1
   2   2  16   46.80   29.44   1
   3   2  16  214.93   50.28   1
   4   2  16   65.01   34.73   1
   5   2  16  128.77   36.35   1
   6   2  16   21.30   26.24   1
   7   2  16   26.87   33.95   1
   8   2  16   57.52   36.36   1
   9   2  16  153.49   47.34   1
  10   2  16   18.91   24.46   1
  11   2  16   53.67   22.28   1
  12   2  16   14.92   35.56   1
  13   2  16   -3.53   32.68   1
  14   2  16    0.13   20.35   1
 -19   3  16    0.78   21.83   1
 -18   3  16 1702.03  119.13   1
 -17   3  16  157.16   31.42   1
 -16   3  16    1.00   14.35   1
 -15   3  16  109.28   41.49   1
 -14   3  16  471.80   55.41   1
 -13   3  16   79.18   33.33   1
 -12   3  16   11.47   25.06   1
 -11   3  16    2.63   19.83   1
 -10   3  16    7.21   26.07   1
  -9   3  16  770.70   60.98   1
  -8   3  16   29.69   29.43   1
  -7   3  16   58.43   35.82   1
  -6   3  16  285.94   37.26   1
  -5   3  16   87.26   28.81   1
  -4   3  16   24.60   21.23   1
  -3   3  16   21.18   19.87   1
  -2   3  16   69.60   21.38   1
  -1   3  16    1.23   13.82   1
   0   3  16    1.47   13.31   1
   1   3  16  120.38   31.30   1
   2   3  16  533.41   91.32   1
   3   3  16  677.91   65.19   1
   4   3  16   20.95   29.75   1
   5   3  16    4.05   25.80   1
   6   3  16 4129.71  191.17   1
   7   3  16   76.60   53.79   1
   8   3  16    3.44   24.76   1
   9   3  16  405.49   63.24   1
  10   3  16  804.59  500.71   1
  11   3  16  156.68   30.70   1
  12   3  16    2.08   20.90   1
  13   3  16   57.56   60.46   1
  14   3  16  679.92  142.13   1
 -19   4  16    9.84   18.13   1
 -18   4  16    1.79   17.18   1
 -17   4  16  102.04   27.79   1
 -16   4  16  511.74   51.88   1
 -15   4  16    4.69   16.39   1
 -14   4  16   30.71   28.98   1
 -13   4  16  608.06   51.25   1
 -12   4  16  550.26   57.25   1
 -11   4  16    1.55   19.17   1
 -10   4  16   62.49   32.07   1
  -9   4  16  308.99   40.50   1
  -8   4  16  488.24   47.34   1
  -7   4  16   74.07   29.18   1
  -6   4  16    3.28   20.24   1
  -5   4  16  219.15   32.98   1
  -4   4  16  161.98   33.63   1
  -3   4  16  933.11   70.74   1
  -2   4  16    4.69   17.88   1
  -1   4  16  992.11   53.90   1
   0   4  16   13.91   18.42   1
   1   4  16  433.68   43.34   1
   2   4  16    0.24   11.18   1
   3   4  16   58.05   32.66   1
   4   4  16  744.08   70.34   1
   5   4  16  450.25   91.54   1
   6   4  16   32.45   49.22   1
   7   4  16 1263.19   88.76   1
   8   4  16    6.18   24.22   1
   9   4  16  665.15   66.09   1
  10   4  16   47.70   41.76   1
  11   4  16  584.60   78.53   1
  12   4  16  169.74   33.42   1
  13   4  16    1.77   18.49   1
  14   4  16   29.98   43.67   1
 -19   5  16   65.44   38.68   1
 -18   5  16   15.48   19.79   1
 -17   5  16    1.53   13.09   1
 -16   5  16    7.67   17.78   1
 -15   5  16  250.87   37.28   1
 -14   5  16  239.22   43.47   1
 -13   5  16  167.17   37.79   1
 -12   5  16   89.24   31.05   1
 -11   5  16  176.89   42.95   1
 -10   5  16  209.89   43.79   1
  -9   5  16   -1.25   18.17   1
  -8   5  16   12.92   26.14   1
  -7   5  16  410.12   49.63   1
  -6   5  16  158.10   32.03   1
  -5   5  16   46.47   27.64   1
  -4   5  16  587.77   58.61   1
  -3   5  16  397.78   41.83   1
  -2   5  16 2838.29  104.75   1
  -1   5  16 1401.73   70.40   1
   0   5  16    4.43   14.95   1
   1   5  16    5.58   20.86   1
   2   5  16  294.60   36.76   1
   3   5  16  486.20   53.82   1
   4   5  16  667.05   84.72   1
   5   5  16  385.22   71.75   1
   6   5  16 1718.52  118.37   1
   7   5  16 1318.56  104.79   1
   8   5  16  317.25   59.92   1
   9   5  16 1412.15   95.24   1
  10   5  16  702.08  286.60   1
  11   5  16 1529.74  169.52   1
  12   5  16   -2.10   13.91   1
  13   5  16   48.86   87.72   1
 -18   6  16   23.67   23.51   1
 -17   6  16  541.55   43.02   1
 -16   6  16    5.31   15.06   1
 -15   6  16   -0.15   15.08   1
 -14   6  16   35.42   24.68   1
 -13   6  16  687.13   57.03   1
 -12   6  16  105.94   39.04   1
 -11   6  16  896.39   77.78   1
 -10   6  16   80.98   45.69   1
  -9   6  16 1842.55  121.99   1
  -8   6  16  331.63   58.12   1
  -7   6  16   13.66   26.41   1
  -6   6  16   99.67   39.51   1
  -5   6  16   13.97   24.25   1
  -4   6  16   22.36   23.26   1
  -3   6  16 2710.64  107.62   1
  -2   6  16   31.44   32.26   1
  -1   6  16    1.68   15.34   1
   0   6  16  108.19   27.30   1
   1   6  16  982.77   58.21   1
   2   6  16  142.86   34.58   1
   3   6  16 2159.81  137.48   1
   4   6  16  935.61   85.63   1
   5   6  16 2850.76  164.95   1
   6   6  16    2.26   38.44   1
   7   6  16  542.91   75.54   1
   8   6  16   37.01   35.08   1
   9   6  16   62.07   33.90   1
  10   6  16  111.33   39.86   1
  11   6  16   46.37   27.93   1
  12   6  16  291.96   38.52   1
  13   6  16   56.26   85.87   1
 -17   7  16   11.73   14.57   1
 -16   7  16   56.90   28.03   1
 -15   7  16    6.12   15.76   1
 -14   7  16  172.99   26.39   1
 -13   7  16   38.78   25.26   1
 -12   7  16  155.67   41.05   1
 -11   7  16  232.01   53.57   1
 -10   7  16   79.83   41.90   1
  -9   7  16  311.25   60.67   1
  -8   7  16  854.26   87.99   1
  -7   7  16  703.54   67.38   1
  -6   7  16   72.90   27.57   1
  -5   7  16    5.81   20.58   1
  -4   7  16  137.88   35.35   1
  -3   7  16  962.77   65.02   1
  -2   7  16  250.90   50.02   1
  -1   7  16   89.04   28.09   1
   0   7  16  158.19   30.70   1
   1   7  16  598.17   48.99   1
   2   7  16 1296.17   75.52   1
   3   7  16    9.56   38.02   1
   4   7  16   53.95   41.46   1
   5   7  16   16.53   36.61   1
   6   7  16  110.84   49.09   1
   7   7  16  595.53   71.25   1
   8   7  16  177.34   52.22   1
   9   7  16  197.53  173.38   1
  10   7  16  979.46   85.38   1
  11   7  16   15.86   22.62   1
  12   7  16   61.35   96.64   1
 -17   8  16  155.08   96.97   1
 -16   8  16   17.36   18.99   1
 -15   8  16   27.07   20.00   1
 -14   8  16  212.69   44.14   1
 -13   8  16   46.16   26.37   1
 -12   8  16    1.13   15.20   1
 -11   8  16   41.58   35.12   1
 -10   8  16    8.69   40.47   1
  -9   8  16   57.23   41.04   1
  -8   8  16  347.75   70.69   1
  -7   8  16   46.85   27.17   1
  -6   8  16  221.43   39.23   1
  -5   8  16   11.72   20.66   1
  -4   8  16  185.79   35.20   1
  -3   8  16   40.38   29.11   1
  -2   8  16  181.82   39.63   1
  -1   8  16  851.14   52.97   1
   0   8  16  580.36   50.35   1
   1   8  16   23.69   33.17   1
   2   8  16  593.74   74.07   1
   3   8  16   50.98   56.80   1
   4   8  16   22.43   38.30   1
   5   8  16  200.63   70.68   1
   6   8  16  913.85  109.09   1
   7   8  16   31.23   35.56   1
   8   8  16   -6.69   26.14   1
   9   8  16  121.25   50.37   1
  10   8  16  152.75   35.35   1
  11   8  16  435.88   67.06   1
  12   8  16  378.16   67.85   1
 -16   9  16   50.10   30.75   1
 -15   9  16    8.97   15.81   1
 -14   9  16   24.98   18.23   1
 -13   9  16    6.00   15.16   1
 -12   9  16   15.19   21.47   1
 -11   9  16   55.28   30.80   1
 -10   9  16    0.09   27.76   1
  -9   9  16  116.83   40.44   1
  -8   9  16  119.48   32.42   1
  -7   9  16  269.73   43.30   1
  -6   9  16  313.80   50.50   1
  -5   9  16   52.37   30.44   1
  -4   9  16   67.31   29.46   1
  -3   9  16  208.78   39.16   1
  -2   9  16   97.41   29.42   1
  -1   9  16  211.77   38.52   1
   0   9  16   23.10   30.10   1
   1   9  16   30.37   26.94   1
   2   9  16  189.33   43.57   1
   3   9  16  125.09   33.37   1
   4   9  16   20.14   41.95   1
   5   9  16  506.95   97.00   1
   6   9  16   40.52   40.84   1
   7   9  16  336.48   55.11   1
   8   9  16   39.16   31.71   1
   9   9  16  110.39   44.85   1
  10   9  16  244.64   48.93   1
  11   9  16  583.38   54.10   1
 -15  10  16   26.91   48.46   1
 -14  10  16   90.82   39.03   1
 -13  10  16    7.12   14.35   1
 -12  10  16   28.64   24.28   1
 -11  10  16   17.50   24.11   1
 -10  10  16    7.92   33.53   1
  -9  10  16   52.82   37.81   1
  -8  10  16   20.98   29.50   1
  -7  10  16  390.24   52.01   1
  -6  10  16   81.20   38.13   1
  -5  10  16   13.73   21.99   1
  -4  10  16   58.25   32.48   1
  -3  10  16   26.30   22.81   1
  -2  10  16   22.33   19.14   1
  -1  10  16  125.26   38.01   1
   0  10  16   16.00   27.19   1
   1  10  16   35.52   27.37   1
   2  10  16  332.35   47.37   1
   3  10  16   45.41   30.87   1
   4  10  16  173.60   50.11   1
   5  10  16  482.81   77.41   1
   6  10  16 3725.07  714.69   1
   7  10  16   12.17   26.26   1
   8  10  16  112.44   40.10   1
   9  10  16   70.53   27.47   1
  10  10  16 1125.94  174.42   1
 -14  11  16   22.78   50.68   1
 -13  11  16    2.66   18.27   1
 -12  11  16    1.86   17.69   1
 -11  11  16   31.70   24.93   1
 -10  11  16   -2.90   20.18   1
  -9  11  16    3.77   15.45   1
  -8  11  16  120.63   37.87   1
  -7  11  16   40.41   28.42   1
  -6  11  16   -3.89   22.02   1
  -5  11  16    0.82   25.87   1
  -4  11  16   95.08   31.54   1
  -3  11  16  348.68   45.54   1
  -2  11  16    7.12   22.80   1
  -1  11  16    3.60   16.84   1
   0  11  16  636.17   63.64   1
   1  11  16   42.14   26.53   1
   2  11  16   12.36   19.67   1
   3  11  16   35.21   23.23   1
   4  11  16 1178.38  171.06   1
   5  11  16  140.63   42.22   1
   6  11  16    8.33   22.12   1
   7  11  16  177.62   45.30   1
   8  11  16  256.87   73.78   1
   9  11  16  121.43   31.55   1
 -13  12  16   17.26   28.46   1
 -12  12  16   -2.61   23.50   1
 -11  12  16    6.31   17.37   1
 -10  12  16   24.18   20.06   1
  -9  12  16  117.53   30.55   1
  -8  12  16   13.12   22.38   1
  -7  12  16   38.72   22.83   1
  -6  12  16  826.65  141.00   1
  -5  12  16   11.38   25.71   1
  -4  12  16    1.02   19.54   1
  -3  12  16   17.15   26.37   1
  -2  12  16 2180.88  283.23   1
  -1  12  16    2.35   19.05   1
   0  12  16    6.98   21.43   1
   1  12  16   93.54   35.54   1
   2  12  16   -0.10   16.29   1
   3  12  16    0.37   11.76   1
   4  12  16    6.13   19.13   1
   5  12  16   10.24   26.47   1
   6  12  16   75.18   31.83   1
   7  12  16   12.11   21.40   1
 -11  13  16   50.12   39.42   1
 -10  13  16   -2.78   25.17   1
  -9  13  16    2.94   16.00   1
  -8  13  16 2736.41  257.84   1
  -7  13  16   40.47   29.31   1
  -6  13  16   -1.41   14.16   1
  -5  13  16   16.84   20.45   1
  -4  13  16 1293.61  196.11   1
  -3  13  16   53.81   30.54   1
  -2  13  16    3.86   15.17   1
  -1  13  16   39.42   27.30   1
   0  13  16  310.75   39.38   1
   1  13  16   52.78   25.77   1
   2  13  16    6.24   13.83   1
   3  13  16   42.25   24.32   1
   4  13  16   23.97   17.35   1
   5  13  16    1.36   19.39   1
   6  13  16    4.53   30.88   1
  -8  14  16    0.66   14.10   1
  -7  14  16    5.44   18.91   1
  -6  14  16   41.45   36.13   1
  -5  14  16    8.32   24.94   1
  -4  14  16   15.36   26.82   1
  -3  14  16   11.63   21.78   1
  -2  14  16  288.21   58.39   1
  -1  14  16    4.60   14.67   1
   0  14  16    5.19   19.92   1
   1  14  16    4.40   15.86   1
   2  14  16  112.63   38.52   1
   3  14  16    6.29   59.59   1
  -3  15  16    4.07   34.42   1
 -19   1  17 1399.14  123.14   1
 -18   1  17  127.94   62.88   1
 -17   1  17   -2.31   13.16   1
 -16   1  17   39.54   23.31   1
 -15   1  17  696.72   52.19   1
 -14   1  17    0.44   18.09   1
 -13   1  17    0.52   18.79   1
 -12   1  17   -1.93   19.27   1
 -11   1  17  683.84   55.12   1
 -10   1  17   86.66   36.87   1
  -9   1  17    1.20   21.67   1
  -8   1  17   55.13   39.32   1
  -7   1  1717937.00  532.95   1
  -6   1  17    9.60   25.76   1
  -5   1  17   23.17   26.49   1
  -4   1  17  753.48   55.81   1
  -3   1  17 6761.59  198.43   1
  -2   1  17   62.27   21.77   1
  -1   1  17    3.66   13.61   1
   0   1  17    0.90   14.32   1
   1   1  17 5841.21  164.50   1
   2   1  17   83.82   35.18   1
   3   1  17   15.45   28.37   1
   4   1  17  180.91   52.44   1
   5   1  17  224.75   47.98   1
   6   1  17  463.26   51.26   1
   7   1  17   20.41   23.34   1
   8   1  17  341.64   62.59   1
   9   1  17  453.19   69.44   1
  10   1  17    7.31   60.57   1
  11   1  17   12.21   37.02   1
  12   1  17   50.34   51.42   1
  13   1  17  212.09   57.58   1
 -19   2  17   -0.56   33.76   1
 -18   2  17  132.12   62.33   1
 -17   2  17   -0.44   13.22   1
 -16   2  17    1.80   15.43   1
 -15   2  17   23.74   20.59   1
 -14   2  17    3.90   20.77   1
 -13   2  17 1041.94   77.13   1
 -12   2  17   36.66   30.83   1
 -11   2  17   -0.17   17.70   1
 -10   2  17  296.58   38.76   1
  -9   2  17  124.78   39.24   1
  -8   2  17  179.44   39.03   1
  -7   2  17  136.57   86.24   1
  -6   2  17   40.12   39.06   1
  -5   2  17 7268.47  228.87   1
  -4   2  17  827.81   79.31   1
  -3   2  17   10.00   18.82   1
  -2   2  17   19.35   17.32   1
  -1   2  17  288.19   34.81   1
   0   2  17   -0.65   12.36   1
   1   2  17    6.25   16.52   1
   2   2  17  513.27   67.66   1
   3   2  17 2247.25  115.91   1
   4   2  17  209.33   43.90   1
   5   2  17    2.03   19.06   1
   6   2  17   18.27   36.88   1
   7   2  17 4456.72  203.85   1
   8   2  17  643.15   72.18   1
   9   2  17   37.55   29.21   1
  10   2  17  140.97   40.97   1
  11   2  17   96.73   61.75   1
  12   2  17    9.79   39.09   1
  13   2  17   -6.78   39.71   1
 -19   3  17 1134.72  123.92   1
 -18   3  17   49.52   40.26   1
 -17   3  17   10.91   18.52   1
 -16   3  17    2.46   14.56   1
 -15   3  17   29.37   23.57   1
 -14   3  17   11.43   20.07   1
 -13   3  17    7.25   21.59   1
 -12   3  17   56.90   36.60   1
 -11   3  17    8.26   27.95   1
 -10   3  17   -3.15   18.03   1
  -9   3  17   90.39   35.02   1
  -8   3  17   80.87   32.65   1
  -7   3  17  552.02   45.65   1
  -6   3  17   10.93   26.75   1
  -5   3  17   -1.70   24.50   1
  -4   3  17  149.83   26.03   1
  -3   3  17  747.93   55.04   1
  -2   3  17    3.21   17.01   1
  -1   3  17    1.79   17.22   1
   0   3  17   92.76   25.07   1
   1   3  17  530.20   44.08   1
   2   3  17  748.16   69.01   1
   3   3  17   51.64   32.39   1
   4   3  17    3.54   20.11   1
   5   3  17 1601.16   85.34   1
   6   3  17  100.47   45.26   1
   7   3  17    9.81   26.81   1
   8   3  17    1.83   23.74   1
   9   3  17  481.14   55.39   1
  10   3  17   36.87   27.97   1
  11   3  17    5.24   23.97   1
  12   3  17    5.37   10.48   1
  13   3  17   94.07  164.70   1
 -18   4  17    0.76   18.79   1
 -17   4  17  200.84   30.03   1
 -16   4  17   10.76   20.75   1
 -15   4  17   -5.07   20.73   1
 -14   4  17   44.30   31.78   1
 -13   4  17 1474.93   80.50   1
 -12   4  17   11.70   22.70   1
 -11   4  17    4.12   21.75   1
 -10   4  17   67.47   37.13   1
  -9   4  17 1403.57   77.56   1
  -8   4  17  134.35   35.96   1
  -7   4  17   35.96   24.83   1
  -6   4  17   22.51   30.50   1
  -5   4  17  230.80   40.15   1
  -4   4  17   71.98   34.87   1
  -3   4  17   43.00   25.74   1
  -2   4  17   25.80   30.06   1
  -1   4  17 1762.94   70.82   1
   0   4  17  325.29   34.82   1
   1   4  17  287.46   43.32   1
   2   4  17   -2.18   22.69   1
   3   4  17 2383.77  114.85   1
   4   4  17   14.77   26.95   1
   5   4  17    0.68   25.72   1
   6   4  17   18.55   35.82   1
   7   4  17  522.47   64.21   1
   8   4  17   66.55   41.51   1
   9   4  17  300.81   54.90   1
  10   4  17  362.05   81.49   1
  11   4  17 1762.67   96.76   1
  12   4  17   -4.62   18.53   1
  13   4  17    9.99   39.23   1
 -18   5  17    2.29   22.07   1
 -17   5  17    0.97   11.31   1
 -16   5  17    7.93   17.03   1
 -15   5  17  108.63   30.45   1
 -14   5  17   -4.01   19.26   1
 -13   5  17    7.12   18.56   1
 -12   5  17   97.33   44.55   1
 -11   5  17 1811.16  102.53   1
 -10   5  17    5.19   20.66   1
  -9   5  17   52.22   60.66   1
  -8   5  17   97.67   40.37   1
  -7   5  17  356.40   49.83   1
  -6   5  17  185.92   50.02   1
  -5   5  17   26.35   22.58   1
  -4   5  17  496.11   49.19   1
  -3   5  17  714.61   52.38   1
  -2   5  17  403.89   48.39   1
  -1   5  17  636.35   55.10   1
   0   5  17    4.09   15.51   1
   1   5  17   85.48   38.66   1
   2   5  17  517.95   60.64   1
   3   5  17   -0.43   18.43   1
   4   5  17  237.58   55.86   1
   5   5  17  193.44   51.95   1
   6   5  17   44.70   35.81   1
   7   5  17  515.24   68.75   1
   8   5  17    9.63   28.58   1
   9   5  17 2034.59  106.95   1
  10   5  17  601.10  117.27   1
  11   5  17   64.52   24.85   1
  12   5  17    7.25   22.79   1
 -18   6  17  212.08   45.53   1
 -17   6  17  967.84   66.98   1
 -16   6  17    4.01   13.53   1
 -15   6  17   -0.21   11.14   1
 -14   6  17    9.31   20.10   1
 -13   6  17  961.81   59.33   1
 -12   6  17   14.38   29.90   1
 -11   6  17  584.03   76.75   1
 -10   6  17   21.24   41.33   1
  -9   6  17 1485.26  117.22   1
  -8   6  17   13.66   34.52   1
  -7   6  17    1.07   14.93   1
  -6   6  17   25.57   21.18   1
  -5   6  17  254.28   36.04   1
  -4   6  17    0.50   15.04   1
  -3   6  17 1285.14   89.66   1
  -2   6  17  151.97   38.67   1
  -1   6  17   66.01   26.80   1
   0   6  17  148.40   33.59   1
   1   6  17  127.72   32.12   1
   2   6  17   27.17   26.82   1
   3   6  17 3481.02  159.15   1
   4   6  17   42.23   43.68   1
   5   6  17  763.48   85.22   1
   6   6  17  166.81   47.38   1
   7   6  17  255.07   52.52   1
   8   6  17   95.16   44.04   1
   9   6  17  110.89   39.72   1
  10   6  17   13.84   29.13   1
  11   6  17  321.95   42.54   1
  12   6  17    4.75   16.96   1
 -17   7  17    0.95   21.45   1
 -16   7  17  348.82   32.48   1
 -15   7  17   47.31   20.13   1
 -14   7  17    5.42   28.53   1
 -13   7  17    3.58   26.48   1
 -12   7  17  480.79   62.35   1
 -11   7  17   42.97   34.99   1
 -10   7  17   41.59   47.86   1
  -9   7  17  236.30   64.67   1
  -8   7  17  598.96   75.78   1
  -7   7  17  122.97   41.35   1
  -6   7  17   45.01   26.09   1
  -5   7  17    5.08   22.08   1
  -4   7  17  169.16   33.26   1
  -3   7  17 1384.84   76.86   1
  -2   7  17  113.22   33.46   1
  -1   7  17    2.63   16.75   1
   0   7  17   26.14   27.85   1
   1   7  17  312.77   38.69   1
   2   7  17  755.65   65.86   1
   3   7  17  113.38   46.51   1
   4   7  17    2.61   26.48   1
   5   7  17  316.06   63.81   1
   6   7  17  258.55   60.82   1
   7   7  17  391.58   67.86   1
   8   7  17  169.93   56.54   1
   9   7  17  395.04   61.96   1
  10   7  17  547.59   53.59   1
  11   7  17  275.71   41.30   1
 -16   8  17    3.40   25.44   1
 -15   8  17   52.39   19.12   1
 -14   8  17  146.46   39.45   1
 -13   8  17   26.10   32.68   1
 -12   8  17    5.89   30.07   1
 -11   8  17   48.17   33.90   1
 -10   8  17    4.12   22.89   1
  -9   8  17   27.55   40.11   1
  -8   8  17  513.22   64.11   1
  -7   8  17  207.39   36.20   1
  -6   8  17   40.64   34.78   1
  -5   8  17   99.19   35.75   1
  -4   8  17   92.98   34.53   1
  -3   8  17    8.39   22.63   1
  -2   8  17  102.05   29.34   1
  -1   8  17   94.48   28.07   1
   0   8  17   87.17   33.39   1
   1   8  17   -1.64   19.02   1
   2   8  17   50.83   27.74   1
   3   8  17   -1.51   22.00   1
   4   8  17   13.90   31.49   1
   5   8  17 2005.45  265.51   1
   6   8  17  305.62   68.73   1
   7   8  17  151.37   43.85   1
   8   8  17  268.33   52.87   1
   9   8  17    1.84   16.51   1
  10   8  17   61.56   28.71   1
  11   8  17  137.32   48.86   1
 -15   9  17   20.50   18.08   1
 -14   9  17   -1.89   16.20   1
 -13   9  17   46.65   27.93   1
 -12   9  17   -0.89   20.58   1
 -11   9  17   41.67   28.66   1
 -10   9  17   -1.12   21.29   1
  -9   9  17  341.59   64.32   1
  -8   9  17   13.51   36.04   1
  -7   9  17   57.17   30.06   1
  -6   9  17   28.49   28.24   1
  -5   9  17  592.63   60.41   1
  -4   9  17   33.10   23.98   1
  -3   9  17  117.33   28.34   1
  -2   9  17    5.04   17.85   1
  -1   9  17  256.26   38.43   1
   0   9  17   72.92   36.87   1
   1   9  17    8.62   23.92   1
   2   9  17    8.60   24.40   1
   3   9  17  731.23  121.75   1
   4   9  17  208.77   54.46   1
   5   9  17  100.40   44.50   1
   6   9  17    4.86   28.39   1
   7   9  17 1053.75  164.54   1
   8   9  17  116.96   41.01   1
   9   9  17   68.86   28.98   1
  10   9  17  104.14   73.28   1
 -14  10  17   11.86   36.98   1
 -13  10  17   -1.09   13.18   1
 -12  10  17   58.49   29.17   1
 -11  10  17   99.75   31.95   1
 -10  10  17    1.99   18.17   1
  -9  10  17   19.61   32.56   1
  -8  10  17   15.54   20.81   1
  -7  10  17  913.51  110.07   1
  -6  10  17  157.28   37.46   1
  -5  10  17    5.39   21.42   1
  -4  10  17  189.33   48.87   1
  -3  10  17    5.76   18.22   1
  -2  10  17   13.02   17.02   1
  -1  10  17   52.89   25.20   1
   0  10  17    3.35   20.29   1
   1  10  17   16.10   25.27   1
   2  10  17  333.94   48.54   1
   3  10  17   45.25   32.82   1
   4  10  17  199.46  141.13   1
   5  10  17 3064.22  599.08   1
   6  10  17  117.82   38.12   1
   7  10  17   58.02   33.97   1
   8  10  17  119.30   39.39   1
   9  10  17   44.04   31.47   1
 -13  11  17  181.57   47.84   1
 -12  11  17   -2.18   17.97   1
 -11  11  17    4.50   14.30   1
 -10  11  17    9.87   24.68   1
  -9  11  17  406.76   68.38   1
  -8  11  17   13.71   24.98   1
  -7  11  17   13.93   32.01   1
  -6  11  17   38.33   29.48   1
  -5  11  17  355.74   51.56   1
  -4  11  17    1.21   16.68   1
  -3  11  17    5.84   19.38   1
  -2  11  17   43.84   23.30   1
  -1  11  17  319.05   45.04   1
   0  11  17   55.04   28.75   1
   1  11  17    9.01   22.26   1
   2  11  17   33.40   30.53   1
   3  11  17  459.97   74.68   1
   4  11  17  155.52   37.91   1
   5  11  17   -0.40   21.16   1
   6  11  17    3.54   22.42   1
   7  11  17   77.67   36.28   1
 -12  12  17   39.44   40.07   1
 -11  12  17 1429.65  123.04   1
 -10  12  17   11.21   32.07   1
  -9  12  17    3.35   12.16   1
  -8  12  17    1.09   16.64   1
  -7  12  17 1763.37  227.10   1
  -6  12  17   40.67   31.92   1
  -5  12  17   11.43   17.90   1
  -4  12  17  189.93   32.34   1
  -3  12  17 3299.79  345.47   1
  -2  12  17   91.01   30.22   1
  -1  12  17   -4.28   18.37   1
   0  12  17   16.61   25.81   1
   1  12  17  531.34   62.43   1
   2  12  17    9.45   15.98   1
   3  12  17    0.78   10.81   1
   4  12  17   62.23   31.39   1
   5  12  17   15.30   21.62   1
   6  12  17   18.89   24.19   1
  -9  13  17  832.53   78.35   1
  -8  13  17   45.38   28.76   1
  -7  13  17    1.95   15.85   1
  -6  13  17   11.62   15.28   1
  -5  13  17  217.57   59.25   1
  -4  13  17   91.50   30.82   1
  -3  13  17   40.37   23.52   1
  -2  13  17   97.87   29.50   1
  -1  13  17  125.49   37.68   1
   0  13  17   25.94   24.05   1
   1  13  17   -0.65   14.99   1
   2  13  17   60.07   27.25   1
   3  13  17  230.70   40.24   1
   4  13  17   62.75   29.00   1
  -6  14  17    4.16   21.35   1
  -5  14  17    1.07   14.54   1
  -4  14  17   35.51   24.54   1
  -3  14  17    7.94   24.82   1
  -2  14  17  250.92   56.14   1
  -1  14  17   -2.58   23.43   1
   0  14  17   72.74   32.06   1
 -18   0  18  525.57   99.93   1
 -17   0  18   97.37   39.60   1
 -16   0  18   -5.67   24.04   1
 -15   0  18   -0.37   19.37   1
 -14   0  18   93.62   33.72   1
 -13   0  18   32.90   40.01   1
 -12   0  18   -2.41   29.96   1
 -11   0  18  188.93   50.61   1
 -10   0  18 7946.12  361.95   1
  -9   0  18    6.42   29.38   1
  -8   0  18    3.47   30.39   1
  -7   0  18  312.43   74.89   1
  -6   0  1849753.10 2207.03   1
  -5   0  18   79.48   72.57   1
  -4   0  18   78.15  109.76   1
  -3   0  18 1107.42  999.76   1
  -2   0  1812414.90  608.30   1
  -1   0  18    1.59   16.36   1
   0   0  18   -0.51   25.51   1
   1   0  18   87.72   36.64   1
   2   0  18 1460.42  103.15   1
   3   0  18    4.60   34.83   1
   4   0  18    0.82   46.33   1
   5   0  18   37.97   76.62   1
   6   0  18 1689.25  182.77   1
   7   0  18   -3.67   37.82   1
   8   0  18    4.31   34.78   1
   9   0  18  194.31  158.78   1
  10   0  18   -2.59   43.67   1
  11   0  18  386.41  101.04   1
  12   0  18    7.77   40.34   1
 -18   1  18   -0.84   37.02   1
 -17   1  18    9.60   21.12   1
 -16   1  18  648.11   57.79   1
 -15   1  18    4.00   20.31   1
 -14   1  18   -0.53   17.70   1
 -13   1  18   -3.74   20.24   1
 -12   1  18  608.11   51.73   1
 -11   1  18    1.24   18.86   1
 -10   1  18   59.92   55.36   1
  -9   1  18   51.85   32.60   1
  -8   1  18 1456.08   78.19   1
  -7   1  18  100.57   42.91   1
  -6   1  18  427.16  449.67   1
  -5   1  18  156.34   44.49   1
  -4   1  18 4052.96  155.53   1
  -3   1  18   34.67   23.22   1
  -2   1  18   39.05   25.72   1
  -1   1  18   25.43   17.39   1
   0   1  18  199.95   28.39   1
   1   1  18    4.49   27.35   1
   2   1  18    8.56   22.99   1
   3   1  18  202.80   46.49   1
   4   1  18  110.61   36.07   1
   5   1  18   21.16   28.34   1
   6   1  18    4.88   16.60   1
   7   1  18  350.70   53.23   1
   8   1  18 1681.36  181.57   1
   9   1  18   12.67   25.69   1
  10   1  18    7.49   44.28   1
  11   1  18   16.96   43.76   1
  12   1  18   18.15   52.30   1
 -18   2  18   41.54   44.59   1
 -17   2  18   -3.56   11.94   1
 -16   2  18   -1.14   13.76   1
 -15   2  18  234.66   40.80   1
 -14   2  18   15.05   26.63   1
 -13   2  18    3.53   22.32   1
 -12   2  18    5.95   18.75   1
 -11   2  18   28.65   25.73   1
 -10   2  18    1.45   19.69   1
  -9   2  18  172.15   46.59   1
  -8   2  18   16.62   29.89   1
  -7   2  18   46.92   32.88   1
  -6   2  18 3349.72  130.46   1
  -5   2  18   30.47   26.61   1
  -4   2  18   48.34   34.43   1
  -3   2  18    1.56   14.91   1
  -2   2  18  320.89   40.41   1
  -1   2  18   34.99   21.49   1
   0   2  18   -1.24   15.73   1
   1   2  18    3.65   21.14   1
   2   2  18 1998.06  104.87   1
   3   2  18   -2.70   22.41   1
   4   2  18    4.26   19.64   1
   5   2  18   12.26   21.79   1
   6   2  18 3078.35  139.09   1
   7   2  18  251.56   52.48   1
   8   2  18   28.74   25.77   1
   9   2  18  165.65   45.40   1
  10   2  18    7.20   28.63   1
  11   2  18   74.32   57.10   1
  12   2  18    0.47   25.27   1
 -18   3  18    8.29   43.25   1
 -17   3  18    6.93   11.27   1
 -16   3  18  191.12   30.19   1
 -15   3  18   35.69   21.49   1
 -14   3  18   14.56   22.20   1
 -13   3  18   48.82   37.32   1
 -12   3  18  331.17   48.36   1
 -11   3  18    1.56   16.42   1
 -10   3  18   -1.67   19.16   1
  -9   3  18  228.48   42.67   1
  -8   3  18  135.09   35.12   1
  -7   3  18   26.29   33.31   1
  -6   3  18   15.10   23.85   1
  -5   3  18    2.85   15.05   1
  -4   3  18   92.47   30.95   1
  -3   3  18  149.63   33.41   1
  -2   3  18   -0.63   15.86   1
  -1   3  18   70.34   24.21   1
   0   3  18  973.69   64.36   1
   1   3  18   43.25   20.98   1
   2   3  18  310.67  190.28   1
   3   3  18  107.29   37.59   1
   4   3  18 2556.72  119.39   1
   5   3  18   11.95   29.49   1
   6   3  18    3.80   27.03   1
   7   3  18  305.96   59.35   1
   8   3  18 2334.38  131.42   1
   9   3  18   46.76   41.91   1
  10   3  18    2.51   13.31   1
  11   3  18    1.99   15.25   1
  12   3  18 1518.39  117.23   1
 -18   4  18    6.29   37.17   1
 -17   4  18   26.03   18.30   1
 -16   4  18   -0.07   11.41   1
 -15   4  18    1.10   16.21   1
 -14   4  18    9.44   18.37   1
 -13   4  18   29.29   25.73   1
 -12   4  18   19.27   27.15   1
 -11   4  18   58.13   37.10   1
 -10   4  18  154.11   73.89   1
  -9   4  18  256.65   43.49   1
  -8   4  18   18.14   21.54   1
  -7   4  18  360.62   51.31   1
  -6   4  18  423.58   55.64   1
  -5   4  18   -0.98   18.85   1
  -4   4  18   32.27   26.57   1
  -3   4  18   40.75   29.80   1
  -2   4  18  916.84   66.82   1
  -1   4  18   19.39   26.82   1
   0   4  18   59.73   25.67   1
   1   4  18 1098.66   75.70   1
   2   4  18    8.88   24.45   1
   3   4  18  287.05   62.31   1
   4   4  18   26.27   36.10   1
   5   4  18   10.97   30.71   1
   6   4  18  576.06   68.31   1
   7   4  18    5.75   23.87   1
   8   4  18   28.81   27.86   1
   9   4  18  522.77   64.18   1
  10   4  18  771.32   55.81   1
  11   4  18    7.91   19.93   1
  12   4  18    9.76   24.29   1
 -17   5  18    6.13   16.85   1
 -16   5  18  453.07   35.96   1
 -15   5  18   96.47   29.44   1
 -14   5  18    3.73   17.01   1
 -13   5  18   12.40   25.75   1
 -12   5  18  256.19   47.00   1
 -11   5  18  117.21   34.79   1
 -10   5  18   17.12   41.70   1
  -9   5  18   64.98   45.19   1
  -8   5  18  912.56   70.68   1
  -7   5  18   23.78   31.68   1
  -6   5  18  279.56   48.36   1
  -5   5  18  163.28   39.40   1
  -4   5  18    2.06   18.92   1
  -3   5  18  105.49   36.36   1
  -2   5  18   11.07   20.31   1
  -1   5  18  255.76   37.47   1
   0   5  18   51.76   29.61   1
   1   5  18   25.98   29.62   1
   2   5  18  395.18   53.85   1
   3   5  18    3.78   28.35   1
   4   5  18   30.71   39.11   1
   5   5  18   27.06   34.28   1
   6   5  18   12.44   32.68   1
   7   5  18  262.02   62.41   1
   8   5  18  615.75   66.76   1
   9   5  18  191.52   41.51   1
  10   5  18   95.67   38.18   1
  11   5  18   28.01   18.26   1
 -17   6  18  729.16   93.53   1
 -16   6  18   -0.98    9.76   1
 -15   6  18   40.47   22.83   1
 -14   6  18  206.34   33.60   1
 -13   6  18  646.84   69.66   1
 -12   6  18  250.11   65.95   1
 -11   6  18 1063.34   85.65   1
 -10   6  18  165.07   55.25   1
  -9   6  18  762.11   77.36   1
  -8   6  18   94.12   55.51   1
  -7   6  18   53.57   32.01   1
  -6   6  18   32.44   31.15   1
  -5   6  18  190.86   38.26   1
  -4   6  18   16.89   29.49   1
  -3   6  18 1106.27   73.24   1
  -2   6  18 1263.16   66.30   1
  -1   6  18  379.48   49.74   1
   0   6  18  375.75   48.02   1
   1   6  18  369.83   39.72   1
   2   6  18   23.73   27.28   1
   3   6  18 1708.76  430.45   1
   4   6  18    2.73   28.48   1
   5   6  18  397.66  114.39   1
   6   6  18  483.09  121.62   1
   7   6  18  437.54   54.78   1
   8   6  18  241.16   47.26   1
   9   6  18   11.79   23.61   1
  10   6  18   51.40   27.97   1
  11   6  18  262.98   35.61   1
 -16   7  18  385.82   51.14   1
 -15   7  18   26.11   27.50   1
 -14   7  18   17.73   25.84   1
 -13   7  18   44.16   31.90   1
 -12   7  18  351.54   65.96   1
 -11   7  18   32.69   38.65   1
 -10   7  18   61.67   35.11   1
  -9   7  18   39.40   41.26   1
  -8   7  18  183.91   52.25   1
  -7   7  18   13.59   33.05   1
  -6   7  18   26.23   26.14   1
  -5   7  18   76.56   30.74   1
  -4   7  18  100.89   31.86   1
  -3   7  18 1394.82   78.89   1
  -2   7  18  206.22   36.33   1
  -1   7  18    5.73   17.75   1
   0   7  18   38.58   31.03   1
   1   7  18  245.23   38.14   1
   2   7  18 1336.62  145.39   1
   3   7  18  237.44   58.08   1
   4   7  18    0.60   41.50   1
   5   7  18  294.80   79.38   1
   6   7  18  501.88   73.30   1
   7   7  18  441.16   56.24   1
   8   7  18  809.24   71.37   1
   9   7  18   54.98   36.51   1
  10   7  18  616.34   94.56   1
 -15   8  18    8.10   20.50   1
 -14   8  18  147.89   28.35   1
 -13   8  18    4.28   17.46   1
 -12   8  18   36.36   29.02   1
 -11   8  18   78.75   36.72   1
 -10   8  18    8.39   23.91   1
  -9   8  18   12.23   32.56   1
  -8   8  18  355.75   69.98   1
  -7   8  18   51.43   55.71   1
  -6   8  18    4.19   22.69   1
  -5   8  18   79.16   27.71   1
  -4   8  18  115.59   29.42   1
  -3   8  18   26.82   23.60   1
  -2   8  18   71.32   26.21   1
  -1   8  18    4.58   15.35   1
   0   8  18   -1.39   14.50   1
   1   8  18   33.83   34.65   1
   2   8  18   35.22   25.27   1
   3   8  18   -1.18   27.44   1
   4   8  18  107.46   47.28   1
   5   8  18 1276.16  106.14   1
   6   8  18    1.86   25.69   1
   7   8  18  424.74   66.49   1
   8   8  18  179.89   49.64   1
   9   8  18   28.63   27.24   1
 -14   9  18   87.40   25.00   1
 -13   9  18   37.99   25.28   1
 -12   9  18   27.60   29.89   1
 -11   9  18   91.15   40.87   1
 -10   9  18   21.97   29.39   1
  -9   9  18  133.82   46.12   1
  -8   9  18  128.91   51.62   1
  -7   9  18    3.28   21.64   1
  -6   9  18  509.46   56.58   1
  -5   9  18  151.09   47.59   1
  -4   9  18  124.50   28.91   1
  -3   9  18  155.81   34.67   1
  -2   9  18  174.72   41.32   1
  -1   9  18    6.69   22.14   1
   0   9  18   82.23   32.84   1
   1   9  18   16.91   23.78   1
   2   9  18   38.45   23.64   1
   3   9  18  197.66   53.94   1
   4   9  18  176.84   54.91   1
   5   9  18  261.17   56.34   1
   6   9  18  184.95   43.01   1
   7   9  18  371.61   46.90   1
   8   9  18    8.22   19.93   1
 -13  10  18    2.25   18.25   1
 -12  10  18  153.48   49.45   1
 -11  10  18   -0.63   17.73   1
 -10  10  18    8.13   20.86   1
  -9  10  18   40.63   29.49   1
  -8  10  18  110.98   37.75   1
  -7  10  18   91.26   32.55   1
  -6  10  18   86.07   33.86   1
  -5  10  18   -0.48   15.23   1
  -4  10  18  285.05   43.34   1
  -3  10  18    2.71   13.04   1
  -2  10  18    4.99   14.35   1
  -1  10  18   40.61   31.54   1
   0  10  18   15.15   21.70   1
   1  10  18   -5.14   20.71   1
   2  10  18   54.45   27.23   1
   3  10  18   33.67   24.75   1
   4  10  18   32.34   28.36   1
   5  10  18  165.12   40.58   1
   6  10  18   17.87   27.79   1
   7  10  18   32.47   30.22   1
 -12  11  18    0.54   20.21   1
 -11  11  18   10.58   15.11   1
 -10  11  18  350.59   59.97   1
  -9  11  18   21.92   22.87   1
  -8  11  18   -0.33   10.47   1
  -7  11  18  136.84   31.15   1
  -6  11  18  103.28   27.73   1
  -5  11  18   21.96   26.49   1
  -4  11  18    3.32   17.79   1
  -3  11  18   26.63   20.15   1
  -2  11  18   26.34   28.64   1
  -1  11  18   10.48   21.64   1
   0  11  18    4.69   20.24   1
   1  11  18   46.60   32.91   1
   2  11  18  393.46   60.05   1
   3  11  18   38.96   31.85   1
   4  11  18    8.62   21.66   1
   5  11  18    2.50   17.81   1
   6  11  18   11.73   21.34   1
 -10  12  18    0.17   24.03   1
  -9  12  18   18.92   28.30   1
  -8  12  18 1256.33   84.74   1
  -7  12  18   48.25   19.67   1
  -6  12  18    4.50   15.41   1
  -5  12  18   23.96   22.48   1
  -4  12  18 1438.80  237.71   1
  -3  12  18  194.87   32.48   1
  -2  12  18    8.43   16.77   1
  -1  12  18   45.50   20.83   1
   0  12  18  398.45   43.99   1
   1  12  18   11.70   18.60   1
   2  12  18    0.96   15.08   1
   3  12  18   19.67   37.05   1
   4  12  18   10.94   19.51   1
  -7  13  18    9.98   30.95   1
  -6  13  18    2.96   18.17   1
  -5  13  18    4.83   21.66   1
  -4  13  18    5.13   15.97   1
  -3  13  18   -1.57   13.75   1
  -2  13  18  768.44  112.03   1
  -1  13  18   34.69   27.81   1
   0  13  18    0.69   11.56   1
   1  13  18    2.84   21.01   1
 -18   1  19   73.19   47.85   1
 -17   1  19   30.15   15.92   1
 -16   1  19    2.05   16.38   1
 -15   1  19    5.15   17.43   1
 -14   1  19    1.96   16.93   1
 -13   1  19  496.98   42.11   1
 -12   1  19   63.51   33.47   1
 -11   1  19   -1.04   15.90   1
 -10   1  19   52.86   30.76   1
  -9   1  19  490.96   51.87   1
  -8   1  19  106.83   61.18   1
  -7   1  19   -1.00   21.41   1
  -6   1  19    2.18   19.44   1
  -5   1  19 1984.02   95.49   1
  -4   1  19  327.87   43.19   1
  -3   1  19    2.41   17.45   1
  -2   1  19    2.27   14.89   1
  -1   1  19 1061.28   47.84   1
   0   1  19   11.40   19.77   1
   1   1  19    9.85   22.43   1
   2   1  19  291.67   41.11   1
   3   1  19  100.98   44.28   1
   4   1  19   94.92   43.94   1
   5   1  19    6.25   29.47   1
   6   1  19   37.58   33.77   1
   7   1  19 1605.26   85.80   1
   8   1  19   25.27   41.94   1
   9   1  19    3.82   18.18   1
  10   1  19   17.77   37.56   1
  11   1  19 1805.42  138.62   1
 -17   2  19    2.20   18.49   1
 -16   2  19    2.90   14.47   1
 -15   2  19  656.80   57.23   1
 -14   2  19   26.54   26.71   1
 -13   2  19   13.04   23.44   1
 -12   2  19   15.91   21.77   1
 -11   2  19  369.36   48.15   1
 -10   2  19   10.38   30.39   1
  -9   2  19   26.09   28.46   1
  -8   2  19  163.99   43.10   1
  -7   2  19 2855.01  117.96   1
  -6   2  19   32.75   28.98   1
  -5   2  19    7.31   25.41   1
  -4   2  19  450.35   43.53   1
  -3   2  19  199.31   35.35   1
  -2   2  19   14.29   24.88   1
  -1   2  19    8.91   18.69   1
   0   2  19    1.96   17.24   1
   1   2  19    6.76   26.73   1
   2   2  19  749.29   79.20   1
   3   2  19   18.21   27.52   1
   4   2  19   21.85   27.21   1
   5   2  19 1343.23   82.22   1
   6   2  19   33.96   27.93   1
   7   2  19   19.97   25.79   1
   8   2  19  553.29   83.55   1
   9   2  19 1021.58   78.05   1
  10   2  19   25.07   29.11   1
  11   2  19   -0.89   26.08   1
 -17   3  19  256.01   43.05   1
 -16   3  19    0.90   11.55   1
 -15   3  19   17.09   20.85   1
 -14   3  19   69.97   42.56   1
 -13   3  19   39.02   29.12   1
 -12   3  19   20.71   23.77   1
 -11   3  19    5.07   19.24   1
 -10   3  19   28.60   29.30   1
  -9   3  19  343.54   41.31   1
  -8   3  19   30.54   30.07   1
  -7   3  19    0.00   15.37   1
  -6   3  19   29.49   32.61   1
  -5   3  19 2021.80  103.09   1
  -4   3  19   27.10   28.49   1
  -3   3  19   20.58   20.62   1
  -2   3  19    7.72   18.77   1
  -1   3  19  114.09   26.81   1
   0   3  19    2.19   16.38   1
   1   3  19    6.93   25.47   1
   2   3  19  302.58   49.01   1
   3   3  19 1376.47   87.82   1
   4   3  19   44.91   36.11   1
   5   3  19   10.98   29.94   1
   6   3  19  165.88   49.27   1
   7   3  19  201.47   47.17   1
   8   3  19  807.69   65.22   1
   9   3  19    8.36   17.15   1
  10   3  19    6.70   24.95   1
  11   3  19   36.32  104.19   1
 -17   4  19   11.87   26.93   1
 -16   4  19    6.58   14.53   1
 -15   4  19   93.65   25.34   1
 -14   4  19   32.49   25.23   1
 -13   4  19   16.13   30.77   1
 -12   4  19  151.89   36.84   1
 -11   4  19  117.52   34.28   1
 -10   4  19   17.38   28.98   1
  -9   4  19    8.21   19.74   1
  -8   4  19   37.45   34.62   1
  -7   4  19  431.76   63.18   1
  -6   4  19   22.81   36.73   1
  -5   4  19    0.33   22.18   1
  -4   4  19   15.57   23.10   1
  -3   4  19  115.75   31.43   1
  -2   4  19   16.16   25.39   1
  -1   4  19   20.04   20.36   1
   0   4  19  242.76   35.35   1
   1   4  19 1477.01   93.33   1
   2   4  19   10.06   27.34   1
   3   4  19    0.13   18.16   1
   4   4  19    3.00   20.79   1
   5   4  19  649.70   65.15   1
   6   4  19  523.94   66.58   1
   7   4  19   56.80   40.10   1
   8   4  19    9.76   30.27   1
   9   4  19    9.09   21.35   1
  10   4  19    1.85   11.26   1
 -16   5  19  105.20   21.63   1
 -15   5  19  110.68   26.52   1
 -14   5  19    0.19   15.83   1
 -13   5  19  126.08   31.39   1
 -12   5  19  531.35   69.70   1
 -11   5  19   18.66   34.59   1
 -10   5  19   13.92   28.69   1
  -9   5  19   -2.59   21.69   1
  -8   5  19   62.37   42.92   1
  -7   5  19   31.06   39.49   1
  -6   5  19  389.05   56.76   1
  -5   5  19  589.81   60.41   1
  -4   5  19   43.91   25.62   1
  -3   5  19  174.54   38.78   1
  -2   5  19  529.23   49.83   1
  -1   5  19   98.51   25.32   1
   0   5  19  360.05   48.76   1
   1   5  19   35.89   25.29   1
   2   5  19  586.51   54.41   1
   3   5  19  252.56   40.35   1
   4   5  19    4.44   23.12   1
   5   5  19  115.63   43.42   1
   6   5  19  210.11   43.83   1
   7   5  19 1368.73   80.66   1
   8   5  19    3.06   20.56   1
   9   5  19   30.84   25.42   1
  10   5  19   51.76   22.13   1
 -16   6  19  166.88   35.66   1
 -15   6  19  238.75   32.65   1
 -14   6  19    3.77   20.25   1
 -13   6  19  130.27   42.18   1
 -12   6  19  593.02   63.39   1
 -11   6  19 2164.84  129.83   1
 -10   6  19   68.51   37.54   1
  -9   6  19  320.55   59.22   1
  -8   6  19   16.04   23.19   1
  -7   6  19   61.32   41.29   1
  -6   6  19  137.57   47.54   1
  -5   6  19   88.84   31.56   1
  -4   6  19   15.79   21.63   1
  -3   6  19 1341.75   65.22   1
  -2   6  19  292.05   50.37   1
  -1   6  19  128.84   39.96   1
   0   6  19  335.12   47.70   1
   1   6  19    2.12   14.07   1
   2   6  19  187.07   39.29   1
   3   6  19  574.44   86.86   1
   4   6  19  474.43   66.78   1
   5   6  19  292.49   52.04   1
   6   6  19   23.51   28.08   1
   7   6  19   61.25   34.12   1
   8   6  19   98.90   41.20   1
   9   6  19  210.83   40.38   1
 -15   7  19    0.00   11.70   1
 -14   7  19    2.82   20.21   1
 -13   7  19  133.86   41.18   1
 -12   7  19   66.43   32.08   1
 -11   7  19   25.70   30.56   1
 -10   7  19   19.15   31.68   1
  -9   7  19   64.45   35.03   1
  -8   7  19  129.60   45.12   1
  -7   7  19    1.86   19.41   1
  -6   7  19  205.59   36.88   1
  -5   7  19    3.31   17.66   1
  -4   7  19   -2.15   19.22   1
  -3   7  19  544.75   47.56   1
  -2   7  19  141.34   32.02   1
  -1   7  19   72.27   29.64   1
   0   7  19    0.82   22.33   1
   1   7  19  365.09   76.48   1
   2   7  19 1352.44  133.45   1
   3   7  19   62.09   45.48   1
   4   7  19    6.90   29.46   1
   5   7  19   -2.05   21.57   1
   6   7  19  338.90   49.69   1
   7   7  19  490.39   52.86   1
   8   7  19  126.70   43.27   1
   9   7  19   22.77   20.25   1
 -14   8  19    6.01   16.83   1
 -13   8  19   -2.90   19.19   1
 -12   8  19    8.63   19.76   1
 -11   8  19   22.82   27.66   1
 -10   8  19   16.96   32.32   1
  -9   8  19   96.72   40.96   1
  -8   8  19  180.37   52.07   1
  -7   8  19    2.51   24.29   1
  -6   8  19  142.26   30.69   1
  -5   8  19  284.08   39.24   1
  -4   8  19    5.70   18.54   1
  -3   8  19   28.89   28.70   1
  -2   8  19   67.34   23.80   1
  -1   8  19   -1.19   14.59   1
   0   8  19  112.09   28.58   1
   1   8  19   26.28   33.40   1
   2   8  19  380.95   55.16   1
   3   8  19  309.22   58.12   1
   4   8  19   43.60   36.92   1
   5   8  19   69.09   44.33   1
   6   8  19   98.38   38.69   1
   7   8  19  205.03   40.17   1
   8   8  19   16.35   23.85   1
 -13   9  19    0.05   14.85   1
 -12   9  19   11.30   18.64   1
 -11   9  19  361.99   47.05   1
 -10   9  19   -1.55   17.60   1
  -9   9  19   66.62   31.12   1
  -8   9  19   67.88   38.81   1
  -7   9  19   10.21   25.86   1
  -6   9  19    5.08   18.24   1
  -5   9  19   76.99   28.31   1
  -4   9  19  119.37   32.13   1
  -3   9  19  533.71   54.12   1
  -2   9  19   12.84   20.31   1
  -1   9  19    1.64   17.50   1
   0   9  19   13.42   22.08   1
   1   9  19   -4.22   21.60   1
   2   9  19   94.49   45.90   1
   3   9  19   35.34   25.35   1
   4   9  19   14.28   21.67   1
   5   9  19 1180.62  252.80   1
   6   9  19    8.86   19.30   1
   7   9  19   -0.59   14.45   1
 -12  10  19   41.79   22.35   1
 -11  10  19    4.40   25.28   1
 -10  10  19    7.94   30.68   1
  -9  10  19    7.57   24.20   1
  -8  10  19    4.05   24.37   1
  -7  10  19   19.82   21.73   1
  -6  10  19   64.91   29.22   1
  -5  10  19  167.76   35.25   1
  -4  10  19  212.03   42.72   1
  -3  10  19   28.60   18.55   1
  -2  10  19   40.17   20.61   1
  -1  10  19   11.23   22.49   1
   0  10  19   19.63   23.37   1
   1  10  19   20.70   23.59   1
   2  10  19  112.23   39.01   1
   3  10  19   11.54   22.43   1
   4  10  19   35.20   27.77   1
   5  10  19   15.34   25.99   1
   6  10  19   26.14   41.22   1
 -10  11  19   11.99   24.84   1
  -9  11  19    2.78   20.55   1
  -8  11  19    6.61   25.46   1
  -7  11  19 1124.55  133.42   1
  -6  11  19    9.39   19.03   1
  -5  11  19   -3.69   15.71   1
  -4  11  19   58.48   21.68   1
  -3  11  19   75.52   25.45   1
  -2  11  19   19.25   13.90   1
  -1  11  19    2.91   14.56   1
   0  11  19    4.08   15.41   1
   1  11  19   21.31   16.10   1
   2  11  19   -1.35   26.07   1
   3  11  19   13.34   25.58   1
   4  11  19   11.92   29.18   1
  -8  12  19    9.73   22.32   1
  -7  12  19   13.83   24.58   1
  -6  12  19  159.18   23.58   1
  -5  12  19  819.48   79.97   1
  -4  12  19   17.05   22.32   1
  -3  12  19    3.44   23.79   1
  -2  12  19   16.25   21.51   1
  -1  12  19    6.83   25.28   1
   0  12  19   65.06   33.11   1
   1  12  19    7.59   29.66   1
   2  12  19   18.14   72.54   1
 -17   0  20   38.12   79.58   1
 -16   0  20  272.54   67.43   1
 -15   0  20   19.42   49.01   1
 -14   0  20    0.37   18.80   1
 -13   0  20  250.67   45.33   1
 -12   0  20  103.87   51.87   1
 -11   0  20   59.41   49.31   1
 -10   0  20    0.15   41.58   1
  -9   0  20   10.05   35.44   1
  -8   0  20 9298.59  434.90   1
  -7   0  20   16.20   50.57   1
  -6   0  20  248.48  268.81   1
  -5   0  20   49.96   54.51   1
  -4   0  20   96.49   47.45   1
  -3   0  20   12.88   30.78   1
  -2   0  20    3.26   20.91   1
  -1   0  20   26.14   32.28   1
   0   0  20    2.23   18.14   1
   1   0  20   41.19   31.08   1
   2   0  20   17.11   41.30   1
   3   0  20  279.59   81.37   1
   4   0  20   25.26   50.31   1
   5   0  20   11.79   43.72   1
   6   0  20    0.80   29.40   1
   7   0  20   24.46   49.22   1
   8   0  20  240.08   47.93   1
   9   0  20   -0.74   33.68   1
  10   0  20    2.96   59.59   1
 -17   1  20    5.09   24.27   1
 -16   1  20    1.73   12.88   1
 -15   1  20   -2.74   14.14   1
 -14   1  20  316.15   43.80   1
 -13   1  20   39.32   26.18   1
 -12   1  20    5.41   20.50   1
 -11   1  20    0.20   13.35   1
 -10   1  20   32.83   26.43   1
  -9   1  20    4.35   24.20   1
  -8   1  20    9.54   21.74   1
  -7   1  20    8.71   26.12   1
  -6   1  20 5961.58  219.43   1
  -5   1  20   34.31   26.94   1
  -4   1  20    3.21   19.65   1
  -3   1  20    0.29   12.77   1
  -2   1  20   72.08   20.71   1
  -1   1  20    0.93   10.30   1
   0   1  20    1.20   22.55   1
   1   1  20  315.35   42.87   1
   2   1  20 3773.04  155.20   1
   3   1  20    2.03   23.59   1
   4   1  20   -2.88   25.28   1
   5   1  20   17.59   35.48   1
   6   1  20   14.48   28.00   1
   7   1  20   14.67   22.95   1
   8   1  20    6.75   20.70   1
   9   1  20   42.30   20.81   1
  10   1  20    7.02   27.97   1
 -17   2  20    7.20   24.26   1
 -16   2  20 1336.51   68.60   1
 -15   2  20   -1.76   16.54   1
 -14   2  20    1.45   14.28   1
 -13   2  20   10.68   22.85   1
 -12   2  20  120.55   35.88   1
 -11   2  20    8.02   20.22   1
 -10   2  20    0.90   15.01   1
  -9   2  20  172.29   37.23   1
  -8   2  20  153.44   40.36   1
  -7   2  20   11.05   25.32   1
  -6   2  20    0.94   18.58   1
  -5   2  20    3.67   20.29   1
  -4   2  20  308.77   50.43   1
  -3   2  20    2.09   14.95   1
  -2   2  20    5.92   18.01   1
  -1   2  20   31.11   23.76   1
   0   2  20  173.66   34.38   1
   1   2  20   17.84   29.73   1
   2   2  20   25.43   25.85   1
   3   2  20    7.50   21.54   1
   4   2  20 2586.50  114.99   1
   5   2  20    2.58   15.35   1
   6   2  20    0.88   13.76   1
   7   2  20   -1.35   21.75   1
   8   2  20 2720.65  182.45   1
   9   2  20   17.47   19.53   1
  10   2  20    7.06   32.18   1
 -16   3  20    1.67   19.20   1
 -15   3  20    6.61   17.21   1
 -14   3  20   66.23   25.44   1
 -13   3  20    3.60   17.43   1
 -12   3  20    3.67   19.59   1
 -11   3  20   11.03   21.68   1
 -10   3  20  160.32   32.34   1
  -9   3  20   73.55   33.34   1
  -8   3  20    5.89   18.22   1
  -7   3  20  171.25   42.74   1
  -6   3  20  242.03   52.54   1
  -5   3  20   29.23   31.38   1
  -4   3  20   -0.08   21.59   1
  -3   3  20   19.23   27.00   1
  -2   3  20  748.18   49.32   1
  -1   3  20   21.58   19.67   1
   0   3  20    3.18   19.53   1
   1   3  20  277.24   42.14   1
   2   3  20  670.25   54.55   1
   3   3  20    3.81   21.44   1
   4   3  20    5.16   21.04   1
   5   3  20   42.82   28.10   1
   6   3  20 3109.57  154.28   1
   7   3  20   12.94   29.03   1
   8   3  20    7.63   17.33   1
   9   3  20   22.24   24.18   1
  10   3  20    7.89   26.05   1
 -16   4  20   38.96   30.51   1
 -15   4  20   -0.49   14.65   1
 -14   4  20   18.28   19.94   1
 -13   4  20   57.67   25.74   1
 -12   4  20  497.20   60.33   1
 -11   4  20    2.50   19.34   1
 -10   4  20   20.18   27.61   1
  -9   4  20   -0.04   20.10   1
  -8   4  20   27.49   32.61   1
  -7   4  20   28.20   29.46   1
  -6   4  20    8.68   24.27   1
  -5   4  20    1.92   18.90   1
  -4   4  20   65.63   34.97   1
  -3   4  20   23.99   22.79   1
  -2   4  20   -1.76   15.17   1
  -1   4  20  164.80   44.30   1
   0   4  20  432.08   43.22   1
   1   4  20  240.59   44.21   1
   2   4  20   23.11   28.54   1
   3   4  20   16.69   23.14   1
   4   4  20  161.25   32.55   1
   5   4  20   34.25   28.47   1
   6   4  20   91.95   36.49   1
   7   4  20  719.26   66.48   1
   8   4  20  187.25   49.26   1
   9   4  20   69.49   38.44   1
 -15   5  20  146.27   34.84   1
 -14   5  20   -1.12   12.57   1
 -13   5  20    3.72   18.46   1
 -12   5  20  428.01   59.26   1
 -11   5  20   40.71   36.84   1
 -10   5  20  598.68   67.17   1
  -9   5  20   -3.30   26.11   1
  -8   5  20    4.30   19.74   1
  -7   5  20   22.39   26.13   1
  -6   5  20  321.49   50.33   1
  -5   5  20   16.18   25.64   1
  -4   5  20   53.52   35.22   1
  -3   5  20  310.24   39.87   1
  -2   5  20 2114.06   88.81   1
  -1   5  20    1.42   14.97   1
   0   5  20  181.90   40.79   1
   1   5  20   57.14   29.79   1
   2   5  20 1193.52   83.55   1
   3   5  20  153.66   34.65   1
   4   5  20    1.90   17.93   1
   5   5  20   47.39   29.62   1
   6   5  20  841.02   65.25   1
   7   5  20  549.44   60.02   1
   8   5  20   67.87   41.74   1
   9   5  20    5.17   17.92   1
 -15   6  20  215.90   34.67   1
 -14   6  20   64.69   36.63   1
 -13   6  20   73.47   36.89   1
 -12   6  20  334.10   50.67   1
 -11   6  20 1194.92   83.47   1
 -10   6  20   48.95   49.05   1
  -9   6  20   88.78   45.99   1
  -8   6  20  443.60   49.41   1
  -7   6  20   35.32   28.71   1
  -6   6  20  265.31   46.78   1
  -5   6  20  176.41   39.90   1
  -4   6  20  130.66   36.85   1
  -3   6  20  156.22   34.51   1
  -2   6  20   30.12   23.36   1
  -1   6  20  653.34   68.10   1
   0   6  20   33.26   22.70   1
   1   6  20  235.78   43.44   1
   2   6  20   69.01   29.07   1
   3   6  20  800.42   85.73   1
   4   6  20  744.42   64.43   1
   5   6  20   64.14   36.23   1
   6   6  20   -0.36   19.36   1
   7   6  20  252.53   37.31   1
   8   6  20   26.37   24.82   1
 -14   7  20  133.27   37.38   1
 -13   7  20    2.72   18.14   1
 -12   7  20   98.68   36.57   1
 -11   7  20   12.98   27.30   1
 -10   7  20   12.71   36.40   1
  -9   7  20   28.33   36.54   1
  -8   7  20  192.43   48.31   1
  -7   7  20   38.74   28.52   1
  -6   7  20  283.99   47.73   1
  -5   7  20   33.98   22.72   1
  -4   7  20   14.09   21.35   1
  -3   7  20  293.70   38.03   1
  -2   7  20    2.20   15.29   1
  -1   7  20    1.75   14.80   1
   0   7  20   94.58   38.18   1
   1   7  20  383.47   53.14   1
   2   7  20  416.56   55.10   1
   3   7  20   32.12   29.37   1
   4   7  20   28.09   32.73   1
   5   7  20    4.75   23.01   1
   6   7  20    1.44   16.53   1
   7   7  20  116.35   32.07   1
 -13   8  20   16.60   25.81   1
 -12   8  20   13.77   30.27   1
 -11   8  20    5.22   21.18   1
 -10   8  20   28.47   33.07   1
  -9   8  20   19.12   27.70   1
  -8   8  20  128.48   40.13   1
  -7   8  20   85.36   40.78   1
  -6   8  20  643.78   51.45   1
  -5   8  20  243.23   32.33   1
  -4   8  20    7.46   17.18   1
  -3   8  20   19.53   21.15   1
  -2   8  20   28.86   18.03   1
  -1   8  20   29.35   22.97   1
   0   8  20   21.92   22.44   1
   1   8  20   18.03   18.00   1
   2   8  20  812.71   99.26   1
   3   8  20   60.99   25.99   1
   4   8  20   -1.64   23.15   1
   5   8  20    8.79   22.18   1
   6   8  20   62.55   29.71   1
 -12   9  20    1.98   24.97   1
 -11   9  20   72.50   26.80   1
 -10   9  20   13.23   26.25   1
  -9   9  20   29.71   31.53   1
  -8   9  20   -2.76   28.73   1
  -7   9  20    0.45   20.01   1
  -6   9  20   20.96   23.29   1
  -5   9  20   26.47   26.82   1
  -4   9  20   97.66   23.26   1
  -3   9  20  147.56   29.45   1
  -2   9  20    5.40   21.25   1
  -1   9  20   21.03   23.18   1
   0   9  20   16.06   22.77   1
   1   9  20    7.03   14.34   1
   2   9  20   55.52   55.84   1
   3   9  20   38.28   25.63   1
   4   9  20  613.03  109.73   1
   5   9  20   49.73   34.35   1
 -10  10  20  215.23   38.62   1
  -9  10  20    8.63   20.78   1
  -8  10  20   19.69   26.22   1
  -7  10  20   39.25   23.09   1
  -6  10  20   16.50   24.54   1
  -5  10  20   20.07   20.16   1
  -4  10  20   46.73   18.96   1
  -3  10  20   23.52   15.59   1
  -2  10  20  480.63   49.89   1
  -1  10  20    3.98   14.38   1
   0  10  20   26.14   23.56   1
   1  10  20   56.12   19.03   1
[truncated: 39,561 more chars]
