# Supplementary material for: Crystal structure of S-hexyl (E)-3-(2-hy­droxy­benzyl­idene)di­thio­carbazate
Source: Acta Crystallogr E Crystallogr Commun. 2016 Feb 6;72(Pt 3):290–2. doi: 10.1107/S2056989016001857 (PMC4778818; doi:10.1107/S2056989016001857)
Supplement: Supplementary file 2 [file e-72-00290-Isup2.hkl]

data_I                                                                          
_shelx_title ' SH077 in space group P 1 2/c 1'                                  
_shelx_refln_list_code          4                                               
_shelx_F_calc_maximum     1535.34                                               
_exptl_crystal_F_000      2528.00                                               
_reflns_d_resolution_high  0.8601                                               
                                                                                
loop_                                                                           
 _space_group_symop_operation_xyz                                               
 'x, y, z'                                                                      
 '-x, y, -z+1/2'                                                                
 '-x, -y, -z'                                                                   
 'x, -y, z-1/2'                                                                 
                                                                                
_cell_length_a    18.9744                                                       
_cell_length_b    16.0269                                                       
_cell_length_c    21.1146                                                       
_cell_angle_alpha  90.000                                                       
_cell_angle_beta  100.808                                                       
_cell_angle_gamma  90.000                                                       
                                                                                
_shelx_F_squared_multiplier     1.000                                           
                                                                                
loop_                                                                           
 _refln_index_h                                                                 
 _refln_index_k                                                                 
 _refln_index_l                                                                 
 _refln_F_squared_calc                                                          
 _refln_F_squared_meas                                                          
 _refln_F_squared_sigma                                                         
 _refln_observed_status                                                         
   2   0   0          2.84          1.57         3.06 o                         
   3   0   0         39.14         31.11         6.20 o                         
   4   0   0     370954.28     378340.84     17091.67 o                         
   5   0   0         30.14         36.63         8.65 o                         
   6   0   0          4.84          3.31         4.83 o                         
   7   0   0       1180.55       1220.69        30.14 o                         
   8   0   0      13012.96      14348.72       302.48 o                         
   9   0   0        299.26        282.01        17.53 o                         
  10   0   0          0.79          0.36         5.72 o                         
  11   0   0        134.83        131.25        13.44 o                         
  12   0   0      21973.50      24200.29      1127.46 o                         
  13   0   0        623.65        663.45        83.49 o                         
  14   0   0          7.65          1.71        22.47 o                         
  15   0   0        601.52        612.37       113.64 o                         
  16   0   0         17.31         45.61        46.84 o                         
  17   0   0        361.35        344.02        61.30 o                         
  18   0   0          3.56         -2.07        23.22 o                         
  19   0   0        187.00        211.66        78.08 o                         
  20   0   0       6294.52       7174.20       382.17 o                         
  21   0   0        808.64        786.83        66.74 o                         
   1   1   0          8.22          2.21         1.04 o                         
   2   1   0      20286.41      22217.16       284.33 o                         
   3   1   0        875.99        945.45        16.24 o                         
   4   1   0          6.36          5.08         4.66 o                         
   5   1   0        264.53        284.57        10.07 o                         
   6   1   0      23744.64      26462.57       345.62 o                         
   7   1   0         28.66         24.22         3.69 o                         
   8   1   0          5.19          3.44         4.48 o                         
   9   1   0         90.18         97.50         6.45 o                         
  10   1   0      41454.43      53804.44      1155.92 o                         
  11   1   0        184.10        185.43        15.28 o                         
  12   1   0         11.76          3.66        13.46 o                         
  13   1   0         20.12         15.21        27.50 o                         
  14   1   0         39.87         50.54        26.15 o                         
  15   1   0        428.96        382.80        69.97 o                         
  16   1   0         26.72         12.64        26.04 o                         
  17   1   0         13.05          8.94        20.23 o                         
  18   1   0        967.82        911.05        63.63 o                         
  19   1   0          4.96          2.40        19.25 o                         
  20   1   0         27.12          3.17        15.62 o                         
  21   1   0         70.29         30.92        28.74 o                         
   0   2   0      85972.09      96420.02      2083.84 o                         
   1   2   0          5.84          7.62         4.00 o                         
   2   2   0         44.66         42.91         6.02 o                         
   3   2   0        246.67        258.99        12.47 o                         
   4   2   0        128.38         85.44         6.97 o                         
   5   2   0       3159.76       2944.28        39.84 o                         
   6   2   0        124.33        112.62         6.60 o                         
   7   2   0        101.58         79.66         5.50 o                         
   8   2   0      32550.63      41621.21       665.64 o                         
   9   2   0        237.10        161.20         9.03 o                         
  10   2   0        200.18        230.70        17.25 o                         
  11   2   0         22.64         21.32        11.19 o                         
  12   2   0       3073.10       3338.27       106.02 o                         
  13   2   0        712.01        645.06        40.30 o                         
  14   2   0         93.00         50.24        28.96 o                         
  15   2   0       1242.02       1212.19        84.68 o                         
  16   2   0         20.82         28.44        40.02 o                         
  17   2   0          6.60          4.39        19.76 o                         
  18   2   0          0.48          0.80        18.54 o                         
  19   2   0         60.03         19.42        24.70 o                         
  20   2   0        161.67        215.84        60.59 o                         
  21   2   0        170.85        110.87        63.64 o                         
   0   3   0        116.75        117.59        15.25 o                         
   1   3   0       1177.43       1124.54        21.03 o                         
   2   3   0      39414.38      44572.28       652.28 o                         
   3   3   0        134.65        128.42        13.21 o                         
   4   3   0        116.73         90.05        10.78 o                         
   5   3   0        187.49        243.80        11.95 o                         
   6   3   0      13049.16      14914.28       206.17 o                         
   7   3   0         16.17         13.60         5.89 o                         
   8   3   0       1689.50       1729.73        44.22 o                         
   9   3   0       2342.47       2281.64        65.08 o                         
  10   3   0       1370.04       1672.73        42.25 o                         
  11   3   0        132.49        119.72        15.02 o                         
  12   3   0          0.08         -0.82         8.18 o                         
  13   3   0         44.04         36.94        22.51 o                         
  14   3   0      42579.22      43528.20      1794.42 o                         
  15   3   0       1153.41       1055.44        77.62 o                         
  16   3   0        167.05        109.23        49.84 o                         
  17   3   0         12.49          1.96        23.66 o                         
  18   3   0       1763.48       1864.99       116.28 o                         
  19   3   0         97.47         72.49        46.70 o                         
  20   3   0          9.03          4.84        26.96 o                         
  21   3   0        231.35        256.60        78.73 o                         
   0   4   0      16711.11      18516.20       363.54 o                         
   1   4   0        216.97        234.34        13.98 o                         
   2   4   0       2855.52       2675.75        56.74 o                         
   3   4   0         97.33         98.47         6.11 o                         
   4   4   0      45414.83      52262.29       877.10 o                         
   5   4   0        210.49        192.16        10.68 o                         
   6   4   0          0.72          1.09         4.15 o                         
   7   4   0        489.89        450.12        15.20 o                         
   8   4   0       6163.44       6321.98       154.90 o                         
   9   4   0       2254.84       2307.20        50.22 o                         
  10   4   0       1036.10       1019.76        64.40 o                         
  11   4   0        576.44        491.24        24.43 o                         
  12   4   0       3336.01       3156.64        83.07 o                         
  13   4   0        327.77        304.08        36.88 o                         
  14   4   0        146.09        142.76        38.44 o                         
  15   4   0        504.17        468.98        49.25 o                         
  16   4   0        423.74        150.75       153.13 o                         
  17   4   0         45.76         18.39        29.87 o                         
  18   4   0          2.34         -0.19        27.36 o                         
  19   4   0        236.07        239.83        55.87 o                         
  20   4   0        811.21        911.63        71.30 o                         
  21   4   0         29.37         22.30        35.58 o                         
   0   5   0        159.81        146.29        17.67 o                         
   1   5   0       2385.89       2240.30        34.22 o                         
   2   5   0       6450.61       6815.04        95.11 o                         
   3   5   0       3032.40       3052.26        46.81 o                         
   4   5   0       6834.70       7181.73       152.82 o                         
   5   5   0         94.12         98.84         8.83 o                         
   6   5   0       2783.48       3145.04        53.09 o                         
   7   5   0        574.40        563.98        17.07 o                         
   8   5   0        739.15        719.73        32.68 o                         
   9   5   0        236.83        304.69        17.23 o                         
  10   5   0       7913.90       8307.63       163.15 o                         
  11   5   0       1151.05       1192.34        53.57 o                         
  12   5   0        361.78        542.58       141.42 o                         
  13   5   0       1282.00        946.00       261.96 o                         
  14   5   0       1188.75       1331.73        74.44 o                         
  15   5   0         32.22         39.36        25.56 o                         
  16   5   0        210.56        149.70        35.53 o                         
  17   5   0          1.92          0.40        24.81 o                         
  18   5   0        179.08        217.95        62.80 o                         
  19   5   0        240.56        241.95        61.86 o                         
  20   5   0        211.87        140.07       131.10 o                         
   0   6   0      12526.99      13740.01       284.10 o                         
   1   6   0       6265.25       6635.88        93.80 o                         
   2   6   0        102.14         77.14         9.28 o                         
   3   6   0         67.64         48.56         7.36 o                         
   4   6   0       1223.74       1099.63        26.73 o                         
   5   6   0      24256.29      28633.57       623.82 o                         
   6   6   0       6859.83       7471.29       162.32 o                         
   7   6   0       4016.02       4130.30       134.88 o                         
   8   6   0        528.43        427.10        21.32 o                         
   9   6   0      12396.84      13273.49       317.22 o                         
  10   6   0        160.95        137.65        22.61 o                         
  11   6   0         74.80         68.05        35.20 o                         
  12   6   0        738.44        820.03        61.53 o                         
  13   6   0        414.79        420.90        57.93 o                         
  14   6   0       1010.99        846.49        89.85 o                         
  15   6   0       1289.63       1321.14        82.93 o                         
  16   6   0          1.69         13.68        23.67 o                         
  17   6   0       1335.20       1341.01        78.01 o                         
  18   6   0         32.08         19.53        30.63 o                         
  19   6   0          0.51          1.52        25.89 o                         
  20   6   0        114.45        138.42        45.64 o                         
   0   7   0        711.65        597.96        26.78 o                         
   1   7   0        429.83        488.78        17.11 o                         
   2   7   0      14212.29      14580.01       217.02 o                         
   3   7   0       4089.10       4705.37        81.73 o                         
   4   7   0       8446.65       7420.73       132.51 o                         
   5   7   0        523.54        500.64        21.01 o                         
   6   7   0         67.76         84.42        13.05 o                         
   7   7   0        469.21        464.93        19.94 o                         
   8   7   0          6.99         11.73        10.96 o                         
   9   7   0        464.67        504.39        28.71 o                         
  10   7   0       6273.53       5935.27       148.99 o                         
  11   7   0          9.65         56.35        36.30 o                         
  12   7   0       5912.72       5641.27       418.33 o                         
  13   7   0       2400.20       2608.18       217.05 o                         
  14   7   0         63.02         66.53        29.33 o                         
  15   7   0         13.76         17.01        28.30 o                         
  16   7   0        109.03        106.40        33.78 o                         
  17   7   0        461.13        445.68        57.12 o                         
  18   7   0       1226.67       1325.06        73.05 o                         
  19   7   0         18.62         11.96        23.23 o                         
  20   7   0         11.77          1.26        17.84 o                         
   0   8   0        331.22        358.02        17.95 o                         
   1   8   0       1496.97       1340.33        34.42 o                         
   2   8   0      21556.75      24397.30       473.14 o                         
   3   8   0        143.75        187.98        12.46 o                         
   4   8   0       3052.61       2692.48        56.95 o                         
   5   8   0        170.65        162.73        14.07 o                         
   6   8   0        494.54        577.28        25.57 o                         
   7   8   0          1.39          3.66         7.55 o                         
   8   8   0        315.16        337.51        29.20 o                         
   9   8   0        236.91        227.82        24.51 o                         
  10   8   0       4575.36       4135.13       167.89 o                         
  11   8   0       2188.55       2516.79       152.47 o                         
  12   8   0         92.63        124.14        36.14 o                         
  13   8   0        227.94        240.81        40.86 o                         
  14   8   0          9.82         11.86        25.34 o                         
  15   8   0        292.72        334.58        44.42 o                         
  16   8   0       1352.57       1395.24        89.37 o                         
  17   8   0        436.83        471.07        62.54 o                         
  18   8   0       1277.63       1285.25       237.84 o                         
  19   8   0        106.28         95.99        34.89 o                         
   0   9   0        832.78       1289.87        51.76 o                         
   1   9   0       2063.80       2186.95        48.58 o                         
   2   9   0        144.13        130.66        17.29 o                         
   3   9   0        340.37        342.20        22.55 o                         
   4   9   0         38.02         40.59        12.02 o                         
   5   9   0        289.60        352.36        31.12 o                         
   6   9   0          9.46         20.17        10.50 o                         
   7   9   0        784.80        799.73        34.09 o                         
   8   9   0        410.19        543.23        41.93 o                         
   9   9   0        956.67       1084.38       146.30 o                         
  10   9   0         15.27         18.98        20.39 o                         
  11   9   0          2.59         11.48        23.58 o                         
  12   9   0       4824.07       5645.80       476.35 o                         
  13   9   0        331.27        352.17        54.73 o                         
  14   9   0        192.69        190.92        42.46 o                         
  15   9   0       1452.21       1405.58       119.28 o                         
  16   9   0        270.17        141.29        76.11 o                         
  17   9   0        662.73        796.35        72.76 o                         
  18   9   0         21.04         20.89        33.24 o                         
   0  10   0          0.45          1.25        12.62 o                         
   1  10   0        131.71        151.63        17.71 o                         
   2  10   0        976.44        817.06        36.76 o                         
   3  10   0         66.69        109.56        18.89 o                         
   4  10   0        164.38        142.15        17.26 o                         
   5  10   0        114.76        136.89        17.89 o                         
   6  10   0          0.19          4.69        11.26 o                         
   7  10   0        133.82        127.74        26.59 o                         
   8  10   0          8.18          5.79        18.81 o                         
   9  10   0        112.42        132.13        30.68 o                         
  10  10   0      17380.09      19086.19       685.93 o                         
  11  10   0        402.73        376.86        67.92 o                         
  12  10   0        113.83        116.46        39.83 o                         
  13  10   0        246.23        218.65        54.03 o                         
  14  10   0        373.87        387.62        54.29 o                         
  15  10   0          1.89         -0.78        15.47 o                         
  16  10   0          7.72         10.83        26.66 o                         
  17  10   0          1.35          3.40        21.50 o                         
  18  10   0       2341.54       2239.16       579.92 o                         
   0  11   0       3465.89       3407.62       168.47 o                         
   1  11   0        111.85        121.72        20.70 o                         
   2  11   0         22.52         30.09        22.37 o                         
   3  11   0          0.53          7.66        17.59 o                         
   4  11   0      14421.72      16020.17       440.08 o                         
   5  11   0         19.42         21.68        16.87 o                         
   6  11   0          4.38          6.71        16.27 o                         
   7  11   0          9.22         19.54        16.05 o                         
   8  11   0       1633.69       1661.89        85.01 o                         
   9  11   0        429.33        414.14        52.00 o                         
  10  11   0          0.39          3.63        24.45 o                         
  11  11   0        531.03        563.76        48.49 o                         
  12  11   0       2463.84       2340.09       163.64 o                         
  13  11   0        179.01        172.45        46.00 o                         
  14  11   0          3.41          3.48        20.30 o                         
  15  11   0         14.26         14.42        21.72 o                         
  16  11   0        384.23        440.55        89.95 o                         
  17  11   0        455.91        605.05        74.85 o                         
   0  12   0         19.51        121.65        62.42 o                         
   1  12   0       1898.52       2289.25       113.71 o                         
   2  12   0       9372.37       9972.83       333.07 o                         
   3  12   0        312.67        290.89        32.78 o                         
   4  12   0          0.01          6.05        16.07 o                         
   5  12   0        431.07        457.07        49.47 o                         
   6  12   0         35.04         48.93        27.48 o                         
   7  12   0          7.58         32.24        31.47 o                         
   8  12   0          0.01         10.54        24.53 o                         
   9  12   0         57.06         89.08        37.31 o                         
  10  12   0       1697.71       1542.04        81.96 o                         
  11  12   0          1.23         -2.56        14.71 o                         
  12  12   0          8.96          4.22        24.41 o                         
  13  12   0          1.47         11.28        21.71 o                         
  14  12   0       2590.25       2319.72       521.88 o                         
  15  12   0        130.48        145.07        48.54 o                         
  16  12   0         18.78          5.06        15.71 o                         
   0  13   0        390.69        400.96        74.73 o                         
   1  13   0         19.34        107.74        44.26 o                         
   2  13   0          7.26          9.88        24.26 o                         
   3  13   0        181.45        236.08        70.40 o                         
   4  13   0       4435.90       4614.04       162.44 o                         
   5  13   0         15.51         81.47        40.82 o                         
   6  13   0          9.56         -1.34        20.16 o                         
   7  13   0         25.38        115.79        69.10 o                         
   8  13   0        710.18        790.70        67.20 o                         
   9  13   0          9.45         15.89        26.18 o                         
  10  13   0          1.70          1.22        18.37 o                         
  11  13   0          1.41        276.80       167.71 o                         
  12  13   0          0.90          5.49        19.08 o                         
  13  13   0         60.93        143.88        57.85 o                         
  14  13   0          3.22          2.89        20.04 o                         
  15  13   0        157.33        208.42        27.03 o                         
   0  14   0          0.55          7.13        33.28 o                         
   1  14   0          0.00         13.64        26.07 o                         
   2  14   0        724.57        741.39        64.10 o                         
   3  14   0         42.36         83.46        31.89 o                         
   4  14   0         19.23         26.87        23.74 o                         
   5  14   0          1.64         80.35        36.01 o                         
   6  14   0       2915.87       2818.17       209.98 o                         
   7  14   0         14.35         13.03        36.20 o                         
   8  14   0          0.03         20.84        30.72 o                         
   9  14   0          3.07         35.27        29.73 o                         
  10  14   0        444.78        441.84        53.71 o                         
  11  14   0         10.78         75.48        32.88 o                         
  12  14   0          7.35         11.76        30.61 o                         
  13  14   0        280.98        422.18        84.24 o                         
  14  14   0       2035.14       1798.61       333.18 o                         
   0  15   0       8170.97       9579.12       930.40 o                         
   1  15   0         21.83         23.85        27.51 o                         
   2  15   0         13.35          8.39        22.59 o                         
   3  15   0          7.31         23.43        23.90 o                         
   4  15   0        713.87        761.20        78.34 o                         
   5  15   0         26.76         31.51        21.20 o                         
   6  15   0          0.58         99.65        34.63 o                         
   7  15   0        476.57        558.52        73.48 o                         
   8  15   0       4554.01       5332.69       232.29 o                         
   9  15   0         20.44         16.22        24.61 o                         
  10  15   0          0.91          1.51        18.34 o                         
  11  15   0        145.60        188.99        40.45 o                         
  12  15   0        624.65        673.11        95.84 o                         
   0  16   0          4.37         83.00        53.58 o                         
   1  16   0        324.64        389.41        45.55 o                         
   2  16   0        396.03        363.37        45.13 o                         
   3  16   0          3.83         17.09        25.55 o                         
   4  16   0          4.96         -3.30        21.30 o                         
   5  16   0        802.18        978.67        75.69 o                         
   6  16   0        532.21        649.07        43.83 o                         
   7  16   0        109.28        154.51        33.48 o                         
   8  16   0          8.53         69.66        31.29 o                         
   9  16   0        103.66        130.19        31.98 o                         
  10  16   0        268.40        269.90        35.61 o                         
  11  16   0        108.61        111.83        37.28 o                         
   0  17   0       1491.88       1532.73       199.68 o                         
   1  17   0        281.72        343.90        45.84 o                         
   2  17   0          1.33         -0.72        18.24 o                         
   3  17   0         21.62         20.90        23.50 o                         
   4  17   0        198.45        209.08        46.87 o                         
   5  17   0        297.02        412.67        55.37 o                         
   6  17   0         58.14        239.11        46.48 o                         
   7  17   0         49.64         52.59        30.66 o                         
   8  17   0        513.83        541.59        52.45 o                         
   0  18   0        370.45        542.64       135.86 o                         
   1  18   0         34.17         33.75        21.69 o                         
   2  18   0         50.18         63.84        32.72 o                         
   3  18   0         25.42         14.72        18.37 o                         
   4  18   0          0.74          1.03        12.99 o                         
   5  18   0        147.38        267.97        32.46 o                         
 -21   1   1          0.01         -1.43        16.37 o                         
 -20   1   1         90.90         62.63        29.90 o                         
 -19   1   1       3282.59       3755.34       151.88 o                         
 -18   1   1        110.55         93.98        34.55 o                         
 -17   1   1          2.79          4.77        20.13 o                         
 -16   1   1        604.10        557.17        64.34 o                         
 -15   1   1         10.06         21.21        35.77 o                         
 -14   1   1        349.87        323.57        41.80 o                         
 -13   1   1          3.20          1.42        16.55 o                         
 -12   1   1        145.63        144.73        22.32 o                         
 -11   1   1       2758.31       2790.87        74.71 o                         
 -10   1   1       1266.00       1292.92        44.66 o                         
  -9   1   1          2.75          3.55         3.09 o                         
  -8   1   1        211.85        182.39         8.02 o                         
  -7   1   1       2618.67       2858.13        40.77 o                         
  -6   1   1        187.16        181.32         8.68 o                         
  -5   1   1          9.34         42.16        10.56 o                         
  -4   1   1        477.47        523.21        14.73 o                         
  -3   1   1      88429.99     108786.59      1711.50 o                         
  -2   1   1       1509.60       1400.28        19.49 o                         
  -1   1   1          7.01          3.16         2.51 o                         
   0   1   1       6239.74       5698.15        81.28 o                         
   1   1   1      29999.80      33754.73       428.40 o                         
   2   1   1       1399.88       1258.19        19.96 o                         
   3   1   1          3.90          2.93         1.52 o                         
   4   1   1        920.17        987.96        19.97 o                         
   5   1   1      46478.21      54521.42       828.28 o                         
   6   1   1        451.99        489.74        12.80 o                         
   7   1   1          9.44          5.79         3.77 o                         
   8   1   1        454.60        570.02        17.85 o                         
   9   1   1        735.52        632.57        19.69 o                         
  10   1   1        214.25        237.67        13.18 o                         
  11   1   1          6.64          8.20         8.67 o                         
  12   1   1        886.48        826.69        39.32 o                         
  13   1   1       1462.74       1505.78        79.82 o                         
  14   1   1        517.07        462.39        52.74 o                         
  15   1   1         20.23         20.24        26.79 o                         
  16   1   1        547.85        552.27        56.99 o                         
  17   1   1        241.48        248.84        44.15 o                         
  18   1   1        390.43        344.69        52.59 o                         
  19   1   1          1.99         -4.86        23.35 o                         
  20   1   1       1009.23        977.40       101.20 o                         
  21   1   1       1287.79       1656.17       181.84 o                         
 -21   2   1         81.68         46.58        26.68 o                         
 -20   2   1        223.64        212.53        43.21 o                         
 -19   2   1          5.46         -0.29        10.71 o                         
 -18   2   1         61.12         19.65        25.30 o                         
 -17   2   1        101.67         79.43        35.55 o                         
 -16   2   1         78.83         54.91        37.09 o                         
 -15   2   1         58.21         28.78        34.33 o                         
 -14   2   1        684.09        641.40        58.08 o                         
 -13   2   1       2582.84       2699.20       117.56 o                         
 -12   2   1         83.42         69.69        16.76 o                         
 -11   2   1         11.42          6.33        10.49 o                         
 -10   2   1       3492.21       3844.60       105.13 o                         
  -9   2   1       1321.42       1778.18        30.08 o                         
  -8   2   1       1413.67       1429.27        42.05 o                         
  -7   2   1          8.02          5.67         4.13 o                         
  -6   2   1        822.40        880.15        16.51 o                         
  -5   2   1      10312.33      12274.01       150.48 o                         
  -4   2   1          1.75          4.21         4.40 o                         
  -3   2   1        143.12        131.29        11.08 o                         
  -2   2   1       2573.26       2542.02        40.37 o                         
  -1   2   1       5945.31       6324.39        73.11 o                         
   0   2   1       3312.43       3304.91        41.17 o                         
   1   2   1         25.33         20.93         5.13 o                         
   2   2   1        573.90        516.80        12.63 o                         
   3   2   1         13.10         28.65         6.39 o                         
   4   2   1         35.31         29.57         6.11 o                         
   5   2   1        283.17        281.10         8.73 o                         
   6   2   1       1593.77       1548.41        25.38 o                         
   7   2   1          1.21         13.59         5.30 o                         
   8   2   1       2007.32       2182.22        40.26 o                         
   9   2   1         49.62         37.80         7.78 o                         
  10   2   1       1223.60       1321.24        41.23 o                         
  11   2   1      16373.20      18184.58       455.04 o                         
  12   2   1          1.77          1.24         7.77 o                         
  13   2   1         76.58         41.79        18.34 o                         
  14   2   1       1674.43       1597.42        84.72 o                         
  15   2   1       4096.86       4394.50       167.18 o                         
  16   2   1         85.42         51.80        29.67 o                         
  17   2   1         11.56          3.15        17.60 o                         
  18   2   1          0.63         -2.59        23.78 o                         
  19   2   1       1703.12       2173.61       124.02 o                         
  20   2   1         64.50         20.88        24.06 o                         
  21   2   1         27.57          7.99        24.29 o                         
 -21   3   1         44.05         19.92        27.20 o                         
 -20   3   1         95.27         45.37        36.01 o                         
 -19   3   1         27.52         22.28        37.89 o                         
 -18   3   1          4.55         -0.49        34.61 o                         
 -17   3   1          7.78          3.72        34.21 o                         
 -16   3   1        285.57        269.31        47.44 o                         
 -15   3   1        882.91        872.04        78.76 o                         
 -14   3   1       3451.45       3139.96       115.37 o                         
 -13   3   1         19.39          7.37        18.32 o                         
 -12   3   1         14.75         11.82        11.21 o                         
 -11   3   1        449.04        526.75        25.66 o                         
 -10   3   1         31.04         17.58         7.30 o                         
  -9   3   1        448.18        483.99        25.56 o                         
  -8   3   1       9887.58       9684.79       296.13 o                         
  -7   3   1       7707.36       9131.54       123.76 o                         
  -6   3   1       1877.84       1831.83        31.72 o                         
  -5   3   1         27.06         14.00         6.09 o                         
  -4   3   1       1890.15       2014.94        37.14 o                         
  -3   3   1       2537.47       2734.43        40.50 o                         
  -2   3   1       3467.34       3708.80        51.93 o                         
  -1   3   1        161.27        135.97         9.83 o                         
   0   3   1        917.21       1013.76        21.44 o                         
   1   3   1       1205.72       1402.07        27.36 o                         
   2   3   1       6265.10       6646.81        89.83 o                         
   3   3   1          3.42         17.49         7.60 o                         
   4   3   1       1065.51       1124.29        24.65 o                         
   5   3   1      10739.88      12390.74       176.80 o                         
   6   3   1       2676.99       2688.66        42.22 o                         
   7   3   1        287.97        278.07        15.44 o                         
   8   3   1       7722.81       8208.86       190.18 o                         
   9   3   1       4240.24       4023.04        83.95 o                         
  10   3   1        402.48        429.99        18.61 o                         
  11   3   1          0.99          1.80         8.54 o                         
  12   3   1         70.58         46.42        14.28 o                         
  13   3   1       5319.57       5441.66       141.84 o                         
  14   3   1       4696.37       4166.07       148.11 o                         
  15   3   1        436.50        414.47        99.83 o                         
  16   3   1       1412.49       1228.15       108.61 o                         
  17   3   1        288.24        168.93       122.88 o                         
  18   3   1        339.17        276.41        46.31 o                         
  19   3   1          7.77         -4.31        20.26 o                         
  20   3   1         69.43         36.58        34.40 o                         
  21   3   1        329.58        363.14        69.82 o                         
 -21   4   1         33.22         38.62        34.98 o                         
 -20   4   1          7.52          6.03        24.53 o                         
 -19   4   1         18.46         10.65        28.59 o                         
 -18   4   1         82.73         50.92        41.64 o                         
 -17   4   1          1.24          4.65        26.22 o                         
 -16   4   1        593.19        548.86        79.35 o                         
 -15   4   1         79.94         40.98        38.25 o                         
 -14   4   1       2544.12       2421.10       128.27 o                         
 -13   4   1       3567.79       3528.51       118.87 o                         
 -12   4   1        762.09        705.47        38.31 o                         
 -11   4   1         14.34          6.04         9.25 o                         
 -10   4   1       3044.03       3025.91        93.17 o                         
  -9   4   1      13888.67      15743.38       281.59 o                         
  -8   4   1       2949.52       2956.25        75.99 o                         
  -7   4   1        162.65        155.76        10.06 o                         
  -6   4   1         11.13         26.30         7.46 o                         
  -5   4   1      14836.08      15826.70       231.51 o                         
  -4   4   1      12083.90      13287.34       191.13 o                         
  -3   4   1        600.49        546.42        16.62 o                         
  -2   4   1       7538.58       7848.85       104.74 o                         
  -1   4   1        297.70        349.31        14.50 o                         
   0   4   1       3949.83       4163.06        64.10 o                         
   1   4   1        234.35        231.82        11.78 o                         
   2   4   1      12580.94      13516.97       193.09 o                         
   3   4   1      15362.81      15714.59       207.61 o                         
   4   4   1       5991.27       6671.31       100.92 o                         
   5   4   1         39.58         36.20         8.03 o                         
   6   4   1        447.68        471.72        15.30 o                         
   7   4   1         11.91         19.91         5.99 o                         
   8   4   1       3521.38       3500.35        83.70 o                         
   9   4   1        504.34        513.24        21.91 o                         
  10   4   1       3592.38       3715.07        98.89 o                         
  11   4   1       6900.72       6645.18       201.99 o                         
  12   4   1         27.61         16.83        17.51 o                         
  13   4   1         45.95         32.48        29.31 o                         
  14   4   1        359.15        327.99        51.26 o                         
  15   4   1       7387.99       7258.36       293.17 o                         
  16   4   1       1434.92       1414.52       120.83 o                         
  17   4   1          4.62         -9.73        40.78 o                         
  18   4   1         33.48         18.22        28.03 o                         
  19   4   1       2336.87       2682.11       135.05 o                         
  20   4   1         14.66         16.89        36.77 o                         
 -21   5   1        448.21        394.59       179.84 o                         
 -20   5   1          1.85          0.03        24.36 o                         
 -19   5   1        528.96        624.23        72.61 o                         
 -18   5   1         72.46         69.14        62.08 o                         
 -17   5   1        326.77        268.78        63.27 o                         
 -16   5   1         21.87         12.25        24.18 o                         
 -15   5   1        331.62        348.95        53.81 o                         
 -14   5   1         72.89         51.05        31.42 o                         
 -13   5   1        439.89        399.01        48.09 o                         
 -12   5   1       2384.50       2279.86       105.25 o                         
 -11   5   1       3411.26       3398.85        84.49 o                         
 -10   5   1       3471.29       3485.09        83.91 o                         
  -9   5   1        656.07        720.38        33.21 o                         
  -8   5   1        559.18        529.17        17.22 o                         
  -7   5   1          5.72         28.16         6.86 o                         
  -6   5   1       2608.48       2849.63        55.34 o                         
  -5   5   1        695.68        666.17        22.09 o                         
  -4   5   1      16989.75      19222.48       280.54 o                         
  -3   5   1       1732.50       1707.23        29.71 o                         
  -2   5   1       1881.67       2051.73        34.87 o                         
  -1   5   1        965.45        950.08        20.70 o                         
   0   5   1        379.86        338.22        15.94 o                         
   1   5   1       2889.88       2974.95        44.94 o                         
   2   5   1       4592.24       4423.38        73.16 o                         
   3   5   1       1926.52       2099.15        42.26 o                         
   4   5   1      13014.13      14085.78       241.24 o                         
   5   5   1        267.20        314.58        12.60 o                         
   6   5   1          5.30          6.30         5.14 o                         
   7   5   1        549.29        472.41        19.27 o                         
   8   5   1       4048.51       4186.54       105.00 o                         
   9   5   1         51.20        106.43        12.97 o                         
  10   5   1       2427.44       2693.34        84.77 o                         
  11   5   1        228.56        165.61        35.00 o                         
  12   5   1       1099.75       1047.22        59.35 o                         
  13   5   1       7371.03       7440.59       287.50 o                         
  14   5   1        552.01        551.94        48.24 o                         
  15   5   1         31.57         21.89        30.16 o                         
  16   5   1        139.90         78.72        33.54 o                         
  17   5   1        798.84        824.87        77.67 o                         
  18   5   1         77.28         32.79        29.85 o                         
  19   5   1         39.27         18.01        24.25 o                         
  20   5   1        462.40        407.33       121.47 o                         
 -20   6   1         32.99         19.62        27.80 o                         
 -19   6   1         26.93         15.65        30.07 o                         
 -18   6   1         52.81         69.62        45.38 o                         
 -17   6   1        995.23       1104.84        82.94 o                         
 -16   6   1        164.58        137.00        64.07 o                         
 -15   6   1       1317.84       1435.14       106.50 o                         
 -14   6   1       1883.29       2073.87       149.71 o                         
 -13   6   1       1897.18       1937.79        92.70 o                         
 -12   6   1        325.54        332.08        42.83 o                         
 -11   6   1         25.50         10.52        18.06 o                         
 -10   6   1       2890.50       3075.61       121.13 o                         
  -9   6   1      17276.96      18209.93       384.55 o                         
  -8   6   1       1582.51       1461.87        49.42 o                         
  -7   6   1        193.45        255.90        26.88 o                         
  -6   6   1      15861.01      17783.30       350.49 o                         
  -5   6   1      34340.36      40176.54       658.93 o                         
  -4   6   1       1817.39       2052.53        42.34 o                         
  -3   6   1        765.28        651.86        17.73 o                         
  -2   6   1        106.26         82.22         8.57 o                         
  -1   6   1       4385.76       4404.70        64.81 o                         
   0   6   1       7560.57       8086.55       114.96 o                         
   1   6   1       7505.33       6985.76       117.63 o                         
   2   6   1         23.47         28.34         9.34 o                         
   3   6   1       1416.88       1637.75        30.03 o                         
   4   6   1        364.44        480.95        22.24 o                         
   5   6   1      13273.04      14797.46       329.96 o                         
   6   6   1       7715.23       8600.94       147.94 o                         
   7   6   1      15763.53      17108.08       323.70 o                         
   8   6   1       1352.85       1319.88        53.01 o                         
   9   6   1       8804.50       9099.91       308.15 o                         
  10   6   1         66.62         39.93        23.25 o                         
  11   6   1        861.43        848.46        56.97 o                         
  12   6   1         58.47         66.65        28.19 o                         
  13   6   1         19.07         13.79        21.14 o                         
  14   6   1       1135.96       1029.70        71.76 o                         
  15   6   1        481.63        492.84        72.15 o                         
  16   6   1         22.83          7.43        24.33 o                         
  17   6   1        998.90        526.56       234.12 o                         
  18   6   1         31.19         34.05        41.59 o                         
  19   6   1        147.42        185.29        62.61 o                         
  20   6   1        232.06        227.32        88.55 o                         
 -20   7   1         30.19         26.31        25.01 o                         
 -19   7   1         38.16         48.02        36.49 o                         
 -18   7   1       1924.84       2117.49       125.96 o                         
 -17   7   1         99.86         76.31        34.53 o                         
 -16   7   1         35.70         20.38        30.05 o                         
 -15   7   1         74.17        106.00        40.45 o                         
 -14   7   1         78.21         81.71        29.72 o                         
 -13   7   1       2591.98       2816.18       253.05 o                         
 -12   7   1       5810.12       6435.29       673.95 o                         
 -11   7   1        211.84        233.73        46.00 o                         
 -10   7   1       8557.09       8967.54       470.80 o                         
  -9   7   1        266.23        313.89        25.40 o                         
  -8   7   1        179.91        214.97        14.64 o                         
  -7   7   1        380.51        369.66        24.23 o                         
  -6   7   1        195.72        187.77        15.60 o                         
  -5   7   1        471.97        496.92        22.41 o                         
  -4   7   1       9188.05       8298.97       195.36 o                         
  -3   7   1       6067.34       5826.78        85.98 o                         
  -2   7   1      10572.41      11476.65       163.80 o                         
  -1   7   1        848.48       1208.71        25.86 o                         
   0   7   1        513.20        443.11        21.02 o                         
   1   7   1        235.48        265.70        17.14 o                         
   2   7   1      23835.91      27577.98       452.70 o                         
   3   7   1       4501.60       4976.15        96.61 o                         
   4   7   1       7960.66       7563.42       128.29 o                         
   5   7   1        180.47        219.36        18.12 o                         
   6   7   1        997.35        970.20        29.44 o                         
   7   7   1        932.34       1196.24        33.77 o                         
   8   7   1         36.08         14.52        11.94 o                         
   9   7   1         10.04         32.33        16.57 o                         
  10   7   1       7554.90       7637.39       237.33 o                         
  11   7   1        851.72        934.30        62.23 o                         
  12   7   1       3657.37       3842.19       174.35 o                         
  13   7   1        624.41        591.96        49.30 o                         
  14   7   1         45.29         44.73        26.16 o                         
  15   7   1         32.44         36.77        25.17 o                         
  16   7   1        530.91        496.09        58.17 o                         
  17   7   1        610.70        555.39       145.60 o                         
  18   7   1        486.74        499.56        59.76 o                         
  19   7   1         76.33         68.24        61.23 o                         
 -19   8   1        140.72        141.72        64.09 o                         
 -18   8   1       1614.14       1722.98       122.41 o                         
 -17   8   1        783.05        839.04        82.97 o                         
 -16   8   1       1143.57        938.54       168.74 o                         
 -15   8   1         98.56        126.18        49.47 o                         
 -14   8   1         22.57         34.97        32.40 o                         
 -13   8   1        238.54        263.97        48.47 o                         
 -12   8   1        364.07        380.10        49.90 o                         
 -11   8   1       2432.44       2433.46       282.61 o                         
 -10   8   1       4074.02       3919.75       129.36 o                         
  -9   8   1        197.39        180.43        28.91 o                         
  -8   8   1        255.42        227.60        18.93 o                         
  -7   8   1          0.30          6.70         9.43 o                         
  -6   8   1        349.73        356.75        18.65 o                         
  -5   8   1        134.24        152.85        15.24 o                         
  -4   8   1       4551.45       4195.86        78.45 o                         
  -3   8   1       2125.65       2624.86        69.67 o                         
  -2   8   1       8020.11       8218.54       158.38 o                         
  -1   8   1        303.40        232.66        12.15 o                         
   0   8   1        427.10        481.68        14.51 o                         
   1   8   1       1593.53       1699.68        41.40 o                         
   2   8   1      11737.01      12519.75       201.41 o                         
   3   8   1        542.02        507.10        24.27 o                         
   4   8   1       8872.81       8409.14       143.30 o                         
   5   8   1       1793.59       2291.46        51.68 o                         
   6   8   1        194.04        226.69        18.14 o                         
   7   8   1         13.54         19.23        10.37 o                         
   8   8   1        647.86        650.94        34.95 o                         
   9   8   1        146.98        117.37        24.89 o                         
  10   8   1       1675.75       1676.87       153.93 o                         
  11   8   1        645.24        621.00        58.92 o                         
  12   8   1       1029.44        928.93        70.23 o                         
  13   8   1        122.07        127.24        42.78 o                         
  14   8   1         60.20         51.85        33.05 o                         
  15   8   1        413.37        386.93        44.68 o                         
  16   8   1       2029.26       2026.81       153.69 o                         
  17   8   1         59.04         30.11        25.59 o                         
  18   8   1        150.45         97.53        27.49 o                         
  19   8   1        122.57        116.74        39.70 o                         
 -19   9   1         74.80         95.83        34.23 o                         
 -18   9   1        288.10        350.02        50.92 o                         
 -17   9   1       2686.87       2795.76       510.85 o                         
 -16   9   1        311.88        409.15        59.68 o                         
 -15   9   1        313.23        328.73        56.64 o                         
 -14   9   1        495.74        534.47        63.79 o                         
 -13   9   1       3341.63       3665.11       329.12 o                         
 -12   9   1        478.26        417.68        68.29 o                         
 -11   9   1          6.42         87.09        49.74 o                         
 -10   9   1         31.51         40.65        24.56 o                         
  -9   9   1       1506.90       1403.71        74.50 o                         
  -8   9   1         44.39         42.58        25.17 o                         
  -7   9   1         27.76         50.43        17.48 o                         
  -6   9   1        288.87        313.51        23.24 o                         
  -5   9   1        822.52        976.32        32.01 o                         
  -4   9   1         25.93         39.09        14.52 o                         
  -3   9   1          1.97          4.50         9.70 o                         
  -2   9   1        339.95        322.85        19.63 o                         
  -1   9   1       5791.91       6559.96       113.40 o                         
   0   9   1        252.85        292.15        13.16 o                         
   1   9   1        138.73        159.07        14.69 o                         
   2   9   1        748.84        717.65        25.65 o                         
   3   9   1       2567.13       2633.82        63.91 o                         
   4   9   1         41.88         68.08        13.99 o                         
   5   9   1         71.34         94.43        14.25 o                         
   6   9   1        271.31        258.38        21.03 o                         
   7   9   1       5017.45       5126.46       144.70 o                         
   8   9   1         64.04        117.62        29.46 o                         
   9   9   1        441.35        388.13        46.99 o                         
  10   9   1         78.94         40.65        26.73 o                         
  11   9   1          6.61         11.28        39.55 o                         
  12   9   1        629.42        629.82        69.85 o                         
  13   9   1         15.83         11.30        28.62 o                         
  14   9   1        442.21        390.44        60.08 o                         
  15   9   1       4097.85       3445.18       560.07 o                         
  16   9   1          2.11          0.53        16.04 o                         
  17   9   1         88.35        125.93        36.35 o                         
  18   9   1          6.48         18.01        22.85 o                         
 -18  10   1        114.04        122.72        38.03 o                         
 -17  10   1         26.61         29.01        35.46 o                         
 -16  10   1         11.60         11.21        26.67 o                         
 -15  10   1         19.37         -0.34        32.64 o                         
 -14  10   1        240.35        410.20       115.64 o                         
 -13  10   1         17.27         19.63        26.30 o                         
 -12  10   1       1396.60       1456.23       101.76 o                         
 -11  10   1       5807.30       6371.99       281.56 o                         
 -10  10   1       1897.66       1890.84        89.75 o                         
  -9  10   1         13.83         11.42        28.04 o                         
  -8  10   1          0.28         40.22        27.17 o                         
  -7  10   1        259.24        255.87        27.49 o                         
  -6  10   1         43.17         29.80        13.13 o                         
  -5  10   1         37.41         49.32        16.28 o                         
  -4  10   1       2467.53       2461.50       100.43 o                         
  -3  10   1        582.26        692.60        35.13 o                         
  -2  10   1        143.36        141.89        20.75 o                         
  -1  10   1         12.75          9.79         7.96 o                         
   0  10   1          1.83          9.62         9.20 o                         
   1  10   1        317.65        318.62        22.21 o                         
   2  10   1        322.98        313.62        27.64 o                         
   3  10   1         25.89         28.76        12.64 o                         
   4  10   1       1855.59       1653.64        46.53 o                         
   5  10   1          9.38         10.23        11.39 o                         
   6  10   1          7.02          4.14         8.89 o                         
   7  10   1         52.29         49.25        30.68 o                         
   8  10   1          5.33          7.35        17.50 o                         
   9  10   1        505.85        457.21        45.58 o                         
  10  10   1       1910.94       1875.33       105.48 o                         
  11  10   1         87.39        134.35        52.94 o                         
  12  10   1          1.38          1.79        22.01 o                         
  13  10   1       1424.60       1254.32       131.62 o                         
  14  10   1         17.11         21.25        27.46 o                         
  15  10   1         28.49         41.65        39.52 o                         
  16  10   1         24.25         14.93        19.76 o                         
  17  10   1        799.23        778.57       244.61 o                         
  18  10   1        541.58        633.61        87.24 o                         
 -17  11   1        548.05        503.24       111.02 o                         
 -16  11   1        311.44        465.53        92.67 o                         
 -15  11   1          0.02          1.82        20.47 o                         
 -14  11   1         19.38         37.06        35.81 o                         
 -13  11   1       2277.98       2436.65       222.87 o                         
 -12  11   1        222.64        159.84        49.90 o                         
 -11  11   1         83.08         88.83        30.61 o                         
 -10  11   1        153.74        157.29        46.30 o                         
  -9  11   1       3880.69       4226.42       145.65 o                         
  -8  11   1         64.78         70.23        25.40 o                         
  -7  11   1         13.21         11.80        16.99 o                         
  -6  11   1        656.81        875.39       132.19 o                         
  -5  11   1        420.79        490.50        44.65 o                         
  -4  11   1       1216.52       1144.88        66.53 o                         
  -3  11   1          7.36         19.05        18.06 o                         
  -2  11   1        714.11        871.53        73.86 o                         
  -1  11   1       2088.07       2103.22        68.58 o                         
   0  11   1        450.01        404.69        35.80 o                         
   1  11   1         19.09         24.57        15.58 o                         
   2  11   1        297.79        313.16        34.74 o                         
   3  11   1        171.09        187.37        28.48 o                         
   4  11   1        599.20        597.76        47.67 o                         
   5  11   1         17.50         24.39        18.83 o                         
   6  11   1         98.73         93.32        22.97 o                         
   7  11   1         52.17         57.09        31.52 o                         
   8  11   1        421.32        478.16        51.65 o                         
   9  11   1          7.17          6.39        18.24 o                         
  10  11   1        470.63        551.03        86.05 o                         
  11  11   1        118.45        193.63        44.84 o                         
  12  11   1         93.23         77.21        34.95 o                         
  13  11   1          0.03         -1.35        19.32 o                         
  14  11   1         31.71         14.08        30.41 o                         
  15  11   1       1448.12       1276.70       198.37 o                         
  16  11   1         88.09         71.65        25.72 o                         
  17  11   1         55.42        102.25        30.30 o                         
 -16  12   1        156.00        191.50        40.03 o                         
 -15  12   1       2440.71       2323.61       392.65 o                         
 -14  12   1         51.39         53.90        31.54 o                         
 -13  12   1          1.51          3.79        23.65 o                         
 -12  12   1          6.50          9.51        27.67 o                         
 -11  12   1         98.35        150.86        32.08 o                         
 -10  12   1        310.13        338.91        54.01 o                         
  -9  12   1          1.99          0.31        19.79 o                         
  -8  12   1        172.65        200.19        61.85 o                         
  -7  12   1        661.14        642.55        48.64 o                         
  -6  12   1        159.71        169.27        36.75 o                         
  -5  12   1         20.01         13.63        24.80 o                         
  -4  12   1        586.94        637.14        48.47 o                         
  -3  12   1       5149.47       5497.79       307.11 o                         
  -2  12   1        327.95        511.81        49.27 o                         
  -1  12   1          0.23         67.93        49.57 o                         
   0  12   1       1858.27       2592.79       269.52 o                         
   1  12   1      29958.44      31422.60      1086.68 o                         
   2  12   1        270.85        337.54        44.75 o                         
   3  12   1          0.07         14.26        21.03 o                         
   4  12   1         12.81         43.43        23.40 o                         
   5  12   1       5300.09       5435.85       176.66 o                         
   6  12   1         24.75         25.87        22.24 o                         
   7  12   1          6.65          4.37        23.90 o                         
   8  12   1        430.91        404.78        60.58 o                         
   9  12   1       1601.85       1285.10        75.54 o                         
  10  12   1          8.02         37.38        22.52 o                         
  11  12   1          0.35          3.50        18.82 o                         
  12  12   1         11.82         18.21        22.97 o                         
  13  12   1         98.64         57.66        33.96 o                         
  14  12   1        125.46        157.58        35.91 o                         
  15  12   1          0.74          4.13        16.73 o                         
  16  12   1        255.88        318.17        51.65 o                         
 -15  13   1          1.78          3.84        17.46 o                         
 -14  13   1         27.46         95.22        26.75 o                         
 -13  13   1       1295.46       1289.73       137.15 o                         
 -12  13   1        180.36        217.91        50.13 o                         
 -11  13   1          6.68          3.66        18.79 o                         
 -10  13   1         22.19         15.72        31.32 o                         
  -9  13   1        550.67        526.27        73.01 o                         
  -8  13   1         19.92         64.35        47.09 o                         
  -7  13   1          1.02         10.68        24.01 o                         
  -6  13   1        223.57        407.05       103.28 o                         
  -5  13   1       6609.85       7112.91       229.24 o                         
  -4  13   1        261.87        675.93        69.41 o                         
  -3  13   1         50.29         62.82        23.54 o                         
  -2  13   1         13.16         70.23        38.18 o                         
  -1  13   1       5782.33       6388.92       301.14 o                         
   0  13   1         26.75         25.77        31.33 o                         
   1  13   1         28.20         32.85        38.04 o                         
   2  13   1        632.87        705.19        63.40 o                         
   3  13   1       9503.63       9232.51       441.95 o                         
   4  13   1        604.80        623.66        44.28 o                         
   5  13   1         40.93         33.37        28.55 o                         
   6  13   1        348.28        361.28        43.29 o                         
   7  13   1       4433.44       3770.97       164.03 o                         
   8  13   1          5.36         -2.33        17.45 o                         
   9  13   1          0.76          4.20        23.09 o                         
  10  13   1          9.47         35.84        32.14 o                         
  11  13   1       3832.54       4378.45       218.64 o                         
  12  13   1          9.05          8.55        25.92 o                         
  13  13   1          2.67          3.95        17.29 o                         
  14  13   1         54.44         45.63        20.74 o                         
  15  13   1        128.12        136.75        38.01 o                         
 -14  14   1        233.77        872.70       382.10 o                         
 -13  14   1          2.47         55.59        39.46 o                         
 -12  14   1         58.40        106.63        38.13 o                         
 -11  14   1        399.71        401.42        54.13 o                         
 -10  14   1          0.62          0.47        20.23 o                         
  -9  14   1          4.72          0.97        28.33 o                         
  -8  14   1        125.11        162.47        39.90 o                         
  -7  14   1        359.42        368.41        49.04 o                         
  -6  14   1         23.83        133.28        52.37 o                         
  -5  14   1         10.95          5.69        20.77 o                         
  -4  14   1        535.94       1157.83        94.67 o                         
  -3  14   1       1049.38        986.72       104.25 o                         
  -2  14   1         11.17          9.60        22.88 o                         
  -1  14   1          0.24          0.56        16.77 o                         
   0  14   1         22.70         54.48        32.41 o                         
   1  14   1        136.61        103.47        38.44 o                         
   2  14   1         23.67         38.50        30.73 o                         
   3  14   1          3.65          5.58        24.26 o                         
   4  14   1        642.52        759.63        53.13 o                         
   5  14   1       3346.26       3645.79       134.25 o                         
   6  14   1        606.50        770.52        65.20 o                         
   7  14   1          0.01          6.05        21.44 o                         
   8  14   1         26.48         16.16        30.17 o                         
   9  14   1       1295.23       1465.03        91.03 o                         
  10  14   1          1.13         -9.50        27.24 o                         
  11  14   1          4.03          1.00        15.01 o                         
  12  14   1        176.76        134.60        48.81 o                         
  13  14   1        750.95        918.32       166.05 o                         
  14  14   1          9.90         47.57        63.33 o                         
 -12  15   1          0.19         64.63        50.63 o                         
 -11  15   1          1.94         29.49        24.53 o                         
 -10  15   1          3.71         -6.70        19.92 o                         
  -9  15   1         96.10         87.51        38.65 o                         
  -8  15   1        417.08       1150.86       292.35 o                         
  -7  15   1         12.78         82.97        41.56 o                         
  -6  15   1        526.11        741.54        66.24 o                         
  -5  15   1        169.54        182.79        37.46 o                         
  -4  15   1        269.79        373.49        59.78 o                         
  -3  15   1          0.09          0.12        29.82 o                         
  -2  15   1          1.49         34.81        27.85 o                         
  -1  15   1         42.09        106.01        41.44 o                         
   0  15   1        391.93        843.05        70.00 o                         
   1  15   1          0.86          1.26        24.10 o                         
   2  15   1         12.24          6.73        28.88 o                         
   3  15   1        970.08       1019.92        87.04 o                         
   4  15   1         23.68          9.43        27.52 o                         
   5  15   1          0.03          0.22        16.11 o                         
   6  15   1        709.02        892.60        74.34 o                         
   7  15   1        147.60        175.46        41.47 o                         
   8  15   1        169.19        262.27        44.20 o                         
   9  15   1          0.69          1.67        15.51 o                         
  10  15   1         47.80         63.19        28.59 o                         
  11  15   1          0.57         -6.71        20.14 o                         
  12  15   1         81.25        138.69        39.56 o                         
 -11  16   1         47.19         27.95        20.87 o                         
 -10  16   1         27.83         39.29        24.83 o                         
  -9  16   1          7.96         26.41        33.22 o                         
  -8  16   1        181.99        349.56        49.64 o                         
  -7  16   1        117.66        116.07        39.37 o                         
  -6  16   1         27.12         16.00        26.07 o                         
  -5  16   1         57.46        176.41        44.78 o                         
  -4  16   1          5.49         17.40        27.96 o                         
  -3  16   1         13.72         35.52        36.23 o                         
  -2  16   1         75.90        124.89        33.63 o                         
  -1  16   1         21.11         86.07        30.98 o                         
   0  16   1        311.32        448.52        51.57 o                         
   1  16   1        317.66        325.29        50.92 o                         
   2  16   1         41.45         78.97        40.16 o                         
   3  16   1          4.66         -0.16        23.78 o                         
   4  16   1         46.66        129.43       113.85 o                         
   5  16   1       1749.61       2060.82       112.83 o                         
   6  16   1        289.56        356.49        54.86 o                         
   7  16   1         10.74         53.13        29.51 o                         
   8  16   1        159.91        187.48        36.92 o                         
   9  16   1        179.54        185.78        34.65 o                         
  10  16   1        139.50        150.54        39.54 o                         
  -9  17   1         15.53          8.23        18.20 o                         
  -8  17   1        478.65        637.51        48.21 o                         
  -7  17   1          2.67         13.67        17.90 o                         
  -6  17   1        236.27        326.91        47.15 o                         
  -5  17   1        534.20        658.44        64.98 o                         
  -4  17   1         70.97        131.75        36.97 o                         
  -3  17   1         11.48         15.18        25.75 o                         
  -2  17   1          2.83          5.31        24.75 o                         
  -1  17   1        327.14        399.75        44.26 o                         
   0  17   1        391.69        525.02        48.20 o                         
   1  17   1         20.17         69.20        34.43 o                         
   2  17   1         26.94         24.58        22.25 o                         
   3  17   1        141.17        138.78        40.17 o                         
   4  17   1          0.17         16.84        27.24 o                         
   5  17   1         62.49        181.50        30.39 o                         
   6  17   1        737.94       1003.63        95.68 o                         
   7  17   1         85.06         85.04        26.84 o                         
   8  17   1          5.64          3.04        13.67 o                         
  -5  18   1         27.43        159.14        30.56 o                         
  -4  18   1          0.09          8.72        18.13 o                         
  -3  18   1         33.40         20.38        22.85 o                         
  -2  18   1        215.77        278.73        51.54 o                         
  -1  18   1          0.05          9.39        18.58 o                         
   0  18   1       1118.13       1543.40       127.11 o                         
   1  18   1         22.95          7.05        16.27 o                         
   2  18   1         14.49          8.70        16.76 o                         
   3  18   1          3.55          6.52        16.99 o                         
   4  18   1         11.45          6.78        19.00 o                         
   5  18   1        361.57        265.65        35.55 o                         
 -21   0   2         26.82          5.91        26.13 o                         
 -20   0   2          1.04         -1.31        22.84 o                         
 -19   0   2          3.15          1.42        24.42 o                         
 -18   0   2       1262.41       1400.00       129.64 o                         
 -17   0   2         11.56         11.44        41.01 o                         
 -16   0   2          0.06          3.89        36.68 o                         
 -15   0   2        261.82        256.03        71.82 o                         
 -14   0   2      19528.31      21396.91      1014.10 o                         
 -13   0   2        169.59        149.45        57.68 o                         
 -12   0   2          6.36          1.63        23.66 o                         
 -11   0   2         31.34         25.60         9.69 o                         
 -10   0   2      16148.93      20129.10       685.48 o                         
  -9   0   2        126.68        124.25        11.48 o                         
  -8   0   2          0.60          0.18         4.64 o                         
  -7   0   2       1356.55       1323.73        35.38 o                         
  -6   0   2        214.40        300.22        15.67 o                         
  -5   0   2       1751.84       1857.73        42.54 o                         
  -4   0   2          3.72         -0.56         5.38 o                         
  -3   0   2        412.38        422.00        19.46 o                         
  -2   0   2      15329.10      18418.34       324.64 o                         
  -1   0   2        186.26        146.88         7.70 o                         
   0   0   2          0.01         -0.01         1.22 o                         
   1   0   2        171.30        154.50         7.58 o                         
   2   0   2        342.37        660.17        19.99 o                         
   3   0   2        182.42        195.73        11.81 o                         
   4   0   2          3.42         -2.06         8.48 o                         
   5   0   2         48.58         18.54         9.34 o                         
   6   0   2     142970.39     175409.00      4899.03 o                         
   7   0   2        238.68        280.16        19.30 o                         
   8   0   2          0.06          0.43         6.29 o                         
   9   0   2        357.59        384.80        21.09 o                         
  10   0   2      10866.95      14190.03       398.46 o                         
  11   0   2        741.61        696.65        36.22 o                         
  12   0   2          6.88          7.58        14.94 o                         
  13   0   2        317.43        288.55        49.02 o                         
  14   0   2      14708.90      15230.08       739.75 o                         
  15   0   2         99.10         54.55        41.57 o                         
  16   0   2          2.29         -1.05        19.31 o                         
  17   0   2        701.02        597.21       102.55 o                         
  18   0   2          3.54         -4.44        35.22 o                         
  19   0   2        568.90        544.91       121.10 o                         
  20   0   2          0.01         -3.27        42.55 o                         
  21   0   2        492.47        430.59        58.92 o                         
 -21   1   2         59.79         35.80        29.33 o                         
 -20   1   2        607.66        717.48        59.75 o                         
 -19   1   2          3.29         -0.57        17.79 o                         
 -18   1   2          0.01          4.97        24.69 o                         
 -17   1   2         60.12         41.06        41.05 o                         
 -16   1   2       6136.82       6418.63       241.48 o                         
 -15   1   2         67.10         46.86        42.02 o                         
 -14   1   2          5.51         -0.48        15.91 o                         
 -13   1   2          6.23          9.77        22.99 o                         
 -12   1   2       3953.52       4806.99       175.45 o                         
 -11   1   2        312.76        301.96        23.20 o                         
 -10   1   2         17.79         13.62         4.83 o                         
  -9   1   2        275.13        280.85        12.37 o                         
  -8   1   2       6397.12       7086.11       110.35 o                         
  -7   1   2          8.23          8.45         4.18 o                         
  -6   1   2          9.31          5.79         4.03 o                         
  -5   1   2          5.59         13.82         4.29 o                         
  -4   1   2      86686.95     107856.09      1912.34 o                         
  -3   1   2       1510.52       1630.85        28.92 o                         
  -2   1   2         18.97         12.71         3.74 o                         
  -1   1   2        166.29        123.00         6.23 o                         
   0   1   2      73122.08      87665.30      1347.20 o                         
   1   1   2       1541.97       1451.17        24.17 o                         
   2   1   2         51.79         39.99         5.71 o                         
   3   1   2        414.41        416.67        12.22 o                         
   4   1   2      26672.30      32799.58       463.59 o                         
   5   1   2         43.12         32.76         6.33 o                         
   6   1   2          2.85          1.22         2.79 o                         
   7   1   2          2.97          6.18         6.13 o                         
   8   1   2       4285.99       6293.22       115.33 o                         
   9   1   2       1325.57       1395.17        27.74 o                         
  10   1   2          1.65         -0.04         5.48 o                         
  11   1   2        562.30        506.63        21.37 o                         
  12   1   2       3903.91       4361.89       141.27 o                         
  13   1   2         86.55         62.76        25.65 o                         
  14   1   2          0.01         41.45        40.05 o                         
  15   1   2        311.77        228.05        39.74 o                         
  16   1   2       1572.92       1753.59        80.28 o                         
  17   1   2         28.14          7.76        20.69 o                         
  18   1   2         11.43          1.22        16.94 o                         
  19   1   2         80.94         39.85        24.16 o                         
  20   1   2         88.42         77.86        33.46 o                         
  21   1   2         20.40         11.27        46.92 o                         
 -21   2   2         41.79         25.97        34.33 o                         
 -20   2   2         14.68          2.22        18.74 o                         
 -19   2   2          1.43         -1.38        20.95 o                         
 -18   2   2       1096.62       1243.19        84.72 o                         
 -17   2   2          3.33          0.63        21.46 o                         
 -16   2   2          0.50          3.50        25.30 o                         
 -15   2   2        247.17        282.49        69.31 o                         
 -14   2   2      21153.84      23830.35       805.81 o                         
 -13   2   2         19.36          7.32        17.63 o                         
 -12   2   2         13.15          9.60        13.01 o                         
 -11   2   2         95.55         94.34        16.05 o                         
 -10   2   2      16872.24      19241.05       480.86 o                         
  -9   2   2       1736.66       1803.00        46.14 o                         
  -8   2   2          9.13          5.96         2.67 o                         
  -7   2   2          9.09          7.65         3.46 o                         
  -6   2   2       2586.29       2821.17        36.55 o                         
  -5   2   2         70.22         50.71         5.44 o                         
  -4   2   2          0.50         -3.50         3.50 o                         
  -3   2   2       5951.16       6487.64        83.96 o                         
  -2   2   2      33692.49      40619.29       550.26 o                         
  -1   2   2        110.91        100.11         8.08 o                         
   0   2   2         35.77         25.64         5.78 o                         
   1   2   2       3028.91       3082.97        38.43 o                         
   2   2   2          9.71         27.35         6.95 o                         
   3   2   2          0.25          2.55         5.11 o                         
   4   2   2          8.18          7.23         5.15 o                         
   5   2   2       5801.62       6043.00        80.07 o                         
   6   2   2       4339.84       4502.85        66.52 o                         
   7   2   2       1673.16       1695.31        30.44 o                         
   8   2   2        177.43        140.03        11.36 o                         
   9   2   2        233.98        277.35        12.69 o                         
  10   2   2      11981.75      13745.81       299.95 o                         
  11   2   2       1321.29       1208.16        42.57 o                         
  12   2   2         52.14         35.73        12.96 o                         
  13   2   2        260.48        221.22        26.14 o                         
  14   2   2       5153.07       5387.65       190.89 o                         
  15   2   2          1.87          1.22        22.79 o                         
  16   2   2          2.20          0.67        16.06 o                         
  17   2   2         35.24         15.28        28.06 o                         
  18   2   2       2563.44       2316.75       158.97 o                         
  19   2   2        489.52        365.87        65.41 o                         
  20   2   2         39.60         19.63        33.36 o                         
  21   2   2        143.80        186.20        86.92 o                         
 -21   3   2        131.90        105.35        56.71 o                         
 -20   3   2       2066.72       2389.74       143.50 o                         
 -19   3   2        393.50        330.52        61.36 o                         
 -18   3   2         11.55          6.20        33.16 o                         
 -17   3   2         43.11         20.38        37.36 o                         
 -16   3   2         12.77         16.29        31.11 o                         
 -15   3   2        560.31        458.50        63.34 o                         
 -14   3   2        265.57        241.93        33.48 o                         
 -13   3   2        127.92        110.09        25.66 o                         
 -12   3   2        628.96        688.72        43.93 o                         
 -11   3   2         62.16         41.05        14.34 o                         
 -10   3   2          0.26          2.16         6.52 o                         
  -9   3   2       2196.09       2189.39        67.58 o                         
  -8   3   2      49915.73      58240.17      1065.69 o                         
  -7   3   2        363.18        367.86        13.59 o                         
  -6   3   2        363.26        347.23        16.07 o                         
  -5   3   2       1971.36       1933.92        28.86 o                         
  -4   3   2      28298.68      32492.33       477.67 o                         
  -3   3   2         11.69         19.97         7.63 o                         
  -2   3   2        275.62        281.66        14.03 o                         
  -1   3   2        611.11        591.77        18.40 o                         
   0   3   2       6814.58       8080.38       103.57 o                         
   1   3   2         36.43         31.11         9.70 o                         
   2   3   2        779.73        724.07        22.16 o                         
   3   3   2        507.08        451.16        13.67 o                         
   4   3   2       7072.28       7254.00        90.47 o                         
   5   3   2       3190.13       3312.95        47.89 o                         
   6   3   2        480.63        476.16        11.99 o                         
   7   3   2       2797.47       3086.80        65.54 o                         
   8   3   2      10088.86      11741.46       205.30 o                         
   9   3   2         56.12         39.54        11.59 o                         
  10   3   2          0.13          0.57         3.82 o                         
  11   3   2        172.69        158.32        18.37 o                         
  12   3   2       2337.60       2200.41        59.60 o                         
  13   3   2         47.83         30.76        18.59 o                         
  14   3   2        490.44        413.59        61.00 o                         
  15   3   2       2755.56       2444.58       282.61 o                         
  16   3   2       1247.89       1276.25        98.10 o                         
  17   3   2         61.08         38.27        31.79 o                         
  18   3   2          6.80          1.56        23.17 o                         
  19   3   2         33.07         14.18        41.62 o                         
  20   3   2       1356.45       1398.06       228.03 o                         
 -21   4   2        154.00        141.51        49.80 o                         
 -20   4   2          0.82         -2.79        23.76 o                         
 -19   4   2        111.60         86.21        40.98 o                         
 -18   4   2       2779.33       3417.23       180.34 o                         
 -17   4   2       1210.38        906.36       292.71 o                         
 -16   4   2        416.60        412.45        71.64 o                         
 -15   4   2         48.70         10.11        20.78 o                         
 -14   4   2       9215.79       9645.86       377.26 o                         
 -13   4   2       1144.60       1115.02        60.04 o                         
 -12   4   2         89.80         52.37        14.93 o                         
 -11   4   2          8.01          5.47         9.53 o                         
 -10   4   2       7730.05       7790.10       173.75 o                         
  -9   4   2       5699.77       5594.44       194.73 o                         
  -8   4   2       1071.41        963.78        29.34 o                         
  -7   4   2        648.75        663.72        20.66 o                         
  -6   4   2         77.56        126.19         8.88 o                         
  -5   4   2       9646.93       9568.84       141.08 o                         
  -4   4   2       2926.87       2673.36        48.77 o                         
  -3   4   2       3645.41       3613.27        50.52 o                         
  -2   4   2      16093.07      17197.98       220.73 o                         
  -1   4   2          6.07          9.99         6.48 o                         
   0   4   2        737.96        713.59        20.64 o                         
   1   4   2       1848.14       1954.27        38.73 o                         
   2   4   2      49239.93      53261.47       867.08 o                         
   3   4   2       9639.38       9557.48       136.46 o                         
   4   4   2        511.34        456.29        13.30 o                         
   5   4   2         25.26         21.79         6.81 o                         
   6   4   2      10957.56      12459.23       189.36 o                         
   7   4   2       3039.19       2940.22        60.98 o                         
   8   4   2       1063.41       1119.40        44.54 o                         
   9   4   2        766.73        736.74        25.09 o                         
  10   4   2       8334.90       8826.84       208.62 o                         
  11   4   2       1049.73       1010.03        50.86 o                         
  12   4   2         19.99         14.07        18.42 o                         
  13   4   2       1497.70       1430.01        67.58 o                         
  14   4   2       2099.05       2015.99        78.11 o                         
  15   4   2       4036.34       3596.65       197.29 o                         
  16   4   2        654.26        539.12       173.28 o                         
  17   4   2        238.03        136.55        45.02 o                         
  18   4   2        636.44        697.58        82.19 o                         
  19   4   2        296.11        182.55        78.01 o                         
  20   4   2         67.31         21.73        25.57 o                         
 -21   5   2        485.86        506.85        82.72 o                         
 -20   5   2        453.16        540.69        93.29 o                         
 -19   5   2         35.39         15.05        40.01 o                         
 -18   5   2         41.06         37.37        41.73 o                         
 -17   5   2       1090.39       1165.21        83.46 o                         
 -16   5   2        573.23        680.90        65.34 o                         
 -15   5   2       1667.02       1648.34       144.51 o                         
 -14   5   2         36.04         15.28        29.86 o                         
 -13   5   2       1698.01       1864.74       100.70 o                         
 -12   5   2       5525.43       5449.57       132.02 o                         
 -11   5   2         36.17         37.50        13.59 o                         
 -10   5   2       1254.79       1147.57        56.07 o                         
  -9   5   2       3033.88       3197.01        95.12 o                         
  -8   5   2        154.23        161.14        11.54 o                         
  -7   5   2        201.61        186.00        13.25 o                         
  -6   5   2        775.64        771.75        22.64 o                         
  -5   5   2       3408.82       3597.30        57.04 o                         
  -4   5   2      26447.38      29596.58       412.71 o                         
  -3   5   2         22.65         17.68         6.39 o                         
  -2   5   2        627.29        630.89        18.62 o                         
  -1   5   2        836.18        792.80        17.36 o                         
   0   5   2         46.68         67.46         8.23 o                         
   1   5   2        249.07        258.18        15.30 o                         
   2   5   2       1774.12       1571.11        32.58 o                         
   3   5   2       8449.14       8840.08       133.27 o                         
   4   5   2      14673.89      16078.63       266.44 o                         
   5   5   2        160.19        135.20         7.05 o                         
   6   5   2         16.76         10.28         4.93 o                         
   7   5   2        852.74        714.90        23.81 o                         
   8   5   2       4397.49       5049.17        98.80 o                         
   9   5   2        130.19        164.25        12.47 o                         
  10   5   2        499.66        540.74        34.24 o                         
  11   5   2       1304.78       1328.90        72.98 o                         
  12   5   2       4405.80       4487.03       162.81 o                         
  13   5   2       5084.89       4937.44       179.71 o                         
  14   5   2         71.00         38.62        25.75 o                         
  15   5   2        154.89        120.94        30.99 o                         
  16   5   2        461.25        486.61        44.46 o                         
  17   5   2        205.17        136.30        37.06 o                         
  18   5   2         15.26          6.89        25.27 o                         
  19   5   2        274.24        342.64        95.47 o                         
  20   5   2        160.76        143.32        34.45 o                         
 -20   6   2         12.46          2.05        24.74 o                         
 -19   6   2          0.19          0.71        25.92 o                         
 -18   6   2        100.50        126.29        33.23 o                         
 -17   6   2        180.19        224.07        43.45 o                         
 -16   6   2        234.58        207.92        43.95 o                         
 -15   6   2        706.60        705.85        63.50 o                         
 -14   6   2       3695.69       3826.29       179.13 o                         
 -13   6   2       2129.69       2179.66       214.00 o                         
 -12   6   2         24.40         26.13        27.47 o                         
 -11   6   2       1056.17        983.47        42.44 o                         
 -10   6   2       3762.44       3633.56        88.58 o                         
  -9   6   2      16802.43      18094.78       424.33 o                         
  -8   6   2       2190.56       2293.00        80.30 o                         
  -7   6   2       1636.49       1701.69        39.79 o                         
  -6   6   2      20033.36      22285.55       338.10 o                         
  -5   6   2      25821.55      31879.89       496.03 o                         
  -4   6   2       1677.82       1730.81        43.35 o                         
  -3   6   2       2513.30       2650.74        41.78 o                         
  -2   6   2        310.22        271.59        11.56 o                         
  -1   6   2        898.86        966.29        20.49 o                         
   0   6   2       4002.31       3636.51        55.60 o                         
   1   6   2      12429.01      13326.35       199.44 o                         
   2   6   2        466.28        493.50        17.92 o                         
   3   6   2       5737.76       7157.45       109.03 o                         
   4   6   2         23.04         12.52        10.38 o                         
   5   6   2      16721.24      19912.83       343.85 o                         
   6   6   2       6348.45       6479.52       115.46 o                         
   7   6   2      23678.71      27103.40       508.51 o                         
   8   6   2       1963.69       2244.25        61.30 o                         
   9   6   2      13160.12      14193.86       337.36 o                         
  10   6   2        969.15        936.79        55.10 o                         
  11   6   2        919.36        907.76        52.76 o                         
  12   6   2        206.11        177.28        34.12 o                         
  13   6   2          6.48          8.82        20.43 o                         
  14   6   2        315.91        289.83        40.01 o                         
  15   6   2        303.80        263.22        34.91 o                         
  16   6   2        201.10        151.69        39.03 o                         
  17   6   2        985.42        860.79        98.66 o                         
  18   6   2         98.85         85.70        41.26 o                         
  19   6   2        219.23        191.25        59.28 o                         
  20   6   2        268.84        229.78       156.56 o                         
 -20   7   2         21.64         25.72        35.34 o                         
 -19   7   2          2.77         -3.53        25.08 o                         
 -18   7   2       2135.85       2173.30       223.08 o                         
 -17   7   2        144.55        127.84        52.41 o                         
 -16   7   2          3.12         10.75        24.85 o                         
 -15   7   2          0.16          1.03        18.15 o                         
 -14   7   2        284.79        340.42        76.80 o                         
 -13   7   2        592.54        506.55        51.35 o                         
 -12   7   2       6041.64       6214.70       264.80 o                         
 -11   7   2        363.85        383.43        35.36 o                         
 -10   7   2       8289.48       8161.69       310.81 o                         
  -9   7   2        123.18        116.23        19.15 o                         
  -8   7   2        811.39        886.73        35.00 o                         
  -7   7   2       2662.10       3003.26        66.53 o                         
  -6   7   2        963.65        772.58        33.75 o                         
  -5   7   2          4.08          9.75         7.92 o                         
  -4   7   2      11256.26      10929.95       183.04 o                         
  -3   7   2      12430.26      14095.02       205.08 o                         
  -2   7   2       7081.77       7030.93       115.25 o                         
  -1   7   2        252.14        323.33        17.79 o                         
   0   7   2        389.37        339.23        14.78 o                         
   1   7   2       5261.83       5470.19        88.59 o                         
   2   7   2      31391.57      37305.66       608.21 o                         
   3   7   2       2127.07       2199.81        47.06 o                         
   4   7   2       4527.37       4037.12        74.85 o                         
   5   7   2       1638.16       1840.43        45.23 o                         
   6   7   2       3199.58       3635.65       116.23 o                         
   7   7   2       1090.49       1207.55        36.35 o                         
   8   7   2        403.94        404.74        25.09 o                         
   9   7   2       1484.84       1424.02        51.97 o                         
  10   7   2      10158.50       9531.27       789.76 o                         
  11   7   2        305.85        287.99        47.32 o                         
  12   7   2        775.92        752.67        61.02 o                         
  13   7   2        219.17        226.38        45.64 o                         
  14   7   2         15.13         13.48        21.95 o                         
  15   7   2        310.32        314.15        45.75 o                         
  16   7   2        837.68        844.78        60.98 o                         
  17   7   2          3.02          7.63        23.07 o                         
  18   7   2        184.35        173.98        66.82 o                         
  19   7   2         48.74         63.32        32.68 o                         
 -19   8   2         22.35         26.98        40.61 o                         
 -18   8   2        728.02        887.56        76.30 o                         
 -17   8   2        689.06        873.35        80.60 o                         
 -16   8   2        738.12        699.55       103.20 o                         
 -15   8   2          9.66         14.49        29.60 o                         
 -14   8   2         14.75         51.53        31.86 o                         
 -13   8   2        988.41        988.14        71.08 o                         
 -12   8   2       1948.43       2282.68       332.19 o                         
 -11   8   2       1080.87        950.68        54.96 o                         
 -10   8   2       1782.27       1934.65       225.75 o                         
  -9   8   2        236.78        244.25        28.70 o                         
  -8   8   2        139.39        108.38        15.66 o                         
  -7   8   2         57.62         46.91        11.39 o                         
  -6   8   2        334.43        300.53        18.26 o                         
  -5   8   2        907.44       1021.62        30.96 o                         
  -4   8   2       8057.56       7595.30       132.71 o                         
  -3   8   2       1258.92       1240.05        29.75 o                         
  -2   8   2       1403.17       1242.29        28.33 o                         
  -1   8   2        250.56        252.66        13.07 o                         
   0   8   2        681.78        758.47        22.95 o                         
   1   8   2        391.08        366.55        21.21 o                         
   2   8   2       4221.42       3651.36        64.18 o                         
   3   8   2       2759.46       3061.24        61.36 o                         
   4   8   2      14318.82      13980.84       275.81 o                         
   5   8   2        540.49        590.34        24.03 o                         
   6   8   2         45.07         56.79        11.82 o                         
   7   8   2        102.45         97.82        21.15 o                         
   8   8   2        618.09        575.34        36.53 o                         
   9   8   2        790.21        807.21        44.03 o                         
  10   8   2       1321.25       1330.48        76.84 o                         
  11   8   2          0.27          8.99        24.04 o                         
  12   8   2       3321.26       3112.40       317.68 o                         
  13   8   2          4.39          8.95        19.92 o                         
  14   8   2        108.59        102.89        31.75 o                         
  15   8   2        602.23        495.13        53.94 o                         
  16   8   2       1015.71       1008.22       190.81 o                         
  17   8   2        310.32        389.06        50.01 o                         
  18   8   2          1.22         10.53        28.54 o                         
  19   8   2         71.02         65.95        43.64 o                         
 -19   9   2         11.10          9.18        36.72 o                         
 -18   9   2         99.64        134.11        43.33 o                         
 -17   9   2        815.62        939.54       101.83 o                         
 -16   9   2        268.51        361.43        70.66 o                         
 -15   9   2        340.72        296.92        57.26 o                         
 -14   9   2        731.49        730.41        80.18 o                         
 -13   9   2        670.78        635.77        76.17 o                         
 -12   9   2         70.72        273.89       109.41 o                         
 -11   9   2        919.55        859.10        61.37 o                         
 -10   9   2          6.16          4.98        16.35 o                         
  -9   9   2        414.94        337.25        35.10 o                         
  -8   9   2        107.31         94.73        16.36 o                         
  -7   9   2        371.82        304.95        21.73 o                         
  -6   9   2       1286.56       1699.93        45.20 o                         
  -5   9   2        207.18        186.70        15.02 o                         
  -4   9   2         28.69         21.23         8.91 o                         
  -3   9   2        391.95        467.24        25.12 o                         
  -2   9   2        714.64        759.53        27.79 o                         
  -1   9   2        670.17        647.74        20.73 o                         
   0   9   2          5.92          9.02         6.67 o                         
   1   9   2         66.01         52.40         9.41 o                         
   2   9   2       1520.90       1711.85        42.48 o                         
   3   9   2        989.11        968.60        32.20 o                         
   4   9   2         23.95         29.65        11.76 o                         
   5   9   2        376.42        384.82        20.64 o                         
   6   9   2        788.76        869.37        41.14 o                         
   7   9   2       2388.83       2175.55        89.11 o                         
   8   9   2         94.04         99.82        30.55 o                         
   9   9   2       2510.01       2244.68        85.14 o                         
  10   9   2       5882.86       5836.52       487.95 o                         
  11   9   2         16.66          9.97        23.04 o                         
  12   9   2          2.92          5.50        22.42 o                         
  13   9   2        137.24        145.18        35.84 o                         
  14   9   2        449.26        361.06        64.48 o                         
  15   9   2       1854.68       1492.09       140.49 o                         
  16   9   2        402.24        347.75        56.45 o                         
  17   9   2        200.08        204.48        41.18 o                         
  18   9   2         16.47         16.73        23.39 o                         
 -18  10   2         21.54         42.92        31.67 o                         
 -17  10   2          0.34          8.43        28.58 o                         
 -16  10   2        201.48        236.36        73.85 o                         
 -15  10   2        187.47        233.92        41.48 o                         
 -14  10   2         81.28        119.42        35.29 o                         
 -13  10   2         54.02         38.85        38.75 o                         
 -12  10   2       3988.70       3920.96       307.87 o                         
 -11  10   2          2.50         15.30        25.19 o                         
 -10  10   2        144.13        314.99        95.24 o                         
  -9  10   2        110.57        121.56        30.18 o                         
  -8  10   2          9.70         41.75        17.36 o                         
  -7  10   2        132.46        155.34        20.26 o                         
  -6  10   2         64.72         62.69        19.97 o                         
  -5  10   2          9.77         21.97        18.42 o                         
  -4  10   2      16106.83      17144.82       408.11 o                         
  -3  10   2        163.54        175.89        23.32 o                         
  -2  10   2          5.54          1.94         9.91 o                         
  -1  10   2         22.73         25.51        11.00 o                         
   0  10   2          2.96         14.80         8.50 o                         
   1  10   2         11.34         15.92        12.28 o                         
   2  10   2        107.12        123.59        16.46 o                         
   3  10   2         10.45         28.14        14.71 o                         
   4  10   2      12499.46      12181.55       362.08 o                         
   5  10   2         15.07         25.52        14.93 o                         
   6  10   2         35.01         27.55        13.20 o                         
   7  10   2        786.25        751.16        55.04 o                         
   8  10   2        317.11        432.91        48.79 o                         
   9  10   2          2.41         65.72        28.92 o                         
  10  10   2         12.36         25.50        23.44 o                         
  11  10   2        857.52        868.01        71.02 o                         
  12  10   2        811.09        809.40        90.20 o                         
  13  10   2        560.15        521.41        60.61 o                         
  14  10   2         34.54         34.96        29.46 o                         
  15  10   2        875.17        820.34        69.39 o                         
  16  10   2       2305.82       2238.39       418.14 o                         
  17  10   2         37.36         65.67        22.87 o                         
 -17  11   2         43.34         57.43        39.74 o                         
 -16  11   2         49.32         89.62        36.86 o                         
 -15  11   2         26.51         31.25        39.17 o                         
 -14  11   2         91.57        127.10        35.69 o                         
 -13  11   2        126.42        115.62        45.97 o                         
 -12  11   2          0.63        104.89        67.51 o                         
 -11  11   2          0.39         26.68        34.13 o                         
 -10  11   2       5097.93       5650.93       188.02 o                         
  -9  11   2        224.21        237.63        41.44 o                         
  -8  11   2          7.34          4.14        15.17 o                         
  -7  11   2        449.90        507.92        49.02 o                         
  -6  11   2       7532.49       8640.92       264.19 o                         
  -5  11   2          3.72         12.34        23.27 o                         
  -4  11   2         16.47         27.29        22.02 o                         
  -3  11   2        855.50        892.39        53.17 o                         
  -2  11   2      10714.93      10192.23       331.61 o                         
  -1  11   2         77.10         80.15        18.36 o                         
   0  11   2         19.19         19.40        18.15 o                         
   1  11   2       1135.86       1157.11        50.23 o                         
   2  11   2       1810.16       1853.08        80.96 o                         
   3  11   2          0.90         13.26        19.34 o                         
   4  11   2          5.09          8.04        20.14 o                         
   5  11   2          0.68         21.68        16.76 o                         
   6  11   2        573.51        543.65        38.30 o                         
   7  11   2        215.64        238.77        32.90 o                         
   8  11   2         81.75        114.09        29.96 o                         
   9  11   2        112.34        124.66        42.37 o                         
  10  11   2      14947.08      14956.04       979.87 o                         
  11  11   2         45.26         36.06        29.69 o                         
  12  11   2         13.95         25.41        29.54 o                         
  13  11   2         17.56         24.07        30.32 o                         
  14  11   2        201.78        200.45        40.45 o                         
  15  11   2        532.93        513.02        54.79 o                         
  16  11   2         39.94         80.03        33.93 o                         
  17  11   2        333.35        352.20        80.16 o                         
 -16  12   2        714.57        615.10       140.90 o                         
 -15  12   2        516.63        652.37        59.74 o                         
 -14  12   2          0.94          3.03        22.44 o                         
 -13  12   2         42.02         81.90        30.17 o                         
 -12  12   2       1610.70       1423.40       172.31 o                         
 -11  12   2         16.10          8.72        21.71 o                         
 -10  12   2          0.65          0.77        24.30 o                         
  -9  12   2         99.25        105.51        50.61 o                         
  -8  12   2       7431.98       7681.38       277.13 o                         
  -7  12   2         55.57         42.24        25.22 o                         
  -6  12   2          2.35          5.45        19.60 o                         
  -5  12   2        159.06        249.33        45.80 o                         
  -4  12   2      17806.84      19429.31       571.29 o                         
  -3  12   2          9.44         76.33        25.13 o                         
  -2  12   2         40.89         65.47        26.40 o                         
  -1  12   2          0.14        329.98       273.74 o                         
   0  12   2      44509.59      48388.79      2124.07 o                         
   1  12   2        256.18        297.03        46.37 o                         
   2  12   2         19.74         28.18        24.15 o                         
   3  12   2          4.24         18.14        23.41 o                         
   4  12   2         60.40         95.42        33.23 o                         
   5  12   2          2.42        117.52        32.49 o                         
   6  12   2          2.47          1.56        22.74 o                         
   7  12   2        545.70        539.91        52.77 o                         
   8  12   2       2443.13       2118.54       105.39 o                         
   9  12   2        226.10        184.79        40.48 o                         
  10  12   2          3.82          3.63        18.34 o                         
  11  12   2          0.36          6.11        24.92 o                         
  12  12   2       1230.71       1382.06       183.41 o                         
  13  12   2         98.36        149.57        32.95 o                         
  14  12   2          0.97         10.25        25.00 o                         
  15  12   2        169.40        110.34        46.04 o                         
  16  12   2        250.60        272.46        66.29 o                         
 -15  13   2         19.94         67.92        27.27 o                         
 -14  13   2         21.65         15.92        28.56 o                         
 -13  13   2         18.12        243.29       172.54 o                         
 -12  13   2          0.38          4.48        19.81 o                         
 -11  13   2          1.76          7.14        26.12 o                         
 -10  13   2        869.81        571.96       141.97 o                         
  -9  13   2          0.34         55.30        35.07 o                         
  -8  13   2          0.14          6.61        27.43 o                         
  -7  13   2         22.19         21.74        26.27 o                         
  -6  13   2       2931.44       3093.92       117.80 o                         
  -5  13   2         24.18         35.07        25.96 o                         
  -4  13   2         20.20         22.87        24.44 o                         
  -3  13   2          7.99        143.83        50.04 o                         
  -2  13   2       1538.84       1531.09       128.53 o                         
  -1  13   2         34.24         61.76        33.44 o                         
   0  13   2          2.09         10.68        22.28 o                         
   1  13   2         12.65         55.16        35.31 o                         
   2  13   2       3827.88       3984.68       201.10 o                         
   3  13   2         14.67        -17.62        25.61 o                         
   4  13   2         33.00          7.61        21.71 o                         
   5  13   2         12.87         57.73        27.97 o                         
   6  13   2        167.51        137.59        50.84 o                         
   7  13   2          3.22          4.54        25.10 o                         
   8  13   2          1.02          4.02        23.39 o                         
   9  13   2         22.74         37.98        25.66 o                         
  10  13   2        860.66        921.04        65.77 o                         
  11  13   2          2.77         43.01        26.11 o                         
  12  13   2          3.98          0.00        16.01 o                         
  13  13   2          5.11          3.16        18.67 o                         
  14  13   2       1277.24        984.88       218.77 o                         
  15  13   2         44.27         73.58        26.04 o                         
 -14  14   2          6.47         -5.29        28.35 o                         
 -13  14   2        166.30        281.69        48.72 o                         
 -12  14   2          4.34          4.36        20.46 o                         
 -11  14   2         18.17         51.32        29.64 o                         
 -10  14   2          1.11          4.64        24.31 o                         
  -9  14   2         98.88        164.25        43.80 o                         
  -8  14   2       2728.06       3135.60       144.44 o                         
  -7  14   2        121.61        137.89        30.76 o                         
  -6  14   2          3.61          1.02        16.75 o                         
  -5  14   2          9.20         27.76        24.14 o                         
  -4  14   2      15299.97      17230.31       517.84 o                         
  -3  14   2          1.10         18.15        31.61 o                         
  -2  14   2          0.20         -1.04        23.25 o                         
  -1  14   2         24.16         47.88        30.18 o                         
   0  14   2        608.01        563.57        51.99 o                         
   1  14   2          0.27          4.68        22.91 o                         
   2  14   2         20.87         19.61        26.63 o                         
   3  14   2         43.56         20.74        28.35 o                         
   4  14   2        208.55        268.59        39.42 o                         
   5  14   2        118.76        203.77        39.80 o                         
   6  14   2          6.40         19.71        36.54 o                         
   7  14   2        121.54        165.07        46.53 o                         
   8  14   2       1278.30       1242.84        95.42 o                         
   9  14   2          0.57          9.53        22.37 o                         
  10  14   2          0.02          1.60        16.68 o                         
  11  14   2          9.76         10.66        25.45 o                         
  12  14   2        969.60       1001.49       156.60 o                         
  13  14   2         15.16         31.48        19.33 o                         
 -13  15   2          7.00         -3.34        19.63 o                         
 -12  15   2          2.15          4.33        14.49 o                         
 -11  15   2         36.67         46.53        25.58 o                         
 -10  15   2        398.83        453.73        50.60 o                         
  -9  15   2         55.29         80.28        33.55 o                         
  -8  15   2          6.26         31.29        36.99 o                         
  -7  15   2        114.52        139.37        29.50 o                         
  -6  15   2        770.33       1014.18        61.88 o                         
  -5  15   2        227.74        239.71        33.92 o                         
  -4  15   2          6.73         24.93        30.73 o                         
  -3  15   2         50.42         60.16        35.68 o                         
  -2  15   2       2623.96       2637.73       191.81 o                         
  -1  15   2         25.81         14.43        31.93 o                         
   0  15   2          7.10         40.57        29.90 o                         
   1  15   2          0.15          7.87        22.75 o                         
   2  15   2        760.83        851.38        63.08 o                         
   3  15   2         59.54         91.71        34.77 o                         
   4  15   2          6.52          7.18        13.47 o                         
   5  15   2         11.11         15.35        20.94 o                         
   6  15   2       9357.04       9899.62       586.94 o                         
   7  15   2         12.42         22.71        36.74 o                         
   8  15   2          1.25          7.61        25.39 o                         
   9  15   2          0.04          2.59        19.56 o                         
  10  15   2        774.64        532.94       121.77 o                         
  11  15   2         25.81         66.48        25.30 o                         
  12  15   2          0.01         12.33        26.28 o                         
 -11  16   2          2.45          3.71        18.04 o                         
 -10  16   2          0.91         19.24        21.89 o                         
  -9  16   2         55.40        100.29        29.73 o                         
  -8  16   2        518.17        576.34        57.83 o                         
  -7  16   2         38.72         17.38        17.42 o                         
  -6  16   2         11.36         12.68        17.42 o                         
  -5  16   2        533.79        637.80        57.64 o                         
  -4  16   2        135.87        215.62        40.48 o                         
  -3  16   2          3.60          2.72        18.98 o                         
  -2  16   2          0.17         19.90        29.54 o                         
  -1  16   2        207.24        294.51        51.47 o                         
   0  16   2       1366.96       1496.57       115.12 o                         
   1  16   2          9.47          5.51        20.25 o                         
   2  16   2          0.16          4.96        19.45 o                         
   3  16   2         42.65         56.46        26.30 o                         
   4  16   2         10.38          6.69        26.65 o                         
   5  16   2         20.36         56.06        26.40 o                         
   6  16   2          3.76         25.67        23.24 o                         
   7  16   2        137.86        127.20        31.25 o                         
   8  16   2        630.42        658.01        58.23 o                         
   9  16   2         27.07         28.43        18.49 o                         
  10  16   2         11.38         38.38        22.75 o                         
  -9  17   2         24.81         24.01        22.95 o                         
  -8  17   2         38.33        152.39        41.31 o                         
  -7  17   2         19.33          6.97        24.12 o                         
  -6  17   2        338.30        377.06        40.71 o                         
  -5  17   2         88.68         82.59        28.56 o                         
  -4  17   2          5.39         31.11        24.12 o                         
  -3  17   2         28.06         41.19        34.57 o                         
  -2  17   2        195.61        235.83        43.24 o                         
  -1  17   2          8.90        119.21        79.64 o                         
   0  17   2         37.66        118.04        30.26 o                         
   1  17   2         78.64         86.39        28.66 o                         
   2  17   2        353.97        331.81        50.34 o                         
   3  17   2        198.35        179.21        30.49 o                         
   4  17   2         28.10         14.63        21.59 o                         
   5  17   2        467.97        562.10        62.51 o                         
   6  17   2       2320.28       2139.81       330.45 o                         
   7  17   2         34.26         33.59        21.60 o                         
   8  17   2          6.23          0.58        15.11 o                         
  -5  18   2        115.20        177.95        30.16 o                         
  -4  18   2         47.19         53.14        25.77 o                         
  -3  18   2          0.45         -3.20        19.35 o                         
  -2  18   2         97.72        251.54        38.62 o                         
  -1  18   2         25.28          8.76        31.52 o                         
   0  18   2       1749.77       1731.59       250.14 o                         
   1  18   2          7.35         13.60        18.98 o                         
   2  18   2         17.31         17.16        15.98 o                         
   3  18   2          4.85          5.34        17.41 o                         
   4  18   2        134.71        174.39        32.07 o                         
 -21   1   3       3935.32       4738.64       210.86 o                         
 -20   1   3        291.59        291.35        57.14 o                         
 -19   1   3          1.13          2.53        27.31 o                         
 -18   1   3         34.92         19.33        36.37 o                         
 -17   1   3       4674.58       5120.50       213.38 o                         
 -16   1   3        219.48        192.13        42.78 o                         
 -15   1   3          2.38         -1.04        25.16 o                         
 -14   1   3         89.88         64.93        33.54 o                         
 -13   1   3      13372.32      14173.13       413.52 o                         
 -12   1   3          4.83          7.13        11.64 o                         
 -11   1   3         16.78          8.66        12.43 o                         
 -10   1   3        388.57        309.99        15.80 o                         
  -9   1   3        195.80        390.83        15.03 o                         
  -8   1   3        109.47        113.79         9.60 o                         
  -7   1   3          0.00         -0.33         4.23 o                         
  -6   1   3         91.64         92.97         9.64 o                         
  -5   1   3       6312.72       7793.34       114.72 o                         
  -4   1   3       2377.57       2548.44        44.14 o                         
  -3   1   3         31.86         14.49         5.56 o                         
  -2   1   3       1308.16       1085.87        19.63 o                         
  -1   1   3       2233.02       2316.57        31.66 o                         
   0   1   3        113.76         59.64         6.42 o                         
   1   1   3         74.94         46.28         5.50 o                         
   2   1   3       4228.11       4231.66        57.97 o                         
   3   1   3       1971.96       1965.16        30.94 o                         
   4   1   3          0.46          0.82         3.58 o                         
   5   1   3          1.09          1.26         3.59 o                         
   6   1   3        137.65        125.65         5.05 o                         
   7   1   3       6298.13       8071.59       136.82 o                         
   8   1   3         10.34         10.09         7.18 o                         
   9   1   3         35.88         17.38         7.99 o                         
  10   1   3         50.97         29.30         9.70 o                         
  11   1   3      35329.94      38002.01       763.15 o                         
  12   1   3         12.16          5.64         7.74 o                         
  13   1   3          0.27          0.85        11.35 o                         
  14   1   3          0.20          2.85        14.28 o                         
  15   1   3       2804.55       2589.43       123.97 o                         
  16   1   3         11.77         10.00        21.91 o                         
  17   1   3          2.34          2.62        16.10 o                         
  18   1   3        531.46        443.10       151.47 o                         
  19   1   3       8731.05      10402.50       704.07 o                         
  20   1   3         14.20         13.09        33.82 o                         
 -21   2   3          7.45         -0.67        14.33 o                         
 -20   2   3          0.79         -0.64        20.91 o                         
 -19   2   3       2598.48       2972.30       136.07 o                         
 -18   2   3         15.96          9.73        26.74 o                         
 -17   2   3          3.94          1.23        25.00 o                         
 -16   2   3          0.27         -1.30        21.63 o                         
 -15   2   3       2260.71       2395.06       117.98 o                         
 -14   2   3       1276.77       1236.39        67.05 o                         
 -13   2   3          5.87          5.32        16.67 o                         
 -12   2   3         11.06          5.72        11.41 o                         
 -11   2   3        226.77        355.74        25.65 o                         
 -10   2   3         36.55         18.97         7.56 o                         
  -9   2   3        117.99        102.76        11.10 o                         
  -8   2   3          5.23         21.05         7.39 o                         
  -7   2   3       9599.89      10504.99       155.46 o                         
  -6   2   3        217.30        244.67        14.24 o                         
  -5   2   3         29.07         17.10         7.65 o                         
  -4   2   3          8.00          3.85         6.40 o                         
  -3   2   3     142966.70     176156.73      3060.96 o                         
  -2   2   3        492.74        602.77        16.18 o                         
  -1   2   3         10.99          7.26         5.78 o                         
   0   2   3         79.12         86.64         8.78 o                         
   1   2   3      79749.93      91685.69      1496.65 o                         
   2   2   3        965.76        968.17        21.64 o                         
   3   2   3          0.19         -3.52         5.40 o                         
   4   2   3        436.48        495.28        11.78 o                         
   5   2   3      53496.05      59728.18       933.07 o                         
   6   2   3        130.48        124.07         8.02 o                         
   7   2   3        368.78        375.40        12.95 o                         
   8   2   3        850.40        827.40        21.86 o                         
   9   2   3        283.62        204.29        15.71 o                         
  10   2   3          5.87          6.70         7.69 o                         
  11   2   3         36.85         19.51         9.17 o                         
  12   2   3       1527.49       1391.83        54.94 o                         
  13   2   3        323.11        293.34        29.45 o                         
  14   2   3         54.00         39.86        21.37 o                         
  15   2   3          2.98          8.07        24.23 o                         
  16   2   3         32.34         17.00        31.69 o                         
  17   2   3       6723.49       6977.29       660.25 o                         
  18   2   3         16.02         16.63        41.31 o                         
  19   2   3         20.11         16.73        46.55 o                         
  20   2   3        273.69        314.94        73.46 o                         
 -21   3   3         77.10        112.02        37.78 o                         
 -20   3   3         78.86         48.54        40.16 o                         
 -19   3   3         82.34         37.61        36.90 o                         
 -18   3   3          3.17          0.08        21.56 o                         
 -17   3   3       2627.41       2751.98       191.99 o                         
 -16   3   3        680.52        669.98        61.24 o                         
 -15   3   3        129.60         55.41        31.27 o                         
 -14   3   3       1856.36       1702.25        80.14 o                         
 -13   3   3         38.29         49.85        21.88 o                         
 -12   3   3         84.29         94.90        24.21 o                         
 -11   3   3        129.67        103.20        10.87 o                         
 -10   3   3         62.58         56.58        10.75 o                         
  -9   3   3      11315.72      13867.55       306.19 o                         
  -8   3   3       3826.31       3586.61        77.91 o                         
  -7   3   3          1.56          1.53         4.23 o                         
  -6   3   3       1450.71       1385.06        27.18 o                         
  -5   3   3      25164.91      29063.83       427.56 o                         
  -4   3   3       6135.72       6553.62        87.73 o                         
  -3   3   3         97.19        120.01        12.64 o                         
  -2   3   3       1797.42       1858.62        33.34 o                         
  -1   3   3         11.02         20.71         9.02 o                         
   0   3   3        867.32        915.85        22.16 o                         
   1   3   3        122.54         79.72        12.41 o                         
   2   3   3       5881.02       6090.61        82.88 o                         
   3   3   3      16280.19      17639.06       229.66 o                         
   4   3   3        741.43        651.28        14.31 o                         
   5   3   3        238.96        246.51         9.62 o                         
   6   3   3       4905.82       4812.08        81.12 o                         
   7   3   3      16566.83      19927.77       318.89 o                         
   8   3   3        459.99        475.06        14.12 o                         
   9   3   3          2.11          0.79         5.18 o                         
  10   3   3        124.03        129.13        13.98 o                         
  11   3   3        345.14        330.14        19.65 o                         
  12   3   3        706.38        590.12        35.12 o                         
  13   3   3        212.94        132.17        33.76 o                         
  14   3   3       1017.44        835.08        63.27 o                         
  15   3   3       7507.71       7230.99       411.82 o                         
  16   3   3         17.61          9.79        28.14 o                         
  17   3   3         20.48          6.07        25.66 o                         
  18   3   3         30.91         17.61        28.77 o                         
  19   3   3        105.50        109.87        33.04 o                         
  20   3   3        454.73        521.87        92.37 o                         
 -21   4   3         66.34         36.68        43.55 o                         
 -20   4   3        176.42         91.46        66.93 o                         
 -19   4   3        668.33        805.20       113.28 o                         
 -18   4   3       1778.91       1887.99       125.63 o                         
 -17   4   3        735.24        496.12       268.11 o                         
 -16   4   3        728.53        716.64        53.59 o                         
 -15   4   3       3115.11       3300.42       128.95 o                         
 -14   4   3        265.43        147.06        62.73 o                         
 -13   4   3        338.64        328.56        41.11 o                         
 -12   4   3       1271.32       1249.40        55.94 o                         
 -11   4   3         32.62         52.17        10.82 o                         
 -10   4   3       4011.50       3944.05       110.60 o                         
  -9   4   3       1647.40       1369.60        56.88 o                         
  -8   4   3       4870.20       4598.33        91.99 o                         
  -7   4   3         10.20         20.24         8.63 o                         
  -6   4   3         27.46         23.51         5.20 o                         
  -5   4   3       3572.09       3258.32        58.43 o                         
  -4   4   3      10600.87      11653.91       158.30 o                         
  -3   4   3      15889.72      18037.39       239.61 o                         
  -2   4   3       2536.23       2567.94        39.82 o                         
  -1   4   3         13.18         17.52         7.04 o                         
   0   4   3       2339.43       2430.80        37.37 o                         
   1   4   3      10787.88      11541.31       156.47 o                         
   2   4   3      12450.46      13876.49       201.15 o                         
   3   4   3       2680.79       2147.92        51.17 o                         
   4   4   3        381.18        375.90        10.59 o                         
   5   4   3       2343.07       2328.99        46.32 o                         
   6   4   3       4453.02       4469.86        73.24 o                         
   7   4   3       2074.92       1858.33        71.14 o                         
   8   4   3       1634.30       1513.34        32.36 o                         
   9   4   3        315.73        290.90        14.71 o                         
  10   4   3        868.17        823.26        37.31 o                         
  11   4   3        236.83        206.00        29.09 o                         
  12   4   3         45.69         39.50        26.20 o                         
  13   4   3      10625.16       4785.49      2865.59 o                         
  14   4   3        547.13        493.82        46.27 o                         
  15   4   3       1120.48        879.60       174.27 o                         
  16   4   3       1976.07       1636.04       358.40 o                         
  17   4   3        913.15        850.48        98.74 o                         
  18   4   3         27.50         23.39        28.89 o                         
  19   4   3        112.03         49.88        45.05 o                         
  20   4   3        275.65        321.49       130.92 o                         
 -21   5   3        404.81        544.98        68.66 o                         
 -20   5   3        101.82         70.21        39.86 o                         
 -19   5   3          0.85         -2.31        30.51 o                         
 -18   5   3        233.76        304.29        67.37 o                         
 -17   5   3       2802.99       2965.16       161.58 o                         
 -16   5   3        109.74        121.16        48.05 o                         
 -15   5   3       1215.17       1308.27        93.94 o                         
 -14   5   3        382.01        364.48        47.22 o                         
 -13   5   3       3180.52       3108.82       121.93 o                         
 -12   5   3       1811.74       1725.35        92.77 o                         
 -11   5   3        332.11        241.55        20.83 o                         
 -10   5   3        452.01        411.76        21.09 o                         
  -9   5   3       4441.41       4879.08        93.00 o                         
  -8   5   3          4.37          7.51         8.58 o                         
  -7   5   3         60.77         34.72         9.52 o                         
  -6   5   3         74.93         74.89         7.79 o                         
  -5   5   3       9306.37      10108.13       138.75 o                         
  -4   5   3       7596.80       7724.84       104.69 o                         
  -3   5   3        268.69        212.90        12.08 o                         
  -2   5   3        433.17        448.51        13.62 o                         
  -1   5   3        739.21        694.21        17.30 o                         
   0   5   3         96.03         94.07        10.57 o                         
   1   5   3         44.42         35.73         9.88 o                         
   2   5   3       5215.13       5127.38        77.40 o                         
   3   5   3      30963.66      33575.12       527.98 o                         
   4   5   3        967.19        961.87        30.19 o                         
   5   5   3         49.50         63.65        10.95 o                         
   6   5   3        135.35        130.53         6.68 o                         
   7   5   3        699.36        993.67        30.55 o                         
   8   5   3        111.33        153.61        14.36 o                         
   9   5   3          2.12          6.61        10.21 o                         
  10   5   3       1217.55       1281.00        52.53 o                         
  11   5   3       9250.55       9371.36       282.04 o                         
  12   5   3        519.86        462.19        46.89 o                         
  13   5   3       2157.08       1714.56       252.16 o                         
  14   5   3        592.33        530.91        47.73 o                         
  15   5   3       2012.17       1786.39        97.83 o                         
  16   5   3        255.08        272.97        59.02 o                         
  17   5   3         44.81         22.11        50.82 o                         
  18   5   3        112.99         77.14        50.39 o                         
  19   5   3       1590.42       1598.14       353.13 o                         
  20   5   3        115.54         47.84        51.82 o                         
 -20   6   3         22.46         23.13        39.16 o                         
 -19   6   3         53.58         52.46        50.25 o                         
 -18   6   3        107.72        126.77        41.67 o                         
 -17   6   3         14.20          5.06        27.83 o                         
 -16   6   3        244.00        294.27        57.95 o                         
 -15   6   3          1.45          5.96        26.24 o                         
 -14   6   3       1295.76       1269.79        97.45 o                         
 -13   6   3       2009.68       2653.42       403.99 o                         
 -12   6   3        199.89        188.69        31.29 o                         
 -11   6   3       5267.93       5351.30       209.25 o                         
 -10   6   3         16.11         30.90        11.18 o                         
  -9   6   3      11760.75      11960.77       462.77 o                         
  -8   6   3       2693.61       2546.55        65.45 o                         
  -7   6   3      12093.91      12938.03       202.70 o                         
  -6   6   3       3926.51       3867.07        69.99 o                         
  -5   6   3      14696.35      17391.25       290.62 o                         
  -4   6   3       1249.11       1348.30        30.68 o                         
  -3   6   3       5879.40       5685.72        80.12 o                         
  -2   6   3        850.31        817.61        17.93 o                         
  -1   6   3         73.43         73.36         8.56 o                         
   0   6   3       3240.85       3265.22        52.42 o                         
   1   6   3      16899.81      17900.82       263.39 o                         
   2   6   3        969.17       1041.09        24.43 o                         
   3   6   3       5981.43       7525.81       208.57 o                         
   4   6   3       3269.64       3269.85        73.05 o                         
   5   6   3      15356.91      17201.22       283.89 o                         
   6   6   3       2437.54       2352.44        49.26 o                         
   7   6   3      19761.51      21696.10       912.81 o                         
   8   6   3        107.10        140.67        16.20 o                         
   9   6   3      14550.84      15001.24       340.61 o                         
  10   6   3        384.80        373.79        50.39 o                         
  11   6   3        617.01        594.11        62.09 o                         
  12   6   3       1325.43       1207.70        64.37 o                         
  13   6   3        156.24        175.02        32.09 o                         
  14   6   3        172.09        133.55        39.43 o                         
  15   6   3        344.57        286.05        81.37 o                         
  16   6   3         64.09         70.54        37.92 o                         
  17   6   3        520.73        448.30        52.16 o                         
  18   6   3        157.35        116.74       108.38 o                         
  19   6   3         78.22         42.31        37.94 o                         
 -20   7   3         50.79         69.21        39.63 o                         
 -19   7   3         45.45         22.42        58.73 o                         
 -18   7   3       1605.11       1637.34       111.07 o                         
 -17   7   3        241.83        277.15        47.97 o                         
 -16   7   3         21.46         27.03        37.08 o                         
 -15   7   3         20.81         32.23        32.15 o                         
 -14   7   3        560.58        532.09        65.10 o                         
 -13   7   3         43.15         83.14        38.57 o                         
 -12   7   3       7602.12       7429.86       394.92 o                         
 -11   7   3       1475.95       1625.83       125.01 o                         
 -10   7   3       4278.27       4272.96       118.15 o                         
  -9   7   3         35.45         37.20        11.85 o                         
  -8   7   3       1555.47       1703.15        45.84 o                         
  -7   7   3       5507.61       6514.30       123.12 o                         
  -6   7   3       1904.18       1671.08        40.63 o                         
  -5   7   3         14.17         24.89         9.26 o                         
  -4   7   3      20037.45      22147.89       469.97 o                         
  -3   7   3      11150.29      12302.61       241.37 o                         
  -2   7   3       2625.79       2451.53        40.47 o                         
  -1   7   3         81.54         89.18         8.43 o                         
   0   7   3       1083.03        940.01        26.34 o                         
   1   7   3      14692.77      16534.15       257.09 o                         
   2   7   3      25671.11      29602.28       493.02 o                         
   3   7   3         70.44         85.84        10.95 o                         
   4   7   3       3626.64       3394.85        65.54 o                         
   5   7   3       2386.15       2842.15        73.80 o                         
   6   7   3       4178.68       4470.53        85.60 o                         
   7   7   3        263.61        268.52        21.00 o                         
   8   7   3       1384.60       1427.35        54.94 o                         
   9   7   3       3197.82       3224.13       319.76 o                         
  10   7   3       9035.69       8450.00       272.05 o                         
  11   7   3          5.23         15.43        24.56 o                         
  12   7   3        585.02        529.25        54.13 o                         
  13   7   3        106.87         63.49        30.95 o                         
  14   7   3         69.53         55.65        31.71 o                         
  15   7   3        169.00        188.36        46.26 o                         
  16   7   3       1183.74       1002.92       112.81 o                         
  17   7   3        165.23        129.40        33.10 o                         
  18   7   3         49.37         53.32        32.80 o                         
  19   7   3         45.16         38.75        35.46 o                         
 -19   8   3        113.94        164.13        54.34 o                         
 -18   8   3        885.26        868.97        82.75 o                         
 -17   8   3        631.51        737.14       124.51 o                         
 -16   8   3        433.69        517.62        74.80 o                         
 -15   8   3          7.39          6.49        28.39 o                         
 -14   8   3        669.89        690.55        74.71 o                         
 -13   8   3       2288.76       2476.04       260.52 o                         
 -12   8   3       2075.02       2014.56       123.72 o                         
 -11   8   3        286.12        262.32        33.81 o                         
 -10   8   3       2323.13       2443.54       203.17 o                         
  -9   8   3        306.05        273.79        21.21 o                         
  -8   8   3         78.15         56.17        15.68 o                         
  -7   8   3        307.42        296.26        17.55 o                         
  -6   8   3       2837.70       2701.07        56.78 o                         
  -5   8   3       1826.02       2166.96        49.19 o                         
  -4   8   3       5574.05       5112.91       100.11 o                         
  -3   8   3        480.74        452.03        15.99 o                         
  -2   8   3        118.30        106.92        10.32 o                         
  -1   8   3         50.47         73.23        10.86 o                         
   0   8   3        166.11        195.14        14.10 o                         
   1   8   3         13.36          9.94         7.84 o                         
   2   8   3       6769.49       6694.57       115.84 o                         
   3   8   3       4887.19       5479.49       107.83 o                         
   4   8   3       5752.45       5559.53       100.21 o                         
   5   8   3          0.33          4.25         7.72 o                         
   6   8   3         18.10         16.63         9.26 o                         
   7   8   3        531.72        434.68        29.13 o                         
   8   8   3        546.66        458.70        30.36 o                         
   9   8   3       1176.34       1056.28        49.41 o                         
  10   8   3       2253.01       2194.08       103.25 o                         
  11   8   3       1423.50       1475.05       155.54 o                         
  12   8   3        748.56        706.50        57.32 o                         
  13   8   3         20.47         31.76        33.06 o                         
  14   8   3        109.39         92.30        36.53 o                         
  15   8   3       1369.84       1410.48       226.19 o                         
  16   8   3        775.10        664.03        78.73 o                         
  17   8   3        502.90        503.46        54.42 o                         
  18   8   3          2.18         -2.65        21.80 o                         
 -19   9   3          1.09          7.68        29.74 o                         
 -18   9   3        172.91        266.54        54.54 o                         
 -17   9   3        210.88        352.36        84.29 o                         
 -16   9   3        244.44        264.59        58.93 o                         
 -15   9   3        282.17        312.23        67.58 o                         
 -14   9   3        100.80         61.15        37.49 o                         
 -13   9   3        154.35        223.71        47.63 o                         
 -12   9   3       1205.20       1511.81       242.93 o                         
 -11   9   3       3500.51       3232.43       176.52 o                         
 -10   9   3         58.69         81.18        29.92 o                         
  -9   9   3        164.36        279.13        57.55 o                         
  -8   9   3        425.26        379.53        25.50 o                         
  -7   9   3       2691.87       2592.32        73.51 o                         
  -6   9   3        110.00        110.56        15.12 o                         
  -5   9   3         35.25         43.43        12.64 o                         
  -4   9   3        167.75        174.94        19.02 o                         
  -3   9   3       2044.72       2673.51        72.35 o                         
  -2   9   3        318.40        296.52        16.16 o                         
  -1   9   3         35.10         42.04         8.58 o                         
   0   9   3        133.53        121.10        11.27 o                         
   1   9   3         49.86         46.06        10.38 o                         
   2   9   3        126.60        136.17        16.67 o                         
   3   9   3        154.11        147.12        17.02 o                         
   4   9   3        556.07        586.49        23.73 o                         
   5   9   3       1058.56       1096.82        37.30 o                         
   6   9   3        444.80        374.87        21.97 o                         
   7   9   3        586.68        489.41        34.23 o                         
   8   9   3        285.26        269.12        35.27 o                         
   9   9   3      10089.76       9291.67       696.77 o                         
  10   9   3       1935.23       1885.02        96.42 o                         
  11   9   3         26.59         73.08        36.55 o                         
  12   9   3        159.92        135.94        38.61 o                         
  13   9   3        872.15        931.67        94.69 o                         
  14   9   3        435.81        402.07        64.56 o                         
  15   9   3        605.84        620.78        67.59 o                         
  16   9   3        532.17        628.72        77.32 o                         
  17   9   3        466.31        257.30       120.26 o                         
  18   9   3        147.71         96.68        82.19 o                         
 -18  10   3        438.97        570.24        86.77 o                         
 -17  10   3        815.93        821.06       115.22 o                         
 -16  10   3         14.21          6.03        30.11 o                         
 -15  10   3        136.43        163.40        64.08 o                         
 -14  10   3        209.98        281.53        55.08 o                         
 -13  10   3       3164.67       2930.53       392.30 o                         
 -12  10   3        382.61        274.21        42.37 o                         
 -11  10   3         70.34         76.96        32.58 o                         
 -10  10   3        453.21        477.26        45.80 o                         
  -9  10   3        587.22        519.80        48.72 o                         
  -8  10   3         38.05         35.45        17.77 o                         
  -7  10   3         46.61         35.89        21.22 o                         
  -6  10   3       1118.88       1138.52        58.62 o                         
  -5  10   3        164.35        139.84        29.16 o                         
  -4  10   3       2283.26       2171.00        80.32 o                         
  -3  10   3          9.91         17.24        14.71 o                         
  -2  10   3         14.49         13.07        10.64 o                         
  -1  10   3        470.28        464.92        22.03 o                         
   0  10   3         26.56         25.46        11.79 o                         
   1  10   3          4.07          2.00         7.00 o                         
   2  10   3       1461.25       1379.58        47.69 o                         
   3  10   3        657.53        689.16        31.44 o                         
   4  10   3       2015.68       1915.88        57.94 o                         
   5  10   3          5.75          4.14         9.42 o                         
   6  10   3        306.12        304.94        32.01 o                         
   7  10   3       4334.30       4175.82       263.97 o                         
   8  10   3         86.55        124.20        27.63 o                         
   9  10   3         44.86         50.84        24.52 o                         
  10  10   3        398.09        279.08        48.22 o                         
  11  10   3       1923.56       1654.51       202.08 o                         
  12  10   3        250.33        244.44        49.51 o                         
  13  10   3        182.44        177.54        49.47 o                         
  14  10   3         98.52        116.23        41.54 o                         
  15  10   3       2391.04       2249.82       354.11 o                         
  16  10   3        250.83        195.18        34.75 o                         
  17  10   3        109.93        116.44        34.95 o                         
 -17  11   3         11.74         32.95        27.62 o                         
 -16  11   3        325.20        377.53        77.05 o                         
 -15  11   3        426.28        393.37        49.70 o                         
 -14  11   3        103.39        172.75        47.27 o                         
 -13  11   3          3.57         -4.33        26.78 o                         
 -12  11   3        759.75       1479.21       630.52 o                         
 -11  11   3       4018.31       4366.41       159.72 o                         
 -10  11   3       1301.73       1376.28        70.95 o                         
  -9  11   3          0.14          0.83        20.07 o                         
  -8  11   3         36.37        157.03        79.48 o                         
  -7  11   3       1091.18        917.56        64.21 o                         
  -6  11   3        207.92        378.61        98.86 o                         
  -5  11   3          2.03         12.19        24.70 o                         
  -4  11   3        132.20        114.66        27.67 o                         
  -3  11   3      12487.98      13018.90       368.99 o                         
  -2  11   3       1071.63       1034.96        48.67 o                         
  -1  11   3         17.22         14.32        18.45 o                         
   0  11   3        920.70        936.42        46.03 o                         
   1  11   3      14047.96      14180.11       350.68 o                         
   2  11   3        170.04        184.44        27.68 o                         
   3  11   3         24.49         18.03        16.51 o                         
   4  11   3        491.03        405.12        36.85 o                         
   5  11   3       2615.52       2509.82       157.95 o                         
   6  11   3          1.27          3.79        17.27 o                         
   7  11   3         25.38         46.35        26.55 o                         
   8  11   3        599.03        686.32        52.16 o                         
   9  11   3       2748.74       2834.45       222.52 o                         
  10  11   3        686.15        614.32        59.78 o                         
  11  11   3          0.86          3.38        19.54 o                         
  12  11   3        174.01        242.56        53.65 o                         
  13  11   3         14.07         28.78        30.22 o                         
  14  11   3        201.19        183.68        46.34 o                         
  15  11   3         28.04         26.68        32.96 o                         
  16  11   3        638.73        490.93       165.78 o                         
 -16  12   3        155.18        192.13        60.24 o                         
 -15  12   3          3.70         -2.30        21.34 o                         
 -14  12   3         14.57        148.45       128.47 o                         
 -13  12   3         51.69         82.21        35.79 o                         
 -12  12   3         41.42         65.66        28.10 o                         
 -11  12   3          2.10         -1.91        20.11 o                         
 -10  12   3        135.10        248.17       108.85 o                         
  -9  12   3       4354.45       4743.66       194.32 o                         
  -8  12   3        212.28        189.93        40.96 o                         
  -7  12   3          8.03         14.88        23.47 o                         
  -6  12   3          6.00         26.66        22.60 o                         
  -5  12   3       1592.31       1747.42        83.49 o                         
  -4  12   3        133.61        173.59        70.88 o                         
  -3  12   3         35.16         46.31        24.07 o                         
  -2  12   3        661.70        723.62        85.43 o                         
  -1  12   3          8.11         13.01        33.11 o                         
   0  12   3        525.44        840.84       111.69 o                         
   1  12   3         14.10         26.37        22.37 o                         
   2  12   3        139.07        139.05        29.06 o                         
   3  12   3         63.69        112.09        34.07 o                         
   4  12   3         43.90         63.49        25.80 o                         
   5  12   3         22.70         29.88        18.95 o                         
   6  12   3        500.05        383.05        32.81 o                         
   7  12   3       8104.99       8000.44       482.74 o                         
   8  12   3        176.74        140.01        33.49 o                         
   9  12   3         16.10         -0.03        15.21 o                         
  10  12   3         73.65         96.03        31.02 o                         
  11  12   3        201.38        138.31        42.62 o                         
  12  12   3         19.32         22.95        27.85 o                         
  13  12   3         12.22         23.79        29.32 o                         
  14  12   3        264.29        220.86        47.94 o                         
  15  12   3       2106.49       2516.30       381.88 o                         
 -15  13   3        238.72        218.82        41.94 o                         
 -14  13   3         95.71        164.79        51.77 o                         
 -13  13   3          8.41          9.33        26.51 o                         
 -12  13   3          0.46          5.86        20.90 o                         
 -11  13   3        306.74        223.05        47.80 o                         
 -10  13   3         17.34         27.48        31.15 o                         
  -9  13   3          2.38          4.86        30.02 o                         
  -8  13   3         52.72         93.09        27.21 o                         
  -7  13   3       2225.08       2110.19        90.54 o                         
  -6  13   3         25.54         90.85        31.71 o                         
  -5  13   3          0.87         -1.40        20.32 o                         
  -4  13   3        517.81        785.31        70.22 o                         
  -3  13   3      12568.58      14080.96       435.86 o                         
  -2  13   3          4.49          5.64        22.27 o                         
  -1  13   3          2.73          3.34        19.41 o                         
   0  13   3         44.77         47.96        31.99 o                         
   1  13   3       5702.19       6180.72       326.28 o                         
   2  13   3        352.77        483.18        44.32 o                         
   3  13   3          2.67          2.73        12.98 o                         
   4  13   3          7.19         28.36        21.26 o                         
   5  13   3       7728.55       6828.67       612.14 o                         
   6  13   3          7.36         99.89        70.41 o                         
   7  13   3         11.01          6.44        19.79 o                         
   8  13   3         20.96         28.80        33.46 o                         
   9  13   3          0.64         10.71        23.07 o                         
  10  13   3          3.69         32.44        25.91 o                         
  11  13   3         19.42          9.37        29.03 o                         
  12  13   3        269.49        425.38        52.43 o                         
  13  13   3        103.68         87.57        43.75 o                         
  14  13   3          9.88         39.82        26.20 o                         
 -14  14   3         86.87        135.89        37.22 o                         
 -13  14   3       1866.92       1841.09       182.54 o                         
 -12  14   3         12.19          7.56        23.05 o                         
 -11  14   3          0.12         -3.24        24.92 o                         
 -10  14   3          1.50         65.19        48.69 o                         
  -9  14   3        971.36       1127.68        94.78 o                         
  -8  14   3        469.53        787.91        80.45 o                         
  -7  14   3          2.59          5.99        23.28 o                         
  -6  14   3         80.04         79.48        38.89 o                         
  -5  14   3         64.49         55.87        30.06 o                         
  -4  14   3         23.75        136.98        58.40 o                         
  -3  14   3          0.14         12.13        36.73 o                         
  -2  14   3          1.20         13.30        24.15 o                         
  -1  14   3        400.26        389.69        47.54 o                         
   0  14   3          1.28          5.10        26.09 o                         
   1  14   3          0.82         12.06        23.70 o                         
   2  14   3          0.08         60.98        32.99 o                         
   3  14   3         17.66         28.69        20.44 o                         
   4  14   3        252.06        222.31        30.69 o                         
   5  14   3          0.18          6.55        15.60 o                         
   6  14   3       1033.38       1252.35        77.78 o                         
   7  14   3         55.91         71.33        30.76 o                         
   8  14   3         23.08         28.22        23.31 o                         
   9  14   3          0.02          3.53        23.09 o                         
  10  14   3         10.79         50.23        28.78 o                         
  11  14   3       3339.86       3991.05       302.96 o                         
  12  14   3        125.43        208.33        33.45 o                         
  13  14   3          0.16          0.94        12.77 o                         
 -13  15   3          0.89          1.32        19.43 o                         
 -12  15   3          0.92          9.36        17.43 o                         
 -11  15   3         35.17         22.27        27.84 o                         
 -10  15   3         73.78        126.10        43.34 o                         
  -9  15   3          0.98          1.52        25.66 o                         
  -8  15   3        394.55        763.58        91.85 o                         
  -7  15   3        366.20        362.73        43.83 o                         
  -6  15   3         66.07         49.09        28.47 o                         
  -5  15   3          0.12         25.70        26.75 o                         
  -4  15   3        343.91        425.98        54.53 o                         
  -3  15   3        110.04         81.77        40.73 o                         
  -2  15   3        378.27        712.34        70.01 o                         
  -1  15   3          0.26          7.14        25.14 o                         
   0  15   3        420.62        737.74        73.37 o                         
   1  15   3        322.06        289.34        45.61 o                         
   2  15   3        246.43        285.32        46.11 o                         
   3  15   3          3.27          3.99        17.07 o                         
   4  15   3        183.77        118.84        24.31 o                         
   5  15   3         78.19         74.55        30.41 o                         
   6  15   3        583.39        866.58        70.33 o                         
   7  15   3          0.18         25.49        24.93 o                         
   8  15   3        109.06        143.46        34.57 o                         
   9  15   3          0.32          2.16        18.10 o                         
  10  15   3         27.80         31.89        33.88 o                         
  11  15   3          0.96         -3.91        25.08 o                         
  12  15   3         68.15        149.68        52.63 o                         
 -11  16   3          0.02          6.19        17.20 o                         
 -10  16   3         45.43         47.26        25.75 o                         
  -9  16   3        794.96        975.61        79.30 o                         
  -8  16   3        119.79        150.57        41.64 o                         
  -7  16   3          5.33         12.41        18.43 o                         
  -6  16   3          4.96          4.88        16.74 o                         
  -5  16   3       1062.93       1193.07        76.49 o                         
  -4  16   3         42.74         56.67        39.79 o                         
  -3  16   3          3.06          4.52        26.02 o                         
  -2  16   3         22.47         80.67        36.46 o                         
  -1  16   3        194.99        189.42        39.85 o                         
   0  16   3         70.42        154.32        44.99 o                         
   1  16   3          0.77          2.21        18.70 o                         
   2  16   3         16.13         23.36        35.43 o                         
   3  16   3       2404.66       2323.67       235.89 o                         
   4  16   3         17.01         88.11        89.64 o                         
   5  16   3          0.28          4.88        17.85 o                         
   6  16   3         43.18         23.64        20.26 o                         
   7  16   3         91.62         63.46        25.05 o                         
   8  16   3        103.77        131.42        28.77 o                         
   9  16   3          1.90         -2.04        20.10 o                         
  10  16   3        146.32        167.74        42.13 o                         
  -8  17   3        489.21        562.56        47.93 o                         
  -7  17   3          4.74          9.41        14.69 o                         
  -6  17   3        132.00        131.14        32.77 o                         
  -5  17   3          8.14          8.99        19.82 o                         
  -4  17   3         86.82        146.92        44.46 o                         
  -3  17   3        345.69        396.52        53.54 o                         
  -2  17   3        140.08        207.80        45.93 o                         
  -1  17   3          7.59         25.25        26.30 o                         
   0  17   3        313.56        395.33        50.56 o                         
   1  17   3         41.78         37.64        26.27 o                         
   2  17   3        159.11        174.34        39.00 o                         
   3  17   3         23.31         62.50        23.23 o                         
   4  17   3         90.27         42.48        21.82 o                         
   5  17   3        445.44        487.16        81.32 o                         
   6  17   3        556.47        692.19        74.00 o                         
   7  17   3          0.02        251.65       190.96 o                         
  -5  18   3         38.88         25.96        22.93 o                         
  -4  18   3         53.62         84.84        34.19 o                         
  -3  18   3          0.09         19.12        21.38 o                         
  -2  18   3        481.71        653.77        62.37 o                         
  -1  18   3          0.03          7.64        20.29 o                         
   0  18   3        621.91        749.79        83.21 o                         
   1  18   3         18.40         21.92        17.49 o                         
   2  18   3         35.18         30.22        16.31 o                         
   3  18   3          6.86          4.96        15.18 o                         
   4  18   3        289.05        394.84        69.54 o                         
 -22   0   4          0.01          4.05        19.13 o                         
 -21   0   4        293.23        347.57        65.14 o                         
 -20   0   4       1337.51       1621.43       122.67 o                         
 -19   0   4        809.03        913.17       100.40 o                         
 -18   0   4         13.99         16.82        47.69 o                         
 -17   0   4         61.95         36.00        54.22 o                         
 -16   0   4      10313.03      12099.21       600.84 o                         
 -15   0   4        208.49        129.78        88.69 o                         
 -14   0   4          2.29         13.29        43.45 o                         
 -13   0   4        111.23        100.29        56.38 o                         
 -12   0   4       9638.62      12409.51       564.99 o                         
 -11   0   4        301.84        292.20        23.46 o                         
 -10   0   4          3.68          0.25         4.54 o                         
  -9   0   4         85.09         74.41        12.14 o                         
  -8   0   4     137857.72     172638.14      4547.99 o                         
  -7   0   4       1072.91       1063.34        27.79 o                         
  -6   0   4          0.22         -0.58         4.33 o                         
  -5   0   4       2019.74       1951.25        44.72 o                         
  -4   0   4       6351.41       6336.24       123.17 o                         
  -3   0   4         74.65         70.60        14.46 o                         
  -2   0   4          3.94          0.90         7.28 o                         
  -1   0   4         14.58          3.84         9.46 o                         
   0   0   4     102073.62     118934.61      2695.73 o                         
   1   0   4        479.38        481.20        17.04 o                         
   2   0   4          2.10          1.55         8.34 o                         
   3   0   4          0.93         68.44        18.65 o                         
   4   0   4       9617.50      10400.54       189.84 o                         
   5   0   4       1413.74       1482.94        41.55 o                         
   6   0   4          0.27          1.26         7.75 o                         
   7   0   4         91.48         78.84        15.29 o                         
   8   0   4       4177.93       5144.45       178.31 o                         
   9   0   4        428.78        409.55        23.93 o                         
  10   0   4          8.85          4.06         7.95 o                         
  11   0   4         78.35         53.39        19.70 o                         
  12   0   4      15726.57      16072.25       522.87 o                         
  13   0   4        715.18        586.67       123.28 o                         
  14   0   4          0.16          5.80        34.83 o                         
  15   0   4        124.17        143.29        63.64 o                         
  16   0   4       3644.14       3712.74       280.39 o                         
  17   0   4         16.35          5.09        56.01 o                         
  18   0   4          0.11          1.82        45.10 o                         
  19   0   4         13.96         11.63        49.83 o                         
 -22   1   4          5.79          9.10        22.50 o                         
 -21   1   4         19.98          6.64        19.94 o                         
 -20   1   4          9.68          2.32        19.11 o                         
 -19   1   4          0.11          3.66        22.65 o                         
 -18   1   4       1921.17       2318.19       119.60 o                         
 -17   1   4        267.22        210.43        49.86 o                         
 -16   1   4          1.80          4.11        24.17 o                         
 -15   1   4         67.28         52.33        38.96 o                         
 -14   1   4       2839.34       3634.50       150.83 o                         
 -13   1   4        312.72        294.02        43.61 o                         
 -12   1   4         10.37          1.28         9.81 o                         
 -11   1   4        644.10        658.18        29.60 o                         
 -10   1   4       1681.58       2729.97        77.52 o                         
  -9   1   4         17.86         17.81         6.68 o                         
  -8   1   4         16.17         24.69         8.46 o                         
  -7   1   4        234.33        292.51        14.41 o                         
  -6   1   4      24515.37      30616.99       464.96 o                         
  -5   1   4         15.60          6.06         6.81 o                         
  -4   1   4         11.20          4.17         9.11 o                         
  -3   1   4       2227.13       2177.60        40.31 o                         
  -2   1   4       7871.08      10211.69       132.40 o                         
  -1   1   4        175.17        168.06        11.36 o                         
   0   1   4         15.08          8.91         4.81 o                         
   1   1   4       4453.42       4581.31        68.40 o                         
   2   1   4     107300.41     131503.69      2288.51 o                         
   3   1   4        311.73        342.87        12.09 o                         
   4   1   4          4.99          1.14         3.56 o                         
   5   1   4        270.70        234.84         9.70 o                         
   6   1   4       6992.99       7912.09       119.63 o                         
   7   1   4        145.25        158.78        11.94 o                         
   8   1   4          0.57          1.35         5.65 o                         
   9   1   4        557.73        571.14        19.57 o                         
  10   1   4       1256.72       1598.73        35.52 o                         
  11   1   4          6.10          8.68         9.04 o                         
  12   1   4         12.28          2.50         9.29 o                         
  13   1   4        224.58        148.19        25.70 o                         
  14   1   4       6033.83       5524.71       194.00 o                         
  15   1   4        251.49        234.71        42.83 o                         
  16   1   4          0.14          5.20        23.85 o                         
  17   1   4         61.67         91.28        98.92 o                         
  18   1   4        219.21        237.11        73.09 o                         
  19   1   4         74.99         51.28        48.37 o                         
  20   1   4         13.63          3.27        23.64 o                         
 -21   2   4        201.02        208.74        36.42 o                         
 -20   2   4        530.44        394.71       129.25 o                         
 -19   2   4          7.22          5.50        23.46 o                         
 -18   2   4         26.76         10.96        27.25 o                         
 -17   2   4        114.45         77.68        42.52 o                         
 -16   2   4       1054.91       1361.38        88.83 o                         
 -15   2   4        119.27         88.64        40.32 o                         
 -14   2   4         38.00         19.08        19.56 o                         
 -13   2   4        352.90        309.93        42.29 o                         
 -12   2   4       3736.56       4516.75       128.56 o                         
 -11   2   4       1162.45       1210.64        58.29 o                         
 -10   2   4          6.75          2.49         4.97 o                         
  -9   2   4        341.81        326.78        14.52 o                         
  -8   2   4       4856.32       4961.75        88.26 o                         
  -7   2   4       1855.57       1868.52        35.29 o                         
  -6   2   4          7.96          3.07         6.84 o                         
  -5   2   4        458.09        472.40        18.81 o                         
  -4   2   4        999.50        995.06        22.80 o                         
  -3   2   4       6468.02       7412.93        97.48 o                         
  -2   2   4          2.26          4.13         7.02 o                         
  -1   2   4       1448.85       1556.76        29.10 o                         
   0   2   4      26093.93      31868.20       451.32 o                         
   1   2   4       2503.52       2619.83        43.67 o                         
   2   2   4          1.76         -2.13         5.98 o                         
   3   2   4         73.25         68.88         7.99 o                         
   4   2   4         48.08         38.08         6.05 o                         
   5   2   4       1407.95       1367.03        27.51 o                         
   6   2   4         96.92         79.67         8.17 o                         
   7   2   4       3484.45       3687.77        61.81 o                         
   8   2   4       9305.96       9561.47       205.59 o                         
   9   2   4         90.32        100.88        12.06 o                         
  10   2   4         49.71         26.13         9.59 o                         
  11   2   4        290.55        236.63        17.75 o                         
  12   2   4      13698.17      13942.62       390.15 o                         
  13   2   4        922.50        802.36        68.58 o                         
  14   2   4         60.87         24.98        27.51 o                         
  15   2   4         84.24         46.40        35.41 o                         
  16   2   4       1043.61       1073.95       144.38 o                         
  17   2   4         31.02         14.54        82.56 o                         
  18   2   4         29.52         13.81        47.64 o                         
  19   2   4         48.83         30.55        47.64 o                         
  20   2   4        152.72        200.02        55.28 o                         
 -21   3   4          0.07         -3.42        25.24 o                         
 -20   3   4          4.49          2.10        21.96 o                         
 -19   3   4         30.34         21.16        24.98 o                         
 -18   3   4       1173.23       1320.50        87.37 o                         
 -17   3   4        918.32        846.59        79.86 o                         
 -16   3   4        245.51        207.88        49.59 o                         
 -15   3   4         10.66          9.20        20.31 o                         
 -14   3   4       7897.81       8492.62       268.93 o                         
 -13   3   4        516.50        511.07        44.46 o                         
 -12   3   4          2.37          2.68        12.10 o                         
 -11   3   4        292.70        270.55        18.16 o                         
 -10   3   4       3019.07       3440.87        90.41 o                         
  -9   3   4       1922.41       2025.62        55.87 o                         
  -8   3   4        174.80        133.09        11.91 o                         
  -7   3   4        165.68        167.51        13.57 o                         
  -6   3   4       6894.84       6870.73       109.30 o                         
  -5   3   4       4725.20       5031.24        75.73 o                         
  -4   3   4       1013.66       1001.82        22.86 o                         
  -3   3   4        539.06        536.79        15.32 o                         
  -2   3   4       4364.19       5028.45        68.40 o                         
  -1   3   4       1754.42       1703.84        33.03 o                         
   0   3   4        297.84        301.03        15.49 o                         
   1   3   4       1697.32       1709.59        32.82 o                         
   2   3   4      25163.67      28129.41       393.09 o                         
   3   3   4        340.99        252.52        11.21 o                         
   4   3   4        162.11        151.36         8.53 o                         
   5   3   4          9.32         11.60         4.15 o                         
   6   3   4      40492.31      45028.68       750.45 o                         
   7   3   4       6250.09       6283.43       122.20 o                         
   8   3   4         84.74         60.11        12.70 o                         
   9   3   4         68.03         60.23        10.50 o                         
  10   3   4        325.84        331.73        17.41 o                         
  11   3   4        883.49        806.89        39.55 o                         
  12   3   4        250.34        169.76        43.45 o                         
  13   3   4        314.37        218.44        32.76 o                         
  14   3   4         17.38         29.82        30.51 o                         
  15   3   4        490.31        320.96       113.47 o                         
  16   3   4          3.45          6.79        33.61 o                         
  17   3   4        292.41        283.31       153.47 o                         
  18   3   4        419.33        439.68       101.46 o                         
  19   3   4        213.90        312.76        84.37 o                         
  20   3   4         94.81        170.93        60.01 o                         
 -21   4   4        179.23        164.65        54.10 o                         
 -20   4   4       1177.10       1497.23       109.97 o                         
 -19   4   4        223.48        184.14        68.99 o                         
 -18   4   4        424.79        457.39        73.94 o                         
 -17   4   4       2379.16       1406.34       592.68 o                         
 -16   4   4       1010.49       1065.94        66.32 o                         
 -15   4   4        450.80        477.23        48.75 o                         
 -14   4   4          0.16          0.09        15.91 o                         
 -13   4   4       1474.51       1313.58       117.10 o                         
 -12   4   4       8385.11       9034.94       277.29 o                         
 -11   4   4        258.41        240.51        16.83 o                         
 -10   4   4       1387.01       1101.82        70.29 o                         
  -9   4   4       4011.27       3780.73        99.45 o                         
  -8   4   4      12556.99      13803.78       246.49 o                         
  -7   4   4         57.86         53.18         9.15 o                         
  -6   4   4         88.39         50.09        10.20 o                         
  -5   4   4      10851.28      10872.27       146.28 o                         
  -4   4   4      32892.95      38049.27       550.11 o                         
  -3   4   4       1719.89       1810.40        31.86 o                         
  -2   4   4        405.64        445.14        15.43 o                         
  -1   4   4         18.56         11.94         5.43 o                         
   0   4   4       8428.18       9065.19       118.42 o                         
   1   4   4       7381.95       7599.12       112.21 o                         
   2   4   4       2309.69       2072.37        41.49 o                         
   3   4   4      12612.29      11980.71       178.72 o                         
   4   4   4         59.28         51.86         6.00 o                         
   5   4   4       1700.02       1584.47        32.91 o                         
   6   4   4        806.65        755.69        31.84 o                         
   7   4   4       6248.19       6428.35       109.10 o                         
   8   4   4       2891.01       2748.69        54.70 o                         
   9   4   4        412.32        425.92        25.78 o                         
  10   4   4         57.75         24.33        13.59 o                         
  11   4   4       2352.23       1798.50       274.46 o                         
  12   4   4       6708.40       6916.23       212.57 o                         
  13   4   4        366.25        295.11        41.73 o                         
  14   4   4        164.44        102.64        32.21 o                         
  15   4   4       1771.35       1326.52       134.97 o                         
  16   4   4       2325.05       2447.29       355.13 o                         
  17   4   4         23.61         25.36        39.93 o                         
  18   4   4         19.08         14.54        89.10 o                         
  19   4   4        586.27        783.35       121.83 o                         
  20   4   4         71.04         46.92        48.37 o                         
 -21   5   4        105.24         79.42        56.63 o                         
 -20   5   4         44.64         17.83        36.82 o                         
 -19   5   4         24.44         19.54        43.70 o                         
 -18   5   4        479.70        663.16        87.04 o                         
 -17   5   4        932.39        958.06        81.20 o                         
 -16   5   4          3.93          2.54        21.66 o                         
 -15   5   4       2442.05       2568.88       132.59 o                         
 -14   5   4       1691.04       1715.47        86.24 o                         
 -13   5   4        347.40        322.50        42.57 o                         
 -12   5   4        682.54        648.34        54.39 o                         
 -11   5   4        518.18        459.37        25.50 o                         
 -10   5   4        472.63        571.30        19.85 o                         
  -9   5   4         35.88         44.51        10.43 o                         
  -8   5   4         15.58         10.55         8.82 o                         
  -7   5   4       1538.95       1550.36        33.03 o                         
  -6   5   4       3138.03       3282.89        45.59 o                         
  -5   5   4       1805.30       1847.70        31.52 o                         
  -4   5   4       2247.42       2030.45        36.05 o                         
  -3   5   4        420.70        400.71        13.32 o                         
  -2   5   4         62.48         78.09         9.06 o                         
  -1   5   4       1858.84       1723.25        29.51 o                         
   0   5   4          1.61          0.32         4.94 o                         
   1   5   4        997.48        943.08        23.30 o                         
   2   5   4      25048.95      27556.66       428.88 o                         
   3   5   4      12401.94      13540.45       219.39 o                         
   4   5   4        180.74        222.16        12.91 o                         
   5   5   4          3.66          5.90         4.54 o                         
   6   5   4        203.82        208.04        15.07 o                         
   7   5   4       2657.97       3156.90        66.09 o                         
   8   5   4         68.84         53.14        10.28 o                         
   9   5   4        835.01        882.43        36.29 o                         
  10   5   4       6522.33       6636.53       191.17 o                         
  11   5   4       3772.31       3431.97       234.27 o                         
  12   5   4        250.88        197.74        46.08 o                         
  13   5   4       4216.53       3749.41       233.34 o                         
  14   5   4        597.97        619.03        51.90 o                         
  15   5   4       1306.29       1152.76       115.64 o                         
  16   5   4         10.66          8.37        18.84 o                         
  17   5   4        180.25         90.33        70.37 o                         
  18   5   4       1008.79       1272.49       167.66 o                         
  19   5   4       1045.04       1312.13       217.47 o                         
 -20   6   4          4.90          8.78        29.42 o                         
 -19   6   4        213.23        180.41        58.23 o                         
 -18   6   4        158.79        114.74        37.51 o                         
 -17   6   4         12.85         11.79        26.42 o                         
 -16   6   4        350.90        393.78        51.91 o                         
 -15   6   4        127.50        109.13        63.27 o                         
 -14   6   4        131.14        116.68        47.93 o                         
 -13   6   4       2498.13       2495.09       150.39 o                         
 -12   6   4         52.78         57.23        23.04 o                         
 -11   6   4       4436.71       4282.35       139.49 o                         
 -10   6   4        808.02        823.99        39.56 o                         
  -9   6   4      10777.95      11307.95       275.36 o                         
  -8   6   4       2910.72       2814.15        51.01 o                         
  -7   6   4      14566.17      15857.55       289.64 o                         
  -6   6   4        207.71        152.41        13.38 o                         
  -5   6   4      10225.52      11090.21       234.05 o                         
  -4   6   4        276.50        280.75        13.94 o                         
  -3   6   4       3957.11       4189.68        62.33 o                         
  -2   6   4       2158.60       1843.15        32.11 o                         
  -1   6   4       1638.02       1649.05        28.34 o                         
   0   6   4        735.37        690.25        21.73 o                         
   1   6   4      12242.54      13238.31       203.62 o                         
   2   6   4        621.93        564.41        19.74 o                         
   3   6   4       9724.10      11730.94       186.77 o                         
   4   6   4      11770.28      12345.45       231.66 o                         
   5   6   4       2265.78       2610.08        58.23 o                         
   6   6   4       2108.94       2059.96        79.22 o                         
   7   6   4      22411.80      24587.92       606.02 o                         
   8   6   4       4622.15       4344.32        97.44 o                         
   9   6   4       5892.84       5607.22       289.55 o                         
  10   6   4         52.92         37.81        26.56 o                         
  11   6   4        921.88        802.76        54.71 o                         
  12   6   4       1668.88       1510.06        89.95 o                         
  13   6   4       1733.31       1680.65       100.17 o                         
  14   6   4        424.22        445.25        83.68 o                         
  15   6   4        587.49        590.86        56.90 o                         
  16   6   4        395.74        380.74        41.21 o                         
  17   6   4         95.55         54.74        36.94 o                         
  18   6   4         29.97          9.21        20.68 o                         
  19   6   4          0.02         16.37        49.46 o                         
 -20   7   4         77.88         50.20        42.18 o                         
 -19   7   4         70.92         74.87        61.19 o                         
 -18   7   4        968.76       1114.46        86.17 o                         
 -17   7   4        499.22        517.88        66.38 o                         
 -16   7   4          6.11         15.62        28.00 o                         
 -15   7   4         44.54         55.12        49.53 o                         
 -14   7   4        723.52        823.30        76.59 o                         
 -13   7   4        347.29        348.03        65.64 o                         
 -12   7   4       7408.41       6257.43       626.53 o                         
 -11   7   4        525.90        539.56        47.71 o                         
 -10   7   4       1323.53       1269.83        50.96 o                         
  -9   7   4        451.20        392.89        20.25 o                         
  -8   7   4       1472.86       1635.90        44.36 o                         
  -7   7   4       3124.85       3302.70        76.29 o                         
  -6   7   4       2500.77       2211.73        43.83 o                         
  -5   7   4         12.85         17.47         8.79 o                         
  -4   7   4      23674.67      25433.42       465.14 o                         
  -3   7   4       5269.52       5491.12        82.45 o                         
  -2   7   4        517.45        463.98        13.86 o                         
  -1   7   4         91.62        111.20         7.47 o                         
   0   7   4       2476.90       2337.80        44.10 o                         
   1   7   4      12891.97      14306.07       226.75 o                         
   2   7   4       9670.74       9447.83       152.73 o                         
   3   7   4        267.55        235.32        14.46 o                         
   4   7   4       2219.58       1964.36        51.59 o                         
   5   7   4       2666.51       2874.71        57.94 o                         
   6   7   4       1800.23       1786.83        45.04 o                         
   7   7   4         40.20         48.93        14.81 o                         
   8   7   4       4037.40       3583.32       286.21 o                         
   9   7   4        534.17        454.19        34.60 o                         
  10   7   4       4465.75       4293.50       157.68 o                         
  11   7   4       1316.10       1240.29        83.43 o                         
  12   7   4        467.27        447.89        53.28 o                         
  13   7   4          8.78          3.22        23.53 o                         
  14   7   4        166.42        158.51        42.74 o                         
  15   7   4         24.81         14.51        26.78 o                         
  16   7   4       1858.83       1582.08       398.26 o                         
  17   7   4          2.65          6.83        25.85 o                         
  18   7   4          1.30         -0.54        21.85 o                         
  19   7   4         23.63         24.73        86.55 o                         
 -19   8   4          4.76          4.58        46.85 o                         
 -18   8   4       1655.39       1803.18       172.04 o                         
 -17   8   4        325.38        356.85        68.17 o                         
 -16   8   4        156.87        197.94        50.33 o                         
 -15   8   4          1.75          5.64        29.26 o                         
 -14   8   4       2173.10       2485.03       140.74 o                         
 -13   8   4        160.05        113.95        35.88 o                         
 -12   8   4        944.39        916.67        54.29 o                         
 -11   8   4         18.48         28.08        29.42 o                         
 -10   8   4       2430.61       2284.86       117.72 o                         
  -9   8   4          0.75         15.13        12.48 o                         
  -8   8   4          5.48          8.05        10.27 o                         
  -7   8   4       1048.84       1106.67        33.73 o                         
  -6   8   4       8549.44       8204.79       146.11 o                         
  -5   8   4        522.94        552.58        19.16 o                         
  -4   8   4       3892.63       3441.17        57.66 o                         
  -3   8   4        127.87        150.83        10.77 o                         
  -2   8   4        293.08        325.72        15.18 o                         
  -1   8   4        476.03        458.68        18.20 o                         
   0   8   4        208.91        189.66        13.77 o                         
   1   8   4        579.75        649.64        23.84 o                         
   2   8   4       7396.56       7094.72       153.29 o                         
   3   8   4       3330.86       3666.73        73.02 o                         
   4   8   4       1408.22       1336.93        36.90 o                         
   5   8   4         17.22         26.90        10.48 o                         
   6   8   4          4.25         10.57        13.01 o                         
   7   8   4        717.18        646.55        34.83 o                         
   8   8   4       1102.58        932.42        45.30 o                         
   9   8   4       1856.12       1547.03       110.38 o                         
  10   8   4        610.18        500.59        58.46 o                         
  11   8   4        260.99        268.40        66.64 o                         
  12   8   4         10.85         38.98        43.49 o                         
  13   8   4          8.35         -0.94        17.11 o                         
  14   8   4        150.49        110.44        40.47 o                         
  15   8   4       1635.68       1756.05       173.48 o                         
  16   8   4       1153.01       1133.44        81.68 o                         
  17   8   4        121.08         93.62        33.49 o                         
  18   8   4         52.92         16.79        33.22 o                         
 -19   9   4          0.81          9.06        43.70 o                         
 -18   9   4         65.11         83.96        36.32 o                         
 -17   9   4        742.33        772.16        81.56 o                         
 -16   9   4        240.84        227.30        55.56 o                         
 -15   9   4         15.08         32.50        42.88 o                         
 -14   9   4          1.15          7.21        28.45 o                         
 -13   9   4        628.47        579.73       103.10 o                         
 -12   9   4       2510.75       2334.39       163.59 o                         
 -11   9   4        650.65        564.44        46.50 o                         
 -10   9   4         10.51         10.09        23.55 o                         
  -9   9   4        799.91        780.99        58.81 o                         
  -8   9   4        695.03        744.52        38.02 o                         
  -7   9   4       1099.70        991.42        39.88 o                         
  -6   9   4          0.32          5.55         9.25 o                         
  -5   9   4          2.79          3.98        11.41 o                         
  -4   9   4        318.45        299.40        20.91 o                         
  -3   9   4        547.66        508.69        20.72 o                         
  -2   9   4         74.46        103.60        11.36 o                         
  -1   9   4       1736.59       1661.06        35.72 o                         
   0   9   4        317.65        333.68        16.32 o                         
   1   9   4         73.61         49.45        10.78 o                         
   2   9   4         54.50         46.25        11.78 o                         
   3   9   4        320.95        297.92        21.81 o                         
   4   9   4        840.94       1114.10        36.39 o                         
   5   9   4         32.43         23.27        11.54 o                         
   6   9   4        226.90        188.33        27.17 o                         
   7   9   4       1357.30       1142.51        54.13 o                         
   8   9   4          1.33         29.69        22.98 o                         
   9   9   4       2824.69       2537.98       160.53 o                         
  10   9   4          0.16          7.80        34.67 o                         
  11   9   4        440.34        475.51        67.19 o                         
  12   9   4        554.69        580.81        89.08 o                         
  13   9   4        785.49        764.49        77.07 o                         
  14   9   4        535.38        517.97        59.76 o                         
  15   9   4       2056.71       1828.59       203.15 o                         
  16   9   4        313.02        367.14        87.61 o                         
  17   9   4         25.26         36.47        21.50 o                         
 -18  10   4       2591.88       2978.95       384.71 o                         
 -17  10   4        197.29        245.45        70.62 o                         
 -16  10   4          0.35          0.15        22.78 o                         
 -15  10   4        171.01        233.53        59.91 o                         
 -14  10   4        834.38        765.24       102.51 o                         
 -13  10   4        672.02        653.79        65.65 o                         
 -12  10   4         26.23         54.81        33.23 o                         
 -11  10   4         12.02         66.96        65.64 o                         
 -10  10   4        971.37       1053.31        62.95 o                         
  -9  10   4        147.40        137.38        24.48 o                         
  -8  10   4         16.95         12.31        22.37 o                         
  -7  10   4         15.90         31.53        28.47 o                         
  -6  10   4       6815.69       6694.88       202.74 o                         
  -5  10   4        225.22        239.39        35.03 o                         
  -4  10   4        104.93        133.12        23.64 o                         
  -3  10   4        536.00        460.31        33.68 o                         
  -2  10   4        202.10        243.15        23.17 o                         
  -1  10   4          0.39          9.74        10.29 o                         
   0  10   4          0.15          2.66         7.58 o                         
   1  10   4          7.83          7.88         9.07 o                         
   2  10   4      10470.01      10385.01       232.16 o                         
   3  10   4         68.50         63.99        17.83 o                         
   4  10   4         34.02         49.27        17.07 o                         
   5  10   4        145.63        141.46        18.15 o                         
   6  10   4        152.86        133.06        25.57 o                         
   7  10   4        272.47        207.10        27.12 o                         
   8  10   4         10.40         22.33        22.01 o                         
   9  10   4        470.10        377.03        49.51 o                         
  10  10   4       8837.84       8965.51       773.78 o                         
  11  10   4         44.82         33.99        37.29 o                         
  12  10   4        155.51        152.32        48.64 o                         
  13  10   4        325.62        360.95        52.30 o                         
  14  10   4         78.05         64.05        35.62 o                         
  15  10   4         18.56         13.47        29.34 o                         
  16  10   4          0.87         -1.88        18.32 o                         
  17  10   4         38.43         58.66        22.15 o                         
 -17  11   4        187.17        237.82        49.52 o                         
 -16  11   4        595.55        603.01        77.49 o                         
 -15  11   4          0.32        -17.63        33.07 o                         
 -14  11   4         22.20         46.75        29.04 o                         
 -13  11   4         92.71        103.40        30.54 o                         
 -12  11   4      11117.58      11292.62       665.04 o                         
 -11  11   4        196.29        220.35        43.06 o                         
 -10  11   4        105.62        110.64        42.79 o                         
  -9  11   4         48.29         51.47        31.77 o                         
  -8  11   4       1184.80       1139.84        64.52 o                         
  -7  11   4         43.18         29.72        22.84 o                         
  -6  11   4         10.18          8.68        19.35 o                         
  -5  11   4         83.33         67.54        27.10 o                         
  -4  11   4        847.12        844.91        64.73 o                         
  -3  11   4        672.20        713.93        50.47 o                         
  -2  11   4          6.83          8.57        20.76 o                         
  -1  11   4        148.87        169.21        25.88 o                         
   0  11   4       9805.38       9175.01       327.46 o                         
   1  11   4       1728.34       1712.98        69.73 o                         
   2  11   4         48.56         59.60        18.92 o                         
   3  11   4        106.35        134.25        24.38 o                         
   4  11   4       8057.90       8341.52       347.41 o                         
   5  11   4        163.70        149.97        21.39 o                         
   6  11   4         20.81          6.06        16.66 o                         
   7  11   4        266.28        265.04        28.62 o                         
   8  11   4       1416.90       1548.68       141.77 o                         
   9  11   4        166.11        316.59        48.24 o                         
  10  11   4          1.03          5.52        27.15 o                         
  11  11   4        149.86        135.19        54.40 o                         
  12  11   4          1.78         10.15        29.15 o                         
  13  11   4         17.48         19.27        30.74 o                         
  14  11   4         35.29         45.25        36.65 o                         
  15  11   4         20.32         19.00        25.61 o                         
  16  11   4       2317.19       2787.96       460.30 o                         
 -16  12   4          0.04         14.94        24.23 o                         
 -15  12   4         26.77         45.94        23.39 o                         
 -14  12   4       1317.69       1624.40       145.17 o                         
 -13  12   4         15.77         20.99        22.77 o                         
 -12  12   4          7.59          1.53        22.74 o                         
 -11  12   4          0.66          1.12        23.15 o                         
 -10  12   4       2359.49       2364.97       132.24 o                         
  -9  12   4        320.44        389.12        58.12 o                         
  -8  12   4          2.73         12.57        20.09 o                         
  -7  12   4         95.99        109.00        37.56 o                         
  -6  12   4        598.66        719.83        54.87 o                         
  -5  12   4        312.43        282.29        51.69 o                         
  -4  12   4         29.33         42.42        31.19 o                         
  -3  12   4        115.30        112.87        39.90 o                         
  -2  12   4      31892.19      33666.70      1304.26 o                         
  -1  12   4         57.52         53.07        42.27 o                         
   0  12   4         28.19         53.95        36.57 o                         
   1  12   4        268.75        263.16        40.66 o                         
   2  12   4      15782.55      15238.73       637.80 o                         
   3  12   4         13.33         14.73        19.88 o                         
   4  12   4          1.09          0.90        13.97 o                         
   5  12   4         21.47         19.62        17.22 o                         
   6  12   4       4862.35       3909.93       422.12 o                         
   7  12   4        353.24        347.96        43.65 o                         
   8  12   4         12.98         20.42        24.01 o                         
   9  12   4         89.61         53.34        28.98 o                         
  10  12   4        569.36        511.36        62.78 o                         
  11  12   4        163.16        230.82        48.51 o                         
  12  12   4          1.27          3.17        25.09 o                         
  13  12   4        494.52        583.15        84.15 o                         
  14  12   4       1158.25       1291.73       165.03 o                         
  15  12   4         27.83         14.32        22.83 o                         
 -15  13   4         23.88         77.98        38.06 o                         
 -14  13   4          0.34          2.51        20.31 o                         
 -13  13   4          1.60         29.00        38.45 o                         
 -12  13   4        475.81        542.06        59.14 o                         
 -11  13   4         75.58        128.25        36.96 o                         
 -10  13   4          0.24         -0.81        20.45 o                         
  -9  13   4         35.94         37.93        34.61 o                         
  -8  13   4         30.64         12.29        29.37 o                         
  -7  13   4         67.79         45.40        38.42 o                         
  -6  13   4         24.22         12.39        25.56 o                         
  -5  13   4         64.89         71.62        32.42 o                         
  -4  13   4       7846.21       8641.35       270.39 o                         
  -3  13   4         89.38         75.05        42.07 o                         
  -2  13   4          0.87          3.21        16.64 o                         
  -1  13   4         16.12         29.73        25.52 o                         
   0  13   4       3247.61       3306.75       198.47 o                         
   1  13   4         67.83         41.38        31.01 o                         
   2  13   4         30.22         28.26        25.05 o                         
   3  13   4         33.58         42.02        22.89 o                         
   4  13   4       2697.38       2593.60       162.10 o                         
   5  13   4         74.77         65.07        30.41 o                         
   6  13   4          0.70          2.42        18.13 o                         
   7  13   4          0.20          9.15        26.80 o                         
   8  13   4        606.55        549.75        48.05 o                         
   9  13   4          0.32          9.66        21.92 o                         
  10  13   4          7.32         -0.01        23.44 o                         
  11  13   4         27.69        150.14        49.55 o                         
  12  13   4         67.54         79.44        45.70 o                         
  13  13   4         13.34         37.28        24.97 o                         
  14  13   4          6.87         13.15        18.58 o                         
 -14  14   4       1584.03       1615.39       227.54 o                         
 -13  14   4          7.89        148.59       112.33 o                         
 -12  14   4          0.35          5.83        21.91 o                         
 -11  14   4         14.79         -3.72        24.53 o                         
 -10  14   4       1210.75       1233.89        91.65 o                         
  -9  14   4          5.26          8.44        33.72 o                         
  -8  14   4          9.33          6.19        18.75 o                         
  -7  14   4          0.01          7.86        19.13 o                         
  -6  14   4         25.57         66.57        31.07 o                         
  -5  14   4          3.77         23.19        33.06 o                         
  -4  14   4         23.17         20.21        23.64 o                         
  -3  14   4         11.88         24.29        30.73 o                         
  -2  14   4        537.16        474.25        59.41 o                         
  -1  14   4          0.66          7.97        27.37 o                         
   0  14   4          1.37          4.08        20.54 o                         
   1  14   4         75.30         85.09        35.43 o                         
   2  14   4      11989.59      12036.52       821.41 o                         
   3  14   4        123.37        185.01        36.04 o                         
   4  14   4          3.61          1.24        16.80 o                         
   5  14   4        137.20        179.88        38.45 o                         
   6  14   4       2599.89       2641.58       238.70 o                         
   7  14   4          6.84         10.63        31.36 o                         
   8  14   4          0.03          4.59        20.72 o                         
   9  14   4          7.01          4.02        16.64 o                         
  10  14   4        196.19        218.91        58.45 o                         
  11  14   4        348.84        565.30        54.12 o                         
  12  14   4          2.43         16.63        26.41 o                         
  13  14   4         74.21        110.32        27.99 o                         
 -13  15   4          6.51         20.45        18.93 o                         
 -12  15   4        219.67        161.29        37.90 o                         
 -11  15   4         16.07          8.65        23.50 o                         
 -10  15   4          6.10          0.38        24.38 o                         
  -9  15   4          2.78          7.38        24.37 o                         
  -8  15   4       8674.55       9569.43       382.64 o                         
  -7  15   4         48.63         53.30        29.45 o                         
  -6  15   4          3.23         -0.37        19.16 o                         
  -5  15   4        202.09        243.17        39.92 o                         
  -4  15   4        477.56        579.90        66.29 o                         
  -3  15   4         53.93         56.61        36.48 o                         
  -2  15   4          3.94         38.28        35.04 o                         
  -1  15   4         33.16         35.18        32.24 o                         
   0  15   4       3391.71       3388.49       278.20 o                         
   1  15   4          1.23          5.99        25.60 o                         
   2  15   4          3.79         19.16        26.18 o                         
   3  15   4         96.07        114.43        36.09 o                         
   4  15   4         20.58         36.80        26.68 o                         
   5  15   4        212.19        362.64       152.28 o                         
   6  15   4          3.76         35.93        26.83 o                         
   7  15   4         87.12        133.49        38.35 o                         
   8  15   4        573.71        672.46        56.15 o                         
   9  15   4          0.14          2.78        21.01 o                         
  10  15   4          0.11         -3.23        35.35 o                         
  11  15   4          7.26         20.39        30.51 o                         
 -11  16   4         16.76         11.88        18.85 o                         
 -10  16   4        403.38        349.84        47.15 o                         
  -9  16   4        315.33        390.12        51.91 o                         
  -8  16   4          3.43         28.82        27.73 o                         
  -7  16   4         32.04         19.83        24.38 o                         
  -6  16   4         14.08         14.75        25.66 o                         
  -5  16   4         62.90         90.56        41.74 o                         
  -4  16   4          0.20          2.27        15.69 o                         
  -3  16   4          1.49          8.70        29.76 o                         
  -2  16   4        831.37        984.91        77.21 o                         
  -1  16   4         45.71         58.39        35.04 o                         
   0  16   4          0.88          0.93        14.84 o                         
   1  16   4         15.62         14.26        24.65 o                         
   2  16   4        220.24        245.01        36.77 o                         
   3  16   4        769.91        825.82        62.67 o                         
   4  16   4         24.27         28.79        22.89 o                         
   5  16   4         36.74         69.51        25.85 o                         
   6  16   4        563.95        661.45        56.41 o                         
   7  16   4         17.03         38.93        23.67 o                         
   8  16   4          0.70          0.81        15.09 o                         
   9  16   4          0.09          2.27        23.52 o                         
  -8  17   4       1998.05       1939.38       132.53 o                         
  -7  17   4         89.86         98.17        33.16 o                         
  -6  17   4         48.71         79.36        33.88 o                         
  -5  17   4         49.29         37.19        29.79 o                         
  -4  17   4        349.80        385.50        44.71 o                         
  -3  17   4        260.37        315.55        58.79 o                         
  -2  17   4         17.29         90.87        35.47 o                         
  -1  17   4        111.91        131.90        46.05 o                         
   0  17   4        292.11        250.61        50.17 o                         
   1  17   4          8.58         12.25        22.73 o                         
   2  17   4          3.82         23.80        19.38 o                         
   3  17   4        201.35        206.03        30.67 o                         
   4  17   4         27.49         31.67        17.02 o                         
   5  17   4         61.41        106.89        30.85 o                         
   6  17   4         93.46        323.56        39.32 o                         
   7  17   4          2.50          7.03        14.84 o                         
  -5  18   4         31.85         46.29        29.35 o                         
  -4  18   4         25.41         32.62        24.18 o                         
  -3  18   4          2.38          0.47        19.67 o                         
  -2  18   4       1141.85       1277.33       132.80 o                         
  -1  18   4          1.61          5.93        24.91 o                         
   0  18   4        138.24        325.92        43.07 o                         
   1  18   4         37.85         38.78        18.17 o                         
   2  18   4        131.91        121.25        26.11 o                         
   3  18   4          6.20         14.02        14.07 o                         
 -22   1   5        372.32        397.57        49.10 o                         
 -21   1   5          2.38          2.14        23.33 o                         
 -20   1   5        198.97        188.76        48.25 o                         
 -19   1   5        120.19        180.70        48.85 o                         
 -18   1   5        733.97        781.53        80.29 o                         
 -17   1   5         11.82         13.03        30.06 o                         
 -16   1   5        604.14        593.37        73.53 o                         
 -15   1   5        571.31        693.74        73.39 o                         
 -14   1   5        330.40        293.99        55.87 o                         
 -13   1   5         13.64          6.68        22.49 o                         
 -12   1   5         97.49         86.15        20.07 o                         
 -11   1   5       3598.73       3994.45       109.10 o                         
 -10   1   5         27.25         22.10         9.37 o                         
  -9   1   5          5.31          2.45         5.10 o                         
  -8   1   5        204.18        187.05        11.53 o                         
  -7   1   5      18742.91      23545.31       357.94 o                         
  -6   1   5        223.74        233.39        14.19 o                         
  -5   1   5          6.30          0.90         5.63 o                         
  -4   1   5        645.92        646.26        18.56 o                         
  -3   1   5     106012.12     131881.98      2313.55 o                         
  -2   1   5       4912.05       5201.25        76.83 o                         
  -1   1   5          0.00         -1.55         6.30 o                         
   0   1   5       5012.37       5355.00        83.22 o                         
   1   1   5      56008.12      67618.53      1169.13 o                         
   2   1   5         37.52         28.46         7.87 o                         
   3   1   5          4.28          1.47         3.89 o                         
   4   1   5         66.36         53.97         6.69 o                         
   5   1   5      18340.81      21324.30       327.99 o                         
   6   1   5          5.95          6.65         2.34 o                         
   7   1   5          3.66          0.74         5.38 o                         
   8   1   5        113.75         88.62        12.36 o                         
   9   1   5       3340.57       3235.89        67.37 o                         
  10   1   5        409.95        381.50        17.41 o                         
  11   1   5          0.03          1.80         6.90 o                         
  12   1   5       1403.54       1254.43        77.59 o                         
  13   1   5       1584.92       1668.75       101.59 o                         
  14   1   5        164.10        144.38        49.44 o                         
  15   1   5          0.02         -5.18        30.06 o                         
  16   1   5         69.65         62.91        58.55 o                         
  17   1   5       4375.99       4920.85       418.22 o                         
  18   1   5        264.15        284.03        74.92 o                         
  19   1   5          1.47          5.82        28.73 o                         
  20   1   5        563.08        601.15        95.64 o                         
 -21   2   5        168.39        288.00        53.72 o                         
 -20   2   5          0.41         -2.39        29.25 o                         
 -19   2   5         29.69          4.31        24.53 o                         
 -18   2   5        102.85        103.97        38.44 o                         
 -17   2   5        351.37        378.30        56.48 o                         
 -16   2   5        226.02        202.07        55.51 o                         
 -15   2   5         41.24         13.86        38.43 o                         
 -14   2   5         42.97         37.77        24.15 o                         
 -13   2   5       3918.22       4467.87       149.72 o                         
 -12   2   5        712.04        770.26        50.96 o                         
 -11   2   5        175.95        146.32        15.47 o                         
 -10   2   5        495.97        547.81        20.51 o                         
  -9   2   5       3362.19       3425.83        72.40 o                         
  -8   2   5        507.02        429.66        16.30 o                         
  -7   2   5         87.48         82.14        10.16 o                         
  -6   2   5        172.03        144.54        13.42 o                         
  -5   2   5       2551.75       2782.72        43.25 o                         
  -4   2   5         50.11         38.47         7.65 o                         
  -3   2   5        114.20        112.36        10.09 o                         
  -2   2   5        666.90        711.01        21.16 o                         
  -1   2   5      45302.49      53981.98       803.34 o                         
   0   2   5       3072.80       3277.22        51.91 o                         
   1   2   5          0.17         -1.39         5.30 o                         
   2   2   5        283.50        285.53        11.65 o                         
   3   2   5      10042.23      11739.20       150.15 o                         
   4   2   5        243.21        265.51        10.63 o                         
   5   2   5         17.60         11.56         2.93 o                         
   6   2   5       2874.17       2853.12        52.32 o                         
   7   2   5      12224.51      14943.17       269.48 o                         
   8   2   5       1715.59       1667.67        40.82 o                         
   9   2   5          1.34          2.59         6.48 o                         
  10   2   5        272.61        258.82        15.36 o                         
  11   2   5      13422.91      13481.10       311.91 o                         
  12   2   5       1432.90       1102.23        86.51 o                         
  13   2   5        179.41        101.18        62.85 o                         
  14   2   5        602.17        607.88       120.74 o                         
  15   2   5        184.31        167.29        77.83 o                         
  16   2   5         11.50          6.54        45.10 o                         
  17   2   5          3.42          0.73        52.37 o                         
  18   2   5        251.88        293.85        79.28 o                         
  19   2   5        887.33        922.64       106.92 o                         
  20   2   5        102.41        120.01        43.64 o                         
 -21   3   5          5.43          1.66        15.09 o                         
 -20   3   5         56.20         39.23        30.67 o                         
 -19   3   5          4.62         16.89        30.12 o                         
 -18   3   5        725.82        681.98        69.89 o                         
 -17   3   5         73.69         34.19        41.27 o                         
 -16   3   5       2537.57       2586.84       132.07 o                         
 -15   3   5       5477.67       5996.16       202.25 o                         
 -14   3   5        249.91        257.53        50.23 o                         
 -13   3   5         78.25         72.84        27.12 o                         
 -12   3   5         58.58         34.68        16.36 o                         
 -11   3   5        768.54        844.14        32.47 o                         
 -10   3   5       2893.25       2847.64       129.96 o                         
  -9   3   5         92.82         67.47         8.82 o                         
  -8   3   5       1611.67       1469.17        31.76 o                         
  -7   3   5       2306.20       2803.83        55.04 o                         
  -6   3   5        247.63        244.50        13.16 o                         
  -5   3   5        723.48        785.52        22.29 o                         
  -4   3   5       5415.16       5777.51        75.43 o                         
  -3   3   5       1253.88       1307.08        25.42 o                         
  -2   3   5        520.09        561.86        17.48 o                         
  -1   3   5        468.67        458.44        15.72 o                         
   0   3   5       2847.91       2965.97        48.39 o                         
   1   3   5       5307.90       5527.51        81.72 o                         
   2   3   5       1151.15       1301.20        24.64 o                         
   3   3   5          5.92          4.50         5.51 o                         
   4   3   5        430.91        402.35        11.19 o                         
   5   3   5       5143.95       6075.77        98.45 o                         
   6   3   5       8022.35       8162.64       139.83 o                         
   7   3   5       1297.51       1227.46        50.64 o                         
   8   3   5        142.81        128.82        13.61 o                         
   9   3   5       3375.27       3672.81        67.41 o                         
  10   3   5        229.94        222.21        19.46 o                         
  11   3   5         69.06         23.97        16.90 o                         
  12   3   5       2503.38       2017.33       167.02 o                         
  13   3   5        176.16        177.10        36.28 o                         
  14   3   5        285.89        238.83        56.00 o                         
  15   3   5         77.09         48.01       110.92 o                         
  16   3   5          1.50         10.18        52.37 o                         
  17   3   5        178.64        274.21       143.29 o                         
  18   3   5         11.80         10.91        45.83 o                         
  19   3   5         31.05         32.37        47.28 o                         
  20   3   5        337.94        385.13        70.19 o                         
 -21   4   5        919.81       1239.88       115.47 o                         
 -20   4   5         53.99         36.00        50.37 o                         
 -19   4   5         65.42         37.21        50.35 o                         
 -18   4   5       1098.50       1134.59       108.02 o                         
 -17   4   5       7746.78       4537.52      2420.45 o                         
 -16   4   5        444.99        412.14        53.35 o                         
 -15   4   5         42.76         34.13        39.76 o                         
 -14   4   5        115.64        120.90        33.24 o                         
 -13   4   5       4287.49       4513.99       162.52 o                         
 -12   4   5       2804.41       2723.09        99.39 o                         
 -11   4   5         92.70         57.67        15.61 o                         
 -10   4   5       2552.96       2393.87        82.91 o                         
  -9   4   5       4168.81       4241.00        91.34 o                         
  -8   4   5        511.65        488.85        21.48 o                         
  -7   4   5          2.34          0.49         5.38 o                         
  -6   4   5       2181.99       2346.82        44.21 o                         
  -5   4   5      10209.23      11085.00       150.12 o                         
  -4   4   5       9803.81      10458.31       142.61 o                         
  -3   4   5         33.46         17.36         7.01 o                         
  -2   4   5       1324.83       1347.94        26.20 o                         
  -1   4   5       1073.39       1190.02        22.83 o                         
   0   4   5       2434.64       2418.91        39.69 o                         
   1   4   5       2076.18       1974.27        43.19 o                         
   2   4   5       7467.72       7634.70       115.32 o                         
   3   4   5      27363.75      28713.74       402.69 o                         
   4   4   5        322.70        359.44         9.88 o                         
   5   4   5        490.98        364.96        15.18 o                         
   6   4   5       1332.95       1194.69        38.51 o                         
   7   4   5      12845.50      13850.65       231.05 o                         
   8   4   5       1459.51       1364.38        42.35 o                         
   9   4   5         55.91         38.58        16.39 o                         
  10   4   5        274.14        215.61        22.85 o                         
  11   4   5       6592.77       6381.04       182.45 o                         
  12   4   5       1120.26        911.35        88.98 o                         
  13   4   5          1.49          1.72        17.00 o                         
  14   4   5          9.98          4.56        19.49 o                         
  15   4   5        353.61        423.08       103.46 o                         
  16   4   5          6.24         11.27        54.92 o                         
  17   4   5         26.59         21.82        97.10 o                         
  18   4   5          0.36         -1.09        59.64 o                         
  19   4   5        384.63        514.96        93.83 o                         
 -21   5   5         21.64         22.05        39.44 o                         
 -20   5   5         36.66         19.04        34.15 o                         
 -19   5   5         94.82        134.07        65.27 o                         
 -18   5   5        301.48        320.90        86.40 o                         
 -17   5   5        233.07        230.83        64.62 o                         
 -16   5   5        608.18        694.47        63.41 o                         
 -15   5   5       1792.83       1862.78        95.68 o                         
 -14   5   5        697.05        642.01        64.13 o                         
 -13   5   5         10.38         13.52        24.05 o                         
 -12   5   5       1590.67       1512.20        59.62 o                         
 -11   5   5        396.82        378.43        22.18 o                         
 -10   5   5        624.57        578.01        20.48 o                         
  -9   5   5        138.75        121.13        14.33 o                         
  -8   5   5        134.01        148.44        14.30 o                         
  -7   5   5       7565.64       8455.19       136.77 o                         
  -6   5   5       5221.29       5668.78        89.90 o                         
  -5   5   5         40.38         29.11         7.96 o                         
  -4   5   5       3449.07       3308.80        52.15 o                         
  -3   5   5        431.88        447.47        15.62 o                         
  -2   5   5        223.39        191.82        11.12 o                         
  -1   5   5       1049.39        914.07        21.53 o                         
   0   5   5         16.16         20.26         8.01 o                         
   1   5   5       6111.18       6091.33        92.86 o                         
   2   5   5      13645.44      14769.26       232.56 o                         
   3   5   5       2253.27       2089.40        59.59 o                         
   4   5   5       1925.71       1932.21        41.08 o                         
   5   5   5        958.24        926.74        25.36 o                         
   6   5   5       1040.25       1040.41        33.21 o                         
   7   5   5        266.80        293.22        18.44 o                         
   8   5   5        778.56        686.72        28.72 o                         
   9   5   5       6153.18       6173.82       148.35 o                         
  10   5   5       1806.84       1582.07       101.71 o                         
  11   5   5        840.00        757.81        98.11 o                         
  12   5   5        285.57        248.38        43.21 o                         
  13   5   5       3472.14       3336.13       171.33 o                         
  14   5   5         89.44         64.22        36.12 o                         
  15   5   5        196.64        118.70        40.68 o                         
  16   5   5         20.31          8.27        29.88 o                         
  17   5   5        787.45        967.01       151.29 o                         
  18   5   5          1.87         10.18        81.10 o                         
  19   5   5        719.46        964.46       187.29 o                         
 -20   6   5         17.65         15.18        37.68 o                         
 -19   6   5        201.28        164.05        60.12 o                         
 -18   6   5         52.99         29.62        33.46 o                         
 -17   6   5          6.22         21.03        38.78 o                         
 -16   6   5        344.87        377.82        74.20 o                         
 -15   6   5        309.13        285.80        59.33 o                         
 -14   6   5        431.20        473.59        77.01 o                         
 -13   6   5       3273.14       3347.64       142.33 o                         
 -12   6   5          5.49          6.93        18.74 o                         
 -11   6   5       2219.08       1876.51       135.35 o                         
 -10   6   5        523.93        491.73        20.82 o                         
  -9   6   5       9220.69       9517.27       189.95 o                         
  -8   6   5       2251.88       2370.09        51.58 o                         
  -7   6   5      10775.91      10873.06       177.29 o                         
  -6   6   5         20.21         20.21        10.99 o                         
  -5   6   5       4503.75       4601.30        66.72 o                         
  -4   6   5         84.57         99.24         9.53 o                         
  -3   6   5       1528.61       1289.86        25.47 o                         
  -2   6   5       4043.88       4163.68        60.71 o                         
  -1   6   5       4520.34       4471.63        62.99 o                         
   0   6   5         87.31        110.58        13.08 o                         
   1   6   5       7101.80       6749.38       122.30 o                         
   2   6   5       1289.35       1312.10        33.99 o                         
   3   6   5      13237.11      14480.18       227.69 o                         
   4   6   5       8559.08       9234.48       222.94 o                         
   5   6   5         36.87         26.61        10.44 o                         
   6   6   5       1640.11       1551.49        43.95 o                         
   7   6   5      22288.64      22458.29       436.26 o                         
   8   6   5       2708.36       2656.33       108.16 o                         
   9   6   5       1889.56       1467.30       137.01 o                         
  10   6   5        225.76        207.19        32.89 o                         
  11   6   5        766.77        720.16        67.79 o                         
  12   6   5       1218.46       1081.34        84.15 o                         
  13   6   5       2093.07       2026.99       321.25 o                         
  14   6   5        152.17        148.22        34.71 o                         
  15   6   5       1642.38       1531.37       129.09 o                         
  16   6   5         67.32         67.18        33.00 o                         
  17   6   5          1.88        -11.63        93.10 o                         
  18   6   5          9.21         20.37        54.92 o                         
  19   6   5          7.71          8.00        44.00 o                         
 -20   7   5        384.74        418.18        69.93 o                         
 -19   7   5        405.04        509.65        88.54 o                         
 -18   7   5        700.88        711.68        67.16 o                         
 -17   7   5        376.46        455.41        71.23 o                         
 -16   7   5         49.62         61.99        46.60 o                         
 -15   7   5        753.54        812.94        75.28 o                         
 -14   7   5       2486.62       2769.75       180.37 o                         
 -13   7   5        212.40        217.11        57.26 o                         
 -12   7   5       7416.77       6644.07       378.76 o                         
 -11   7   5          1.14          5.85        16.63 o                         
 -10   7   5        390.29        315.12        22.45 o                         
  -9   7   5        558.97        545.83        28.54 o                         
  -8   7   5        707.52        642.88        25.76 o                         
  -7   7   5        374.18        366.11        19.41 o                         
  -6   7   5       3159.88       2750.73        56.04 o                         
  -5   7   5         39.16         27.45         9.52 o                         
  -4   7   5      16273.51      16473.92       277.65 o                         
  -3   7   5       1262.59       1142.18        22.55 o                         
  -2   7   5        252.48        202.33        10.50 o                         
  -1   7   5          9.56         15.94         7.85 o                         
   0   7   5       3791.33       3908.09        68.58 o                         
   1   7   5       5774.08       5820.58        97.90 o                         
   2   7   5       5537.73       5274.74        92.31 o                         
   3   7   5        945.69        841.63        36.67 o                         
   4   7   5        299.31        265.06        18.06 o                         
   5   7   5       1557.26       1500.66        39.32 o                         
   6   7   5       1088.60       1189.20        39.46 o                         
   7   7   5         96.96        107.40        18.90 o                         
   8   7   5       4643.33       4159.45       171.88 o                         
   9   7   5         10.43         12.00        16.84 o                         
  10   7   5       4347.94       4134.46       219.56 o                         
  11   7   5       4275.17       5165.17       266.65 o                         
  12   7   5         10.34         16.64        29.95 o                         
  13   7   5        119.01        144.56        37.80 o                         
  14   7   5        220.74        173.58        43.05 o                         
  15   7   5         87.04         77.16        31.86 o                         
  16   7   5       1729.58       1507.43       181.30 o                         
  17   7   5         68.75         54.93        33.64 o                         
  18   7   5          2.74          7.27        78.56 o                         
 -19   8   5         23.14         19.24        57.00 o                         
 -18   8   5       1758.18       1957.36       128.51 o                         
 -17   8   5        150.04        195.64        53.41 o                         
 -16   8   5        153.66        158.64        57.79 o                         
 -15   8   5          0.27          4.29        22.71 o                         
 -14   8   5        376.90        394.05        78.04 o                         
 -13   8   5          4.94          7.02        30.27 o                         
 -12   8   5       1490.53       1217.80        92.45 o                         
 -11   8   5         28.67         29.93        24.93 o                         
 -10   8   5       1257.95       1116.54        49.85 o                         
  -9   8   5         81.63         89.14        18.99 o                         
  -8   8   5         39.15         37.52        15.25 o                         
  -7   8   5       1526.06       1555.27        43.03 o                         
  -6   8   5       4027.66       3574.08        75.65 o                         
  -5   8   5         22.86         23.26         9.91 o                         
  -4   8   5      10572.82      10934.57       226.74 o                         
  -3   8   5        100.02         86.73        11.94 o                         
  -2   8   5        271.60        288.81        15.38 o                         
  -1   8   5       1347.00       1230.14        29.91 o                         
   0   8   5       3184.64       3204.63        57.01 o                         
   1   8   5       1565.32       2019.42        45.29 o                         
   2   8   5       3007.04       2654.04        52.66 o                         
   3   8   5        908.08        899.04        30.69 o                         
   4   8   5        485.10        516.67        26.07 o                         
   5   8   5          7.66         13.58         9.69 o                         
   6   8   5          2.63         12.00        15.30 o                         
   7   8   5        539.88        473.46        34.09 o                         
   8   8   5       2846.06       2610.79       129.65 o                         
   9   8   5       4623.32       3565.68       584.29 o                         
  10   8   5         57.57         58.42        54.12 o                         
  11   8   5         35.60         48.22        39.06 o                         
  12   8   5         92.73         65.39        33.29 o                         
  13   8   5         72.46         73.91        31.71 o                         
  14   8   5        609.54        531.28        59.23 o                         
  15   8   5       1219.78       1115.91       101.06 o                         
  16   8   5       1940.32       1712.40       243.93 o                         
  17   8   5          5.81          6.14        15.61 o                         
  18   8   5        149.50        180.74        78.56 o                         
 -19   9   5          0.26          6.17        26.74 o                         
 -18   9   5         39.92         41.37        45.65 o                         
 -17   9   5       1900.37       2118.29       145.18 o                         
 -16   9   5        156.14        158.02        50.49 o                         
 -15   9   5          1.42          4.92        25.02 o                         
 -14   9   5        980.20        963.97       110.09 o                         
 -13   9   5       2479.92       2103.31       247.22 o                         
 -12   9   5         66.94         32.42        23.50 o                         
 -11   9   5         53.43         64.58        32.08 o                         
 -10   9   5         72.41         81.57        29.22 o                         
  -9   9   5       1924.79       1854.24        78.31 o                         
  -8   9   5         58.59         36.40        14.99 o                         
  -7   9   5        309.89        301.27        25.90 o                         
  -6   9   5          1.37          5.59        12.70 o                         
  -5   9   5         16.23          3.73        11.18 o                         
  -4   9   5        125.90        117.54        13.58 o                         
  -3   9   5         18.69         19.34        10.49 o                         
  -2   9   5          6.11         17.25         8.79 o                         
  -1   9   5       9148.83       9067.21       294.60 o                         
   0   9   5        140.56        138.41        13.36 o                         
   1   9   5        227.64        190.02        13.94 o                         
   2   9   5         41.93         46.77        12.88 o                         
   3   9   5        293.95        210.61        19.45 o                         
   4   9   5        282.55        271.39        20.32 o                         
   5   9   5         94.75         93.28        17.87 o                         
   6   9   5        185.89        161.38        23.08 o                         
   7   9   5       5248.92       3983.91       446.62 o                         
   8   9   5          4.12         -5.95        14.36 o                         
   9   9   5        276.39        251.27        60.69 o                         
  10   9   5        502.66        517.93        70.71 o                         
  11   9   5       3037.84       3393.17       356.68 o                         
  12   9   5        486.89        476.49        72.39 o                         
  13   9   5        481.93        470.95        62.81 o                         
  14   9   5        470.33        508.69        57.24 o                         
  15   9   5       6169.90       6662.70       846.85 o                         
  16   9   5        175.51        174.95        35.21 o                         
  17   9   5         20.18         19.35        14.44 o                         
 -18  10   5        165.32        622.35       327.94 o                         
 -17  10   5          5.24         12.90        28.63 o                         
 -16  10   5          8.45          9.50        33.18 o                         
 -15  10   5         57.95         21.56        32.96 o                         
 -14  10   5          0.92          1.69        30.92 o                         
 -13  10   5         35.12         58.89        31.32 o                         
 -12  10   5       1402.25       1413.45       157.31 o                         
 -11  10   5         16.39         30.65        25.50 o                         
 -10  10   5         75.74        103.12        28.19 o                         
  -9  10   5         47.83         59.19        22.83 o                         
  -8  10   5         69.22         49.38        23.18 o                         
  -7  10   5        500.12        483.01        41.01 o                         
  -6  10   5       1180.99       1109.15        63.44 o                         
  -5  10   5         25.98         31.76        22.11 o                         
  -4  10   5        264.33        244.99        34.69 o                         
  -3  10   5       4762.67       4937.40       138.93 o                         
  -2  10   5          2.67          6.52        11.84 o                         
  -1  10   5         30.59         36.93        11.09 o                         
   0  10   5         29.33         32.99        10.54 o                         
   1  10   5         25.38         21.00        12.25 o                         
   2  10   5       1760.89       1565.19        50.57 o                         
   3  10   5         13.86          8.72        12.34 o                         
   4  10   5          0.76          7.45        11.12 o                         
   5  10   5       1034.19        966.13        78.25 o                         
   6  10   5        127.97        116.47        24.01 o                         
   7  10   5         14.13          8.14        19.81 o                         
   8  10   5        646.01        601.99        45.04 o                         
   9  10   5      13698.67      14627.96      1349.83 o                         
  10  10   5       1383.03       1418.49       105.55 o                         
  11  10   5         21.65         20.25        35.96 o                         
  12  10   5        658.79        802.30        72.38 o                         
  13  10   5         22.75         40.48        34.05 o                         
  14  10   5         94.96        120.19        41.85 o                         
  15  10   5          1.81         -2.63        18.37 o                         
  16  10   5         24.83         13.08        23.50 o                         
 -17  11   5        961.45        906.10       135.74 o                         
 -16  11   5        150.84        158.20        41.54 o                         
 -15  11   5         13.77         23.31        32.24 o                         
 -14  11   5         37.50         21.62        23.54 o                         
 -13  11   5          6.54          7.96        20.84 o                         
 -12  11   5        222.86        364.72       164.88 o                         
 -11  11   5          0.84         -7.07        34.04 o                         
 -10  11   5        388.90        437.68        58.16 o                         
  -9  11   5        553.81        556.38        48.03 o                         
  -8  11   5         97.63         85.93        26.56 o                         
  -7  11   5          6.44          1.55        15.13 o                         
  -6  11   5        573.31        597.50        58.65 o                         
  -5  11   5        683.92        672.28        52.65 o                         
  -4  11   5        212.21        242.03        39.16 o                         
  -3  11   5          2.46          9.98        16.14 o                         
  -2  11   5         76.14         48.63        21.99 o                         
  -1  11   5          5.69          4.14        14.87 o                         
   0  11   5        398.24        309.48        36.60 o                         
   1  11   5         65.59         59.87        17.98 o                         
   2  11   5       1082.26       1073.48        51.67 o                         
   3  11   5         36.20         59.24        20.06 o                         
   4  11   5        600.54        534.12        34.80 o                         
   5  11   5          1.43          4.90        16.76 o                         
   6  11   5          0.22         14.00        19.52 o                         
   7  11   5       3758.60       3634.40       347.77 o                         
   8  11   5          4.42         17.12        25.15 o                         
   9  11   5        169.81        176.70        51.22 o                         
  10  11   5         93.08         80.78        50.26 o                         
  11  11   5       2615.70       3168.12       286.66 o                         
  12  11   5          1.34          0.66        20.45 o                         
  13  11   5          1.78          1.57        22.76 o                         
  14  11   5         89.08        114.71        33.93 o                         
  15  11   5        972.96       1125.72       148.86 o                         
  16  11   5         84.08         39.79        23.78 o                         
 -16  12   5        101.35        184.80        64.09 o                         
 -15  12   5        153.08         66.74        27.56 o                         
 -14  12   5         10.93         22.58        31.60 o                         
 -13  12   5          6.85          5.81        22.52 o                         
 -12  12   5          0.29         14.36        25.04 o                         
 -11  12   5         18.37          5.84        22.31 o                         
 -10  12   5        333.98        330.68        51.82 o                         
  -9  12   5          0.55         -1.86        17.60 o                         
  -8  12   5         47.93         42.22        32.61 o                         
  -7  12   5       8177.81       8366.10       309.45 o                         
  -6  12   5          0.71         10.19        26.80 o                         
  -5  12   5          6.85          5.17        18.52 o                         
  -4  12   5        174.59        197.57        39.23 o                         
  -3  12   5      18615.96      18992.85       954.01 o                         
  -2  12   5        837.14        681.47        69.38 o                         
  -1  12   5         13.84          6.62        27.07 o                         
   0  12   5        666.77        642.55        71.23 o                         
   1  12   5      13717.73      13467.94       654.99 o                         
   2  12   5        156.29        168.59        36.17 o                         
   3  12   5          6.71          0.38        13.93 o                         
   4  12   5         75.23         44.41        21.24 o                         
   5  12   5        592.66        422.46        66.84 o                         
   6  12   5         70.68         83.38        30.58 o                         
   7  12   5          4.88          7.87        19.58 o                         
   8  12   5        491.69        449.17        59.94 o                         
   9  12   5         58.81         39.19        33.57 o                         
  10  12   5          7.00          4.13        31.47 o                         
  11  12   5          5.84         11.69        29.83 o                         
  12  12   5         61.92         94.43        42.97 o                         
  13  12   5       3136.60       4083.90       228.82 o                         
  14  12   5        349.75        426.25        51.70 o                         
  15  12   5          0.30          0.28        10.95 o                         
 -15  13   5         10.84          4.07        21.90 o                         
 -14  13   5          6.96          2.39        20.70 o                         
 -13  13   5        977.73       1152.30       116.98 o                         
 -12  13   5          7.21         -0.32        22.01 o                         
 -11  13   5          0.71          9.69        26.00 o                         
 -10  13   5          2.62          2.18        23.45 o                         
  -9  13   5        671.29        432.61        44.06 o                         
  -8  13   5        272.78        289.90        38.95 o                         
  -7  13   5          8.87          9.30        19.90 o                         
  -6  13   5        207.26        232.30        41.27 o                         
  -5  13   5      10025.87      10498.11       334.17 o                         
  -4  13   5        780.01        787.67        61.63 o                         
  -3  13   5         39.09         23.09        24.04 o                         
  -2  13   5         51.00         36.52        26.67 o                         
  -1  13   5        111.05        108.32        36.76 o                         
   0  13   5          0.50         35.96        26.96 o                         
   1  13   5         32.67         52.60        32.90 o                         
   2  13   5        509.32        716.34        47.39 o                         
   3  13   5       7150.01       6579.26       413.26 o                         
   4  13   5        191.93        187.18        32.28 o                         
   5  13   5          4.86          6.48        20.42 o                         
   6  13   5        201.62        172.17        35.80 o                         
   7  13   5        120.86        136.84        33.16 o                         
   8  13   5          0.69          1.71        15.33 o                         
   9  13   5          4.98          0.65        11.76 o                         
  10  13   5        431.92        535.09        55.23 o                         
  11  13   5       3918.38       4284.57       379.84 o                         
  12  13   5          3.79          1.34        20.68 o                         
  13  13   5          5.20          1.70        13.86 o                         
  14  13   5          3.20          0.94        14.90 o                         
 -14  14   5        130.36        229.74        62.97 o                         
 -13  14   5          0.42          2.41        15.51 o                         
 -12  14   5          6.54         13.83        21.32 o                         
 -11  14   5       1060.88       1242.73        75.97 o                         
 -10  14   5        116.69        132.16        43.47 o                         
  -9  14   5          0.42         12.86        34.72 o                         
  -8  14   5        367.71        443.85        47.01 o                         
  -7  14   5       1383.82       1435.53        77.81 o                         
  -6  14   5        469.63        573.55        53.97 o                         
  -5  14   5         10.70          5.84        22.37 o                         
  -4  14   5        124.24        143.30        40.21 o                         
  -3  14   5       1160.71       1264.54        92.30 o                         
  -2  14   5          0.04          2.42        23.60 o                         
  -1  14   5          0.83         -1.56        17.19 o                         
   0  14   5         15.55         50.82        34.49 o                         
   1  14   5        405.93        332.96        53.57 o                         
   2  14   5        669.45        868.92        64.19 o                         
   3  14   5          5.16          7.27        17.19 o                         
   4  14   5         48.46         43.06        22.56 o                         
   5  14   5       1779.87       1585.30       184.80 o                         
   6  14   5         92.85         89.18        32.64 o                         
   7  14   5          2.86          2.72        15.08 o                         
   8  14   5         20.89         19.36        25.72 o                         
   9  14   5        383.95        388.30        48.53 o                         
  10  14   5         63.35         93.58        34.49 o                         
  11  14   5          5.95         12.55        27.88 o                         
  12  14   5        442.51        627.54        53.96 o                         
 -12  15   5         33.58         31.18        24.82 o                         
 -11  15   5          1.00         13.55        23.15 o                         
 -10  15   5         61.55        102.06        34.60 o                         
  -9  15   5        334.76        343.54        54.37 o                         
  -8  15   5        702.69        857.19        71.50 o                         
  -7  15   5          0.00          4.57        16.74 o                         
  -6  15   5         26.65         14.58        19.37 o                         
  -5  15   5        531.81        613.18        74.89 o                         
  -4  15   5         26.15         35.48        28.46 o                         
  -3  15   5          6.31         16.31        31.21 o                         
  -2  15   5        281.43        547.20        62.93 o                         
  -1  15   5          3.60         18.43        27.13 o                         
   0  15   5          1.71         20.34        28.82 o                         
   1  15   5          1.49          8.37        22.57 o                         
   2  15   5         74.19         71.02        29.89 o                         
   3  15   5        839.17        718.25        75.30 o                         
   4  15   5        138.01        170.64        30.81 o                         
   5  15   5         10.41         43.39        26.42 o                         
   6  15   5        420.27        612.50        57.23 o                         
   7  15   5        244.82        224.61        43.22 o                         
   8  15   5          0.42          1.58        18.72 o                         
   9  15   5          0.00          8.68        25.45 o                         
  10  15   5         54.48         46.39        34.69 o                         
  11  15   5         27.09         20.43        24.51 o                         
 -11  16   5        414.17        405.66        48.35 o                         
 -10  16   5        261.46        323.82        42.81 o                         
  -9  16   5         14.68         89.97        30.49 o                         
  -8  16   5        144.88        174.67        29.93 o                         
  -7  16   5         76.09         83.49        28.58 o                         
  -6  16   5         44.89         34.78        25.83 o                         
  -5  16   5          0.21         10.43        23.00 o                         
  -4  16   5          6.58         21.10        30.56 o                         
  -3  16   5       1134.85       1290.15        81.58 o                         
  -2  16   5        314.09        400.53        56.10 o                         
  -1  16   5          7.56         20.73        29.68 o                         
   0  16   5         10.14         20.97        22.44 o                         
   1  16   5        229.76        204.57        34.38 o                         
   2  16   5          0.22          2.97        22.26 o                         
   3  16   5         47.92        154.62        38.36 o                         
   4  16   5        172.03        129.79        41.02 o                         
   5  16   5        231.46        217.87        32.98 o                         
   6  16   5        107.29        189.65        49.72 o                         
   7  16   5          2.39         10.53        18.40 o                         
   8  16   5          6.78          6.56        20.36 o                         
   9  16   5         61.14         18.59        23.35 o                         
  -8  17   5        553.76        599.55        54.54 o                         
  -7  17   5          9.18         27.34        27.79 o                         
  -6  17   5         55.81         40.59        25.18 o                         
  -5  17   5          9.56          5.60        18.44 o                         
  -4  17   5        120.38        152.72        39.90 o                         
  -3  17   5         41.55        169.27        37.05 o                         
  -2  17   5        411.77        451.14        58.34 o                         
  -1  17   5          6.94         11.86        22.76 o                         
   0  17   5         49.11         44.29        26.56 o                         
   1  17   5          0.09          6.73        16.53 o                         
   2  17   5        106.20        112.36        25.60 o                         
   3  17   5       1154.64       1349.38       111.07 o                         
   4  17   5         33.86         38.65        24.72 o                         
   5  17   5         29.88        117.11        42.14 o                         
   6  17   5        900.35       1141.55        78.76 o                         
  -4  18   5         24.69         22.35        25.37 o                         
  -3  18   5         15.49          9.76        18.23 o                         
  -2  18   5        754.62        986.75        81.93 o                         
  -1  18   5          0.77         21.28        25.10 o                         
   0  18   5        297.02        333.17        50.07 o                         
   1  18   5         62.18         35.87        14.38 o                         
   2  18   5         48.06         79.01        25.07 o                         
 -22   0   6       4905.24       6856.29       722.25 o                         
 -21   0   6        105.30         56.73        46.21 o                         
 -20   0   6         10.79          5.63        40.30 o                         
 -19   0   6        439.46        522.34        98.76 o                         
 -18   0   6        113.66         85.97        64.60 o                         
 -17   0   6        330.50        307.10        73.41 o                         
 -16   0   6          6.86          4.04        39.86 o                         
 -15   0   6         39.84         30.44        44.08 o                         
 -14   0   6      14215.90      15038.78       746.69 o                         
 -13   0   6        704.90        771.35       100.77 o                         
 -12   0   6          8.74          2.49        15.87 o                         
 -11   0   6          1.25          1.66         9.99 o                         
 -10   0   6      11507.94      14534.42       440.35 o                         
  -9   0   6        555.17        545.36        37.38 o                         
  -8   0   6         10.51          2.97        11.16 o                         
  -7   0   6          1.63          1.25         3.41 o                         
  -6   0   6     132236.47     165574.42      4321.62 o                         
  -5   0   6         24.67         12.90         9.86 o                         
  -4   0   6          1.73          0.20        10.01 o                         
  -3   0   6       4366.57       5097.58       116.81 o                         
  -2   0   6    2357254.75    1400115.88     57711.34 o                         
  -1   0   6       4474.47       5187.29       123.48 o                         
   0   0   6          8.52          5.70        14.12 o                         
   1   0   6         72.00         54.04        20.28 o                         
   2   0   6     224261.34     263585.12      9173.29 o                         
   3   0   6         19.31         12.00         5.66 o                         
   4   0   6          2.20          4.09         5.48 o                         
   5   0   6        345.59        305.19        14.52 o                         
   6   0   6      15392.64      18151.67       493.55 o                         
   7   0   6       1121.10       1127.34        46.05 o                         
   8   0   6          5.76          4.18         8.12 o                         
   9   0   6          3.77          2.10         8.12 o                         
  10   0   6       4903.21       4392.14       166.23 o                         
  11   0   6       1177.70       1134.27        96.42 o                         
  12   0   6          5.46          1.32        22.69 o                         
  13   0   6        143.95        123.63        46.13 o                         
  14   0   6         36.52         42.18        48.01 o                         
  15   0   6        299.56        281.85       108.38 o                         
  16   0   6          0.45          1.82        28.73 o                         
 -21   1   6         30.88          7.24        22.22 o                         
 -20   1   6        972.68       1126.97        96.19 o                         
 -19   1   6          1.19         -0.39        22.88 o                         
 -18   1   6         20.36          7.81        28.71 o                         
 -17   1   6        283.24        272.11        54.91 o                         
 -16   1   6        328.43        381.52        62.56 o                         
 -15   1   6         43.91         39.05        38.13 o                         
 -14   1   6         11.00         12.21        27.79 o                         
 -13   1   6        372.19        398.50        36.38 o                         
 -12   1   6      19172.52      23756.36       579.22 o                         
 -11   1   6        155.08        189.08        15.06 o                         
 -10   1   6          4.81          0.71         5.58 o                         
  -9   1   6          1.18          1.62         6.17 o                         
  -8   1   6      15169.59      17418.57       318.73 o                         
  -7   1   6         99.98         77.37         9.75 o                         
  -6   1   6          0.03         -2.10         6.10 o                         
  -5   1   6        590.74        556.66        14.40 o                         
  -4   1   6       6052.46       7013.27        97.57 o                         
  -3   1   6        830.12        916.79        24.99 o                         
  -2   1   6         92.84        479.69        73.11 o                         
  -1   1   6        124.98        181.72        21.26 o                         
   0   1   6      26143.17      32731.58       502.40 o                         
   1   1   6         58.83         46.16         9.02 o                         
   2   1   6          3.27         -2.82         5.65 o                         
   3   1   6        497.69        410.52        14.55 o                         
   4   1   6      11290.19      12104.42       162.79 o                         
   5   1   6         13.92          9.62         4.04 o                         
   6   1   6         12.09          6.16         3.31 o                         
   7   1   6        179.32        177.50        11.81 o                         
   8   1   6      24555.90      30255.79       613.67 o                         
   9   1   6         38.91         22.99         8.14 o                         
  10   1   6          8.78          3.16         8.48 o                         
  11   1   6         49.24         31.59        15.21 o                         
  12   1   6        776.23        863.51        59.77 o                         
  13   1   6        252.60        179.99        39.96 o                         
  14   1   6          3.61          4.05        19.62 o                         
  15   1   6          8.87         21.82        47.64 o                         
  16   1   6        226.51        195.30       112.01 o                         
  17   1   6          1.90          3.64        54.55 o                         
  18   1   6         35.36         11.63        34.91 o                         
  19   1   6        246.48        285.12        55.64 o                         
 -21   2   6         47.63         23.14        25.02 o                         
 -20   2   6          0.87         -0.12        21.06 o                         
 -19   2   6         41.46         31.69        35.42 o                         
 -18   2   6         16.87         41.35        41.01 o                         
 -17   2   6        183.28         96.12        65.12 o                         
 -16   2   6         17.36          9.83        31.38 o                         
 -15   2   6         89.45         64.96        44.33 o                         
 -14   2   6        161.14        199.31        32.57 o                         
 -13   2   6          1.62          1.05        15.20 o                         
 -12   2   6         93.86         86.63        18.46 o                         
 -11   2   6       1185.70       1100.42        42.60 o                         
 -10   2   6      10238.01      12873.09       303.33 o                         
  -9   2   6        371.30        345.63        16.51 o                         
  -8   2   6         51.39         21.27         8.34 o                         
  -7   2   6        834.43        819.97        22.99 o                         
  -6   2   6         70.59         85.61         9.86 o                         
  -5   2   6       1435.99       1560.79        30.73 o                         
  -4   2   6         54.23         44.45         8.60 o                         
  -3   2   6        769.15        705.07        17.40 o                         
  -2   2   6      44450.27      55737.95       819.61 o                         
  -1   2   6        742.11        801.82        21.26 o                         
   0   2   6        205.51        156.15         9.63 o                         
   1   2   6         55.55         47.30         9.17 o                         
   2   2   6        305.69        255.77        12.36 o                         
   3   2   6       2955.32       2757.10        40.59 o                         
   4   2   6        137.03        104.36         7.41 o                         
   5   2   6         22.05         13.56         5.02 o                         
   6   2   6      27822.04      32927.12       661.78 o                         
   7   2   6         56.80         56.97         8.99 o                         
   8   2   6         16.82         12.74         7.95 o                         
   9   2   6         36.93         28.51        11.10 o                         
  10   2   6       7636.85       8004.47       191.52 o                         
  11   2   6       1383.27       1263.17        55.56 o                         
  12   2   6        241.31        210.00        34.79 o                         
  13   2   6       1909.80       1826.12       148.38 o                         
  14   2   6         47.06         55.24        42.85 o                         
  15   2   6          8.34         11.27        48.01 o                         
  16   2   6         15.60         10.18        76.01 o                         
  17   2   6         96.14         83.28       101.10 o                         
  18   2   6          3.51         -3.27        32.00 o                         
  19   2   6        292.15        309.12        64.37 o                         
 -21   3   6         22.38         16.31        26.70 o                         
 -20   3   6        342.66        364.97        47.08 o                         
 -19   3   6         47.09         28.16        41.40 o                         
 -18   3   6         48.28         31.36        41.90 o                         
 -17   3   6        115.67         60.51        46.18 o                         
 -16   3   6      21947.37      25324.06       911.21 o                         
 -15   3   6        140.29        137.72        41.83 o                         
 -14   3   6          0.91         -0.38        17.76 o                         
 -13   3   6         94.80         67.34        31.11 o                         
 -12   3   6        374.33        401.23        32.70 o                         
 -11   3   6         83.66         52.12        13.69 o                         
 -10   3   6        726.32        704.17        31.72 o                         
  -9   3   6          8.12          3.65         6.12 o                         
  -8   3   6       9893.23      10965.22       199.61 o                         
  -7   3   6         10.66          4.67         7.36 o                         
  -6   3   6          4.03          0.18         4.49 o                         
  -5   3   6       1447.08       1628.78        30.83 o                         
  -4   3   6      14308.50      17301.54       230.70 o                         
  -3   3   6        254.09        306.72        12.91 o                         
  -2   3   6        212.32        221.66        12.71 o                         
  -1   3   6       2493.36       2538.37        40.85 o                         
   0   3   6      13316.83      15852.94       216.99 o                         
   1   3   6       2179.92       2266.36        39.93 o                         
   2   3   6        169.98        178.93        10.54 o                         
   3   3   6         25.88         33.36         6.02 o                         
   4   3   6       2318.06       2263.28        34.20 o                         
   5   3   6          6.42          4.47         4.14 o                         
   6   3   6       1559.22       1437.20        56.55 o                         
   7   3   6       4107.46       3771.14       107.67 o                         
   8   3   6       5172.39       5782.16        97.80 o                         
   9   3   6        858.30        822.83        35.51 o                         
  10   3   6          0.70          1.07         9.84 o                         
  11   3   6         73.36         40.33        19.94 o                         
  12   3   6      31840.98      30793.55      1320.95 o                         
  13   3   6       1867.44       1744.54       165.69 o                         
  14   3   6        234.69        192.55        88.19 o                         
  15   3   6         58.64         20.83        32.01 o                         
  16   3   6       4416.39       4804.84       375.31 o                         
  17   3   6        120.85        135.65       118.92 o                         
  18   3   6          5.07          4.73        36.73 o                         
  19   3   6         35.32         43.27        44.37 o                         
 -21   4   6         73.16         55.82        40.05 o                         
 -20   4   6          2.24          6.14        28.07 o                         
 -19   4   6        162.67        135.10        37.07 o                         
 -18   4   6        853.14       1024.15        84.82 o                         
 -17   4   6        582.71        321.89       151.69 o                         
 -16   4   6        125.24        107.45        38.35 o                         
 -15   4   6        189.61        181.67        40.69 o                         
 -14   4   6       1883.22       2006.00       106.56 o                         
 -13   4   6        668.07        678.42        55.81 o                         
 -12   4   6        552.12        487.08        37.45 o                         
 -11   4   6        699.80        613.89        28.50 o                         
 -10   4   6       2956.28       3010.90        78.09 o                         
  -9   4   6          4.05          3.48         7.97 o                         
  -8   4   6          0.29          2.03         5.83 o                         
  -7   4   6          8.39          6.28         7.46 o                         
  -6   4   6      19775.64      22851.51       343.07 o                         
  -5   4   6        294.74        318.86        12.69 o                         
  -4   4   6       1971.39       2039.76        39.38 o                         
  -3   4   6        348.25        299.17        13.78 o                         
  -2   4   6       4233.44       4586.61        61.98 o                         
  -1   4   6        101.81         98.29        10.10 o                         
   0   4   6        558.37        528.84        16.48 o                         
   1   4   6       1005.73        919.81        23.75 o                         
   2   4   6      27027.01      31314.91       457.69 o                         
   3   4   6        294.23        241.18        11.25 o                         
   4   4   6         98.77         72.62         6.29 o                         
   5   4   6       2465.12       2199.33        67.39 o                         
   6   4   6       2823.46       2900.59        53.00 o                         
   7   4   6       3211.41       3225.35        75.92 o                         
   8   4   6        367.99        318.34        24.35 o                         
   9   4   6        297.31        255.79        29.68 o                         
  10   4   6        655.57        619.40        39.28 o                         
  11   4   6        183.92        127.78        27.58 o                         
  12   4   6         14.31         13.14        25.94 o                         
  13   4   6          5.50          0.07        17.76 o                         
  14   4   6         77.94        116.23        42.44 o                         
  15   4   6          8.41          4.36        29.31 o                         
  16   4   6         28.73         38.18        66.55 o                         
  17   4   6        423.69        531.33       170.93 o                         
  18   4   6        434.52        550.97       102.19 o                         
  19   4   6          4.30          3.27        33.46 o                         
 -21   5   6         76.73         74.52        60.61 o                         
 -20   5   6         20.69         38.11        56.42 o                         
 -19   5   6         87.03         65.73        75.22 o                         
 -18   5   6        275.72        216.89        73.63 o                         
 -17   5   6        524.45        582.48        72.05 o                         
 -16   5   6        772.10        864.40        63.85 o                         
 -15   5   6        364.12        411.05        46.36 o                         
 -14   5   6        140.58         99.66        40.83 o                         
 -13   5   6        146.62        187.87        39.77 o                         
 -12   5   6       5296.55       5746.08       171.43 o                         
 -11   5   6        749.10        687.98        32.92 o                         
 -10   5   6         62.80         49.46        11.13 o                         
  -9   5   6         24.39         26.66        10.90 o                         
  -8   5   6       2628.44       2974.30        56.20 o                         
  -7   5   6       1043.64       1093.43        28.10 o                         
  -6   5   6       2187.62       2160.30        43.60 o                         
  -5   5   6          1.58          2.43         5.62 o                         
  -4   5   6       5997.05       6258.48        85.89 o                         
  -3   5   6         41.00         29.10         7.71 o                         
  -2   5   6        615.90        533.68        16.37 o                         
  -1   5   6       4607.71       4414.78        66.29 o                         
   0   5   6       3069.76       3319.75        50.41 o                         
   1   5   6       3762.52       3836.85        67.21 o                         
   2   5   6       3734.75       3674.17        75.92 o                         
   3   5   6       1064.57        900.92        23.54 o                         
   4   5   6       1936.59       2131.84        38.74 o                         
   5   5   6       1107.11       1037.80        34.63 o                         
   6   5   6       1838.54       1817.97        78.66 o                         
   7   5   6         37.75         20.05         8.70 o                         
   8   5   6       5365.19       5616.30       133.56 o                         
   9   5   6       1573.27       1436.44        65.22 o                         
  10   5   6         60.63         22.86        29.58 o                         
  11   5   6       2121.71       1832.20       203.07 o                         
  12   5   6       1458.44       1552.93        89.12 o                         
  13   5   6        171.69        593.53       359.43 o                         
  14   5   6          2.17          4.56        33.76 o                         
  15   5   6         30.04         28.38        37.79 o                         
  16   5   6        278.91        340.53        75.78 o                         
  17   5   6        180.51        245.48        92.37 o                         
  18   5   6        341.04        498.60       162.56 o                         
  19   5   6        718.63        874.27       117.47 o                         
 -20   6   6          1.01         -2.05        24.55 o                         
 -19   6   6        259.50        264.91        74.78 o                         
 -18   6   6          4.13          5.79        21.83 o                         
 -17   6   6        265.77        268.21        53.49 o                         
 -16   6   6        394.80        437.52        73.25 o                         
 -15   6   6       1073.15       1062.45       101.98 o                         
 -14   6   6       1200.07       1307.36        77.44 o                         
 -13   6   6       2152.51       1892.37       171.56 o                         
 -12   6   6         65.35         38.59        27.33 o                         
 -11   6   6       3106.59       2888.39       146.74 o                         
 -10   6   6        103.49        112.25        15.39 o                         
  -9   6   6       2722.90       2752.96        60.32 o                         
  -8   6   6       2687.23       2614.90        76.77 o                         
  -7   6   6      14943.69      16102.02       262.08 o                         
  -6   6   6        312.61        326.03        14.38 o                         
  -5   6   6       1219.68       1242.40        27.91 o                         
  -4   6   6        472.71        484.31        17.92 o                         
  -3   6   6       1085.37       1003.76        21.95 o                         
  -2   6   6       3824.74       3899.05        56.65 o                         
  -1   6   6       7169.04       7175.80       106.91 o                         
   0   6   6        319.96        280.90        16.36 o                         
   1   6   6       5732.24       5664.68        93.87 o                         
   2   6   6       3522.35       3262.48        59.05 o                         
   3   6   6       8576.77       9526.66       186.91 o                         
   4   6   6       5580.99       5644.09       185.21 o                         
   5   6   6        998.42        870.48        27.23 o                         
   6   6   6        240.00        192.11        20.25 o                         
   7   6   6      16219.78      16484.54       392.61 o                         
   8   6   6         78.96         30.92        29.34 o                         
   9   6   6        779.01        696.94        53.16 o                         
  10   6   6         22.88         26.67        18.64 o                         
  11   6   6        144.92        124.69        34.69 o                         
  12   6   6       1510.25       1625.93       116.99 o                         
  13   6   6       1494.06       1333.08       140.51 o                         
  14   6   6         80.35         92.88        45.34 o                         
  15   6   6       2174.27       2136.89       182.74 o                         
  16   6   6        151.78        118.82        42.54 o                         
  17   6   6          0.82         -0.09        23.92 o                         
  18   6   6         17.78          9.09        48.01 o                         
 -20   7   6        776.60        993.55        86.42 o                         
 -19   7   6        316.82        282.63        43.70 o                         
 -18   7   6        259.41        252.53        50.95 o                         
 -17   7   6         57.88         60.60        39.67 o                         
 -16   7   6         89.82        127.59        45.49 o                         
 -15   7   6       1389.08       1559.00       132.39 o                         
 -14   7   6       3132.94       3364.09       180.74 o                         
 -13   7   6         54.45         52.89        38.29 o                         
 -12   7   6       5045.74       5144.05       190.44 o                         
 -11   7   6        261.45        216.70        28.96 o                         
 -10   7   6        236.13        173.26        21.92 o                         
  -9   7   6          5.23          4.83         8.67 o                         
  -8   7   6         53.52         56.74        11.87 o                         
  -7   7   6         79.12         81.92        13.03 o                         
  -6   7   6       2363.78       1881.79        42.08 o                         
  -5   7   6         99.95        118.87        13.08 o                         
  -4   7   6       6590.92       6428.52        94.53 o                         
  -3   7   6        121.29        129.70         9.89 o                         
  -2   7   6        172.02        162.93        13.49 o                         
  -1   7   6        136.77        164.33        12.74 o                         
   0   7   6       4519.14       4492.73        69.43 o                         
   1   7   6       6161.27       6506.22       109.03 o                         
   2   7   6       6327.27       5555.53       145.77 o                         
   3   7   6        184.59        139.90        12.24 o                         
   4   7   6         31.29         30.73        10.90 o                         
   5   7   6        563.80        546.64        27.62 o                         
   6   7   6        937.52       1005.28        43.55 o                         
   7   7   6        603.94        604.14        38.79 o                         
   8   7   6       2522.55       2358.65        99.16 o                         
   9   7   6        456.04        386.65        40.37 o                         
  10   7   6       5343.54       2069.85      2032.74 o                         
  11   7   6       2442.61       2332.40       203.98 o                         
  12   7   6        493.63        434.59        53.53 o                         
  13   7   6        185.21        166.99        35.55 o                         
  14   7   6        115.16         94.64        45.21 o                         
  15   7   6        597.54        586.01        72.22 o                         
  16   7   6        740.36        746.63        58.50 o                         
  17   7   6         31.64         18.10        22.70 o                         
  18   7   6         10.00         12.36        48.74 o                         
 -19   8   6         89.46        105.02        34.05 o                         
 -18   8   6        909.37       1048.23        75.58 o                         
 -17   8   6         85.38        106.95        44.83 o                         
 -16   8   6         70.66         70.23        38.70 o                         
 -15   8   6        251.65        263.89        67.35 o                         
 -14   8   6          0.27          2.21        26.82 o                         
 -13   8   6        261.71        251.11        53.60 o                         
 -12   8   6       2588.33       2056.55       212.41 o                         
 -11   8   6          5.69          6.73        18.58 o                         
 -10   8   6        513.82        422.92        34.79 o                         
  -9   8   6         28.37         21.27        16.90 o                         
  -8   8   6         40.13         21.92        10.99 o                         
  -7   8   6        656.02        555.62        23.74 o                         
  -6   8   6       1413.85       1209.78        31.72 o                         
  -5   8   6        508.35        541.91        26.69 o                         
  -4   8   6      15738.15      15070.81       755.09 o                         
  -3   8   6         11.96         12.60         7.44 o                         
  -2   8   6        138.26        147.98        13.14 o                         
  -1   8   6       2754.47       2677.14        51.03 o                         
   0   8   6       7244.99       7828.00       152.05 o                         
   1   8   6         24.02         22.95         9.54 o                         
   2   8   6       2351.74       2033.79        42.50 o                         
   3   8   6          7.55          5.38        10.86 o                         
   4   8   6        118.75        126.25        14.17 o                         
   5   8   6         50.97         40.46        16.77 o                         
   6   8   6         20.53         35.14        19.28 o                         
   7   8   6        432.83        391.46        43.68 o                         
   8   8   6       1530.92       1162.45       128.76 o                         
   9   8   6       4687.67       4508.18       286.71 o                         
  10   8   6        186.99        194.52        41.99 o                         
  11   8   6        348.51        368.62        48.19 o                         
  12   8   6        222.65        142.95        51.16 o                         
  13   8   6        299.74        313.56        65.72 o                         
  14   8   6        948.61        873.64        83.43 o                         
  15   8   6        515.01        520.05        66.82 o                         
  16   8   6        832.89        896.00       116.94 o                         
  17   8   6         10.67          8.80        19.74 o                         
 -19   9   6         36.77         51.22        27.44 o                         
 -18   9   6        241.30        272.32        46.04 o                         
 -17   9   6        566.75        627.55        73.09 o                         
 -16   9   6        100.62        140.35        47.27 o                         
 -15   9   6        440.47        516.32        73.56 o                         
 -14   9   6       5148.68       6479.63       323.64 o                         
 -13   9   6        816.39        765.14        57.35 o                         
 -12   9   6          0.98          2.23        17.95 o                         
 -11   9   6         43.24         49.34        26.20 o                         
 -10   9   6        581.38        585.36        41.02 o                         
  -9   9   6        270.22        303.03        33.68 o                         
  -8   9   6          0.93          3.87        12.79 o                         
  -7   9   6       1228.69       1204.29        65.32 o                         
  -6   9   6          0.91          3.48        16.70 o                         
  -5   9   6        200.32        164.00        17.86 o                         
  -4   9   6        199.84        172.93        18.29 o                         
  -3   9   6        232.81        220.36        17.33 o                         
  -2   9   6        922.29       1098.15        38.61 o                         
  -1   9   6       3513.25       3380.69        59.69 o                         
   0   9   6        286.14        244.66        14.75 o                         
   1   9   6       1590.77       1420.14        35.07 o                         
   2   9   6        556.07        618.40        26.71 o                         
   3   9   6          8.71          7.71        11.70 o                         
   4   9   6        150.14        151.24        18.16 o                         
   5   9   6        654.30        677.92        50.59 o                         
   6   9   6        334.69        400.81        40.94 o                         
   7   9   6       2065.90       1882.90        82.64 o                         
   8   9   6        190.72        188.52        41.79 o                         
   9   9   6        643.52        501.46        59.22 o                         
  10   9   6       1116.07       1360.10       165.57 o                         
  11   9   6        238.44        228.95        46.41 o                         
  12   9   6        303.12        274.49        45.82 o                         
  13   9   6       1292.91       1127.38       161.47 o                         
  14   9   6        232.73        280.29        67.93 o                         
  15   9   6       1545.46       1464.26       194.81 o                         
  16   9   6         21.80         39.15        30.73 o                         
  17   9   6        135.79        148.66        36.44 o                         
 -18  10   6          0.85          1.25        22.39 o                         
 -17  10   6         19.78         26.11        30.92 o                         
 -16  10   6         73.35         88.99        39.86 o                         
 -15  10   6         60.81         70.49        35.83 o                         
 -14  10   6         56.30         52.76        45.17 o                         
 -13  10   6         51.98         58.36        26.46 o                         
 -12  10   6      12539.48      12423.66       997.26 o                         
 -11  10   6         19.90         34.64        26.66 o                         
 -10  10   6          0.24          4.72        18.55 o                         
  -9  10   6         39.12         30.95        25.23 o                         
  -8  10   6        280.50        268.74        48.19 o                         
  -7  10   6        223.00        226.57        43.42 o                         
  -6  10   6         42.20         65.91        28.88 o                         
  -5  10   6        223.02        231.24        35.06 o                         
  -4  10   6       1751.96       1454.23        72.02 o                         
  -3  10   6        414.20        366.03        25.37 o                         
  -2  10   6         28.31         19.46        12.01 o                         
  -1  10   6          1.34          8.78         9.23 o                         
   0  10   6         14.09          7.19         8.91 o                         
   1  10   6          2.02         19.73        12.61 o                         
   2  10   6         50.48         55.97        20.40 o                         
   3  10   6          4.15          3.89        12.27 o                         
   4  10   6         26.02         43.46        20.51 o                         
   5  10   6         79.99         78.02        24.64 o                         
   6  10   6        126.25        133.56        30.96 o                         
   7  10   6        256.12        215.53        35.93 o                         
   8  10   6      10010.76       9500.66      1152.11 o                         
   9  10   6        712.36        588.99        91.35 o                         
  10  10   6         14.50         12.49        38.80 o                         
  11  10   6        388.01        290.51        49.96 o                         
  12  10   6        753.10        697.09       107.30 o                         
  13  10   6          2.42          3.03        17.88 o                         
  14  10   6        110.21        112.81        41.63 o                         
  15  10   6        170.74        197.49        45.66 o                         
  16  10   6       2372.57       2966.72       415.42 o                         
 -17  11   6         10.00          7.53        19.18 o                         
 -16  11   6          0.01         -0.65        24.14 o                         
 -15  11   6        227.91        230.99        45.39 o                         
 -14  11   6       1172.65        964.27       102.09 o                         
 -13  11   6        148.93        185.10        43.09 o                         
 -12  11   6          3.97          6.57        26.65 o                         
 -11  11   6         52.24         52.47        31.35 o                         
 -10  11   6        852.72        839.42        71.11 o                         
  -9  11   6         26.48         52.93        27.40 o                         
  -8  11   6          0.21          3.12        26.01 o                         
  -7  11   6         81.64        102.44        31.86 o                         
  -6  11   6       9810.61      10256.10       395.97 o                         
  -5  11   6         80.27         90.62        30.69 o                         
  -4  11   6         22.76         36.76        33.15 o                         
  -3  11   6         71.94         77.08        29.65 o                         
  -2  11   6       1536.34       1306.51       119.61 o                         
  -1  11   6        274.65        273.22        36.37 o                         
   0  11   6          4.89          9.74        13.27 o                         
   1  11   6         15.02         29.07        18.13 o                         
   2  11   6       6945.42       6976.93       215.99 o                         
   3  11   6          2.53         18.64        17.49 o                         
   4  11   6          7.56         10.56        16.01 o                         
   5  11   6         10.69         17.12        22.47 o                         
   6  11   6        177.97        174.39        35.49 o                         
   7  11   6        828.23        746.87        51.67 o                         
   8  11   6          0.15         10.00        19.76 o                         
   9  11   6        419.35        454.32        75.62 o                         
  10  11   6       1287.90       1048.31       142.77 o                         
  11  11   6         51.76         40.77        33.32 o                         
  12  11   6         13.91          9.00        28.41 o                         
  13  11   6          9.26         16.46        24.38 o                         
  14  11   6          6.36          8.34        24.57 o                         
  15  11   6        590.72        770.13        79.75 o                         
 -16  12   6       1765.32       1832.74       486.24 o                         
 -15  12   6          0.71         -0.55        32.87 o                         
 -14  12   6         10.77          3.98        16.16 o                         
 -13  12   6         95.77         94.40        30.31 o                         
 -12  12   6       1306.74       1271.37        94.55 o                         
 -11  12   6          5.46         21.98        34.77 o                         
 -10  12   6          0.60          1.01        24.82 o                         
  -9  12   6          1.86          9.72        19.56 o                         
  -8  12   6        212.71        224.67        39.87 o                         
  -7  12   6        466.47        434.26        49.75 o                         
  -6  12   6          0.01         -1.76        18.79 o                         
  -5  12   6         13.49         28.23        30.07 o                         
  -4  12   6        819.09        830.20        61.22 o                         
  -3  12   6        659.14        601.89        61.17 o                         
  -2  12   6          4.01         12.35        26.95 o                         
  -1  12   6       1614.95       1625.71       134.49 o                         
   0  12   6      11873.51      12007.83       847.48 o                         
   1  12   6       1197.41       1037.71        59.69 o                         
   2  12   6         22.56         35.13        21.87 o                         
   3  12   6        243.71        255.28        30.49 o                         
   4  12   6        363.08        414.57        71.07 o                         
   5  12   6          6.46         22.26        20.59 o                         
   6  12   6          1.30         -1.56        15.43 o                         
   7  12   6        141.33        124.35        32.15 o                         
   8  12   6        672.55        672.48       134.32 o                         
   9  12   6         78.98         94.94        44.14 o                         
  10  12   6          0.35          8.12        26.78 o                         
  11  12   6         11.64         11.50        28.01 o                         
  12  12   6       1080.03       1384.57       184.60 o                         
  13  12   6        181.92        176.68        44.29 o                         
  14  12   6         46.04         19.01        19.61 o                         
 -15  13   6         51.95         41.17        50.55 o                         
 -14  13   6         28.46         22.86        19.13 o                         
 -13  13   6          8.51         29.38        22.55 o                         
 -12  13   6          0.25          6.74        23.49 o                         
 -11  13   6         26.50         60.31        33.70 o                         
 -10  13   6         71.32        108.75        38.02 o                         
  -9  13   6         49.74         65.68        27.82 o                         
  -8  13   6         11.31          7.36        20.15 o                         
  -7  13   6         48.78         40.33        30.63 o                         
  -6  13   6       1091.13       1145.79        82.54 o                         
  -5  13   6        211.57        171.87        47.72 o                         
  -4  13   6          2.60         11.55        24.18 o                         
  -3  13   6         12.48         57.10        46.24 o                         
  -2  13   6        435.25        360.32        50.62 o                         
  -1  13   6         10.95          5.19        19.06 o                         
   0  13   6          1.23          0.04        16.14 o                         
   1  13   6         57.47         70.08        28.54 o                         
   2  13   6       6010.48       5991.00       198.97 o                         
   3  13   6          1.76         77.54        35.01 o                         
   4  13   6          9.02          0.67        17.79 o                         
   5  13   6          0.97         31.99        31.77 o                         
   6  13   6       1016.34       1615.46       437.67 o                         
   7  13   6          1.94          5.61        14.12 o                         
   8  13   6         10.17          3.86        15.47 o                         
   9  13   6          6.73         16.43        25.24 o                         
  10  13   6         25.07         48.89        31.38 o                         
  11  13   6         55.08         51.33        36.34 o                         
  12  13   6          0.26         -1.20        21.39 o                         
  13  13   6        169.66        217.26        32.14 o                         
 -14  14   6          4.65          5.75        18.21 o                         
 -13  14   6          0.83          6.39        17.78 o                         
 -12  14   6        156.16        145.45        37.96 o                         
 -11  14   6         32.85         92.52        34.11 o                         
 -10  14   6          0.58         29.67        30.86 o                         
  -9  14   6         23.00         52.29        29.97 o                         
  -8  14   6       2690.51       2947.54       139.39 o                         
  -7  14   6         14.89          9.11        22.74 o                         
  -6  14   6          9.27         14.62        22.91 o                         
  -5  14   6        111.37        160.55        49.22 o                         
  -4  14   6        479.25        542.01        65.12 o                         
  -3  14   6         91.83        186.51        46.60 o                         
  -2  14   6          0.05         -2.26        19.29 o                         
  -1  14   6         25.01         26.37        25.21 o                         
   0  14   6         72.50         51.59        33.61 o                         
   1  14   6          0.22          5.00        18.49 o                         
   2  14   6         12.45          8.39        24.96 o                         
   3  14   6          4.87         35.76        28.22 o                         
   4  14   6        466.17        326.65        83.93 o                         
   5  14   6        141.68        159.66        41.91 o                         
   6  14   6          3.24         -1.41        16.18 o                         
   7  14   6          0.16         10.72        23.76 o                         
   8  14   6        163.02        167.71        34.26 o                         
   9  14   6         46.37        105.52        33.76 o                         
  10  14   6          3.66         17.43        21.18 o                         
  11  14   6        202.45        257.23        44.48 o                         
  12  14   6        933.56       1013.56        80.29 o                         
 -12  15   6          1.36          7.96        20.76 o                         
 -11  15   6         52.82         47.89        27.35 o                         
 -10  15   6       2097.26       2409.87       137.04 o                         
  -9  15   6        213.69        249.18        42.36 o                         
  -8  15   6          0.26         66.14        27.00 o                         
  -7  15   6         38.10         57.43        33.23 o                         
  -6  15   6        314.45        270.70        44.10 o                         
  -5  15   6         39.87         81.68        33.87 o                         
  -4  15   6          8.10         22.97        38.04 o                         
  -3  15   6         87.14         84.41        42.03 o                         
  -2  15   6       4671.04       5976.84       256.13 o                         
  -1  15   6         10.53         42.85        33.68 o                         
   0  15   6          5.51          5.88        17.96 o                         
   1  15   6          2.60         12.36        18.12 o                         
   2  15   6        301.09        246.63        40.63 o                         
   3  15   6         26.28         47.33        32.04 o                         
   4  15   6          0.21         18.54        20.70 o                         
   5  15   6        346.48        312.52        37.17 o                         
   6  15   6       3452.80       3482.77       415.94 o                         
   7  15   6          1.69          1.06        13.88 o                         
   8  15   6          0.01          2.08        20.88 o                         
   9  15   6        134.69        152.53        44.38 o                         
  10  15   6          8.51          9.72        22.28 o                         
 -10  16   6         14.70         68.07        32.49 o                         
  -9  16   6        232.51        315.57        49.63 o                         
  -8  16   6        438.98        446.80        40.64 o                         
  -7  16   6        245.01        259.73        32.07 o                         
  -6  16   6         11.40         17.34        28.16 o                         
  -5  16   6          4.15         16.26        30.60 o                         
  -4  16   6        124.09        125.71        36.58 o                         
  -3  16   6        329.22        425.23        64.76 o                         
  -2  16   6          2.06         30.32        24.68 o                         
  -1  16   6         94.63         80.31        34.35 o                         
   0  16   6        400.52        267.54        56.44 o                         
   1  16   6          0.19          1.72        18.89 o                         
   2  16   6          9.14         18.55        22.32 o                         
   3  16   6       1086.49       1074.39        86.35 o                         
   4  16   6        193.21        172.86        44.66 o                         
   5  16   6          9.46          8.44        18.49 o                         
   6  16   6          0.18          1.42        14.33 o                         
   7  16   6         32.30         25.15        22.64 o                         
   8  16   6        272.49        256.18        38.84 o                         
  -8  17   6         76.16        238.67        26.61 o                         
  -7  17   6         15.06         24.53        18.75 o                         
  -6  17   6         36.36         17.18        21.20 o                         
  -5  17   6         94.98        101.65        37.27 o                         
  -4  17   6          7.02         16.92        22.03 o                         
  -3  17   6        479.14        578.77        56.71 o                         
  -2  17   6        865.62        950.71        73.06 o                         
  -1  17   6         38.07         24.62        23.23 o                         
   0  17   6         11.03         51.26        37.06 o                         
   1  17   6          0.00          1.87        17.19 o                         
   2  17   6        649.54        586.72        84.21 o                         
   3  17   6        645.21        649.92        58.22 o                         
   4  17   6         29.07        102.06        32.54 o                         
   5  17   6        207.32        202.85        41.10 o                         
   6  17   6        535.92        569.98        82.76 o                         
  -2  18   6        257.08        460.94        45.34 o                         
  -1  18   6         54.95         45.65        29.55 o                         
   0  18   6         53.86         47.68        33.54 o                         
 -21   1   7        965.45       1320.79        89.94 o                         
 -20   1   7         58.48         32.92        37.42 o                         
 -19   1   7          0.00         -1.23        24.36 o                         
 -18   1   7        448.32        455.76        69.11 o                         
 -17   1   7       1031.57       1123.92        86.03 o                         
 -16   1   7         18.79         14.68        31.56 o                         
 -15   1   7          0.42          5.61        26.22 o                         
 -14   1   7        129.76        114.72        53.12 o                         
 -13   1   7        348.67        324.26        37.41 o                         
 -12   1   7        756.69        713.07        38.33 o                         
 -11   1   7          5.57          0.73         6.51 o                         
 -10   1   7          5.81          2.44         7.53 o                         
  -9   1   7        628.28        528.06        21.67 o                         
  -8   1   7        281.09        264.98        15.50 o                         
  -7   1   7         12.01          4.67         6.59 o                         
  -6   1   7          3.40          1.59         6.09 o                         
  -5   1   7      29972.38      40648.47       631.18 o                         
  -4   1   7        138.54        136.15        11.29 o                         
  -3   1   7          8.54          1.92         6.13 o                         
  -2   1   7       1383.89       1342.07        26.57 o                         
  -1   1   7        943.77       1098.50        30.31 o                         
   0   1   7          9.42         11.37         7.51 o                         
   1   1   7          3.60          0.74         4.64 o                         
   2   1   7         68.51         40.37         6.83 o                         
   3   1   7      36578.45      42557.81       759.74 o                         
   4   1   7          9.72          1.33         4.68 o                         
   5   1   7          3.69          0.54         3.08 o                         
   6   1   7       2306.16       2379.06        87.18 o                         
   7   1   7        112.85        216.82        18.55 o                         
   8   1   7          0.53          0.89         7.76 o                         
   9   1   7          5.53          6.82        10.09 o                         
  10   1   7       1157.20       1067.04        44.63 o                         
  11   1   7       6197.08       5894.38       177.93 o                         
  12   1   7         36.86         24.48        25.34 o                         
  13   1   7          1.02         -0.87        17.98 o                         
  14   1   7        107.98         71.46        45.12 o                         
  15   1   7          3.57         10.54        41.45 o                         
  16   1   7        725.71        781.89       108.01 o                         
  17   1   7          9.31          8.73        55.64 o                         
  18   1   7       1338.05       1447.78       173.11 o                         
 -21   2   7          2.16         -2.94        20.44 o                         
 -20   2   7         25.73         16.24        26.08 o                         
 -19   2   7          0.15          1.60        19.45 o                         
 -18   2   7          5.57          2.71        24.08 o                         
 -17   2   7          3.30         -1.37        20.83 o                         
 -16   2   7        316.71        309.17        58.32 o                         
 -15   2   7        300.30        303.05        57.64 o                         
 -14   2   7         83.04         65.77        31.76 o                         
 -13   2   7          2.98          3.85        16.43 o                         
 -12   2   7       1136.80       1052.00        51.05 o                         
 -11   2   7       2148.36       2252.38        63.09 o                         
 -10   2   7        288.75        318.08        19.11 o                         
  -9   2   7         43.55         28.55        11.14 o                         
  -8   2   7        714.08        682.04        21.22 o                         
  -7   2   7       2777.22       2837.13        49.85 o                         
  -6   2   7         48.35         36.11        10.05 o                         
  -5   2   7        168.51        164.66        10.34 o                         
  -4   2   7       1625.05       1840.55        31.34 o                         
  -3   2   7       8974.55       9375.18       122.51 o                         
  -2   2   7        764.11        798.42        18.47 o                         
  -1   2   7         10.75          3.62         5.41 o                         
   0   2   7       1971.21       1982.41        37.63 o                         
   1   2   7        720.33        856.83        24.06 o                         
   2   2   7         28.20          9.70         7.21 o                         
   3   2   7        260.46        237.11        12.83 o                         
   4   2   7       1493.92       1448.22        30.12 o                         
   5   2   7        901.86        889.14        17.98 o                         
   6   2   7       3434.66       3516.63       114.18 o                         
   7   2   7         18.44          7.86         7.12 o                         
   8   2   7        435.75        395.82        17.91 o                         
   9   2   7      20833.85      22914.00       535.24 o                         
  10   2   7         21.15         11.76        13.05 o                         
  11   2   7        123.83         69.65        34.11 o                         
  12   2   7       3421.57       3025.32       242.25 o                         
  13   2   7       7461.26       7700.06       346.13 o                         
  14   2   7         10.42          9.22        33.86 o                         
  15   2   7          0.05          0.75        18.83 o                         
  16   2   7          5.59         12.72        73.09 o                         
  17   2   7       2220.41       2766.10       223.30 o                         
  18   2   7        246.99        328.76        70.19 o                         
  19   2   7         50.25         27.64        32.73 o                         
 -21   3   7        265.07        262.26        36.86 o                         
 -20   3   7         35.10         16.63        35.43 o                         
 -19   3   7         14.54         13.63        27.49 o                         
 -18   3   7        100.44         73.76        39.96 o                         
 -17   3   7        893.58        979.01        85.74 o                         
 -16   3   7       1948.89       1903.83       124.94 o                         
 -15   3   7          0.06          2.27        19.39 o                         
 -14   3   7         20.45         18.28        23.70 o                         
 -13   3   7        147.88        167.02        38.36 o                         
 -12   3   7         12.06          5.85        11.88 o                         
 -11   3   7          0.13         -0.56         6.92 o                         
 -10   3   7       4419.52       4647.82       132.01 o                         
  -9   3   7       3344.21       3734.25        86.06 o                         
  -8   3   7       1197.61       1123.61        27.91 o                         
  -7   3   7        108.64         81.21        11.85 o                         
  -6   3   7        210.29        223.15        14.46 o                         
  -5   3   7         72.51         84.54         6.48 o                         
  -4   3   7       1250.50       1405.11        27.47 o                         
  -3   3   7         12.66          5.90         6.55 o                         
  -2   3   7       1196.91       1161.78        23.70 o                         
  -1   3   7       6631.73       7666.59       106.11 o                         
   0   3   7       1304.33       1311.21        26.36 o                         
   1   3   7        466.68        405.77        16.87 o                         
   2   3   7        544.16        544.59        17.99 o                         
   3   3   7       5527.30       6012.92        88.27 o                         
   4   3   7       1325.35       1277.53        26.60 o                         
   5   3   7        160.80        130.05        11.86 o                         
   6   3   7       5404.06       5239.10       137.66 o                         
   7   3   7       7327.53       7272.07       152.33 o                         
   8   3   7        816.75        786.60        44.60 o                         
   9   3   7         16.91          6.30        17.62 o                         
  10   3   7         22.51         28.32        32.84 o                         
  11   3   7       2456.67       2440.33       107.37 o                         
  12   3   7       4499.20       4027.18       256.42 o                         
  13   3   7        543.18        511.53        72.22 o                         
  14   3   7        984.82       1010.50       117.64 o                         
  15   3   7        646.69        679.77        91.53 o                         
  16   3   7        715.30        764.08       178.93 o                         
  17   3   7          0.07          3.27        36.37 o                         
  18   3   7         10.39          9.82        37.46 o                         
  19   3   7        251.59        326.58        63.28 o                         
 -21   4   7         22.00          8.16        34.04 o                         
 -20   4   7         43.21         11.24        21.50 o                         
 -19   4   7         49.28         59.45        39.64 o                         
 -18   4   7        694.89        712.62        66.24 o                         
 -17   4   7         57.54         32.09        33.36 o                         
 -16   4   7       1475.15       1519.62        91.87 o                         
 -15   4   7        355.17        402.36        43.91 o                         
 -14   4   7        207.22        210.79        44.66 o                         
 -13   4   7        205.10        148.07        26.98 o                         
 -12   4   7       1340.49       1261.56        57.54 o                         
 -11   4   7       6896.99       7571.51       185.19 o                         
 -10   4   7       1628.54       1669.02        52.30 o                         
  -9   4   7         19.19         15.99         9.50 o                         
  -8   4   7         23.87         32.42        10.21 o                         
  -7   4   7        737.53        666.41        20.55 o                         
  -6   4   7       3870.84       3864.05        64.91 o                         
  -5   4   7          1.21          1.24         3.82 o                         
  -4   4   7       3348.44       3424.78        50.57 o                         
  -3   4   7       2394.35       2465.27        37.71 o                         
  -2   4   7        695.52        721.00        18.54 o                         
  -1   4   7        194.89        177.23        13.47 o                         
   0   4   7       2664.52       2787.43        49.73 o                         
   1   4   7       3584.77       3929.44        62.67 o                         
   2   4   7       3148.10       3235.61        60.05 o                         
   3   4   7         13.13          8.91         4.56 o                         
   4   4   7         85.96         85.77         7.34 o                         
   5   4   7       3250.67       3385.02        73.83 o                         
   6   4   7        853.17        732.63        27.33 o                         
   7   4   7        467.34        459.52        33.25 o                         
   8   4   7        972.11        876.62        46.53 o                         
   9   4   7       2844.61       2612.35        83.81 o                         
  10   4   7        351.82        340.00        41.49 o                         
  11   4   7         84.29         71.62        30.55 o                         
  12   4   7         14.15         12.09        21.13 o                         
  13   4   7       3051.95       2988.88       232.85 o                         
  14   4   7        527.75        444.33        54.64 o                         
  15   4   7          0.33          4.54        45.34 o                         
  16   4   7          9.47         10.36        37.56 o                         
  17   4   7       1813.80       2258.41       277.12 o                         
  18   4   7         54.19         50.55        55.28 o                         
  19   4   7         41.12         16.37        37.46 o                         
 -21   5   7         80.43        115.96        53.16 o                         
 -20   5   7         46.44         25.65        43.65 o                         
 -19   5   7        276.57        194.06        95.01 o                         
 -18   5   7         32.64         30.89        36.18 o                         
 -17   5   7        453.09        489.21        51.50 o                         
 -16   5   7          9.14          9.64        21.63 o                         
 -15   5   7        212.16        170.47        43.44 o                         
 -14   5   7        793.96        744.78        54.91 o                         
 -13   5   7        409.95        377.83        50.58 o                         
 -12   5   7       2959.75       2563.63       320.13 o                         
 -11   5   7        639.56        520.78        65.72 o                         
 -10   5   7        129.70        113.89        13.17 o                         
  -9   5   7        776.24        746.96        26.36 o                         
  -8   5   7       2436.16       2598.70        50.86 o                         
  -7   5   7         65.48         47.34        10.55 o                         
  -6   5   7       5607.23       5836.50        90.71 o                         
  -5   5   7        267.69        288.34        13.07 o                         
  -4   5   7       1760.59       1788.35        32.22 o                         
  -3   5   7        115.64        103.60        10.10 o                         
  -2   5   7       1864.83       1719.93        31.20 o                         
  -1   5   7       8753.95       9304.11       128.05 o                         
   0   5   7       1433.12       1345.96        29.80 o                         
   1   5   7       1986.05       1989.78        47.01 o                         
   2   5   7       7181.56       7061.02       139.83 o                         
   3   5   7        766.64        647.20        20.91 o                         
   4   5   7        402.92        367.92        12.71 o                         
   5   5   7        767.72        681.17        42.51 o                         
   6   5   7       5557.08       5405.75       149.61 o                         
   7   5   7         17.37         74.16        39.35 o                         
   8   5   7       1027.55        883.73        59.20 o                         
   9   5   7        600.50        401.83        74.43 o                         
  10   5   7        747.36        574.97        53.10 o                         
  11   5   7      10633.43      10689.51       389.23 o                         
  12   5   7         96.74        114.04        52.95 o                         
  13   5   7         49.06         31.66        31.73 o                         
  14   5   7         16.51         21.71        27.28 o                         
  15   5   7        712.19        728.88        73.16 o                         
  16   5   7          3.52         -0.03        22.57 o                         
  17   5   7         48.56         76.01       110.92 o                         
  18   5   7        491.83        592.79       165.11 o                         
 -20   6   7         27.99         34.30        46.00 o                         
 -19   6   7        269.40        365.51        81.15 o                         
 -18   6   7         52.94         50.98        42.49 o                         
 -17   6   7        239.27        195.45        71.39 o                         
 -16   6   7       1354.94       1415.35        92.12 o                         
 -15   6   7       2620.89       2804.47       154.83 o                         
 -14   6   7         68.65         65.80        39.86 o                         
 -13   6   7        952.87        772.99       116.61 o                         
 -12   6   7       1358.43       1273.52        84.21 o                         
 -11   6   7       5239.92       5132.67       143.04 o                         
 -10   6   7        523.42        498.31        29.77 o                         
  -9   6   7        109.58         77.02        14.23 o                         
  -8   6   7       7308.54       7589.50       141.85 o                         
  -7   6   7      17978.27      20086.94       330.63 o                         
  -6   6   7        814.33        873.64        24.75 o                         
  -5   6   7        265.28        246.61        14.38 o                         
  -4   6   7        161.89        189.16        10.46 o                         
  -3   6   7        893.47        905.16        19.03 o                         
  -2   6   7       2772.84       2755.18        46.09 o                         
  -1   6   7       6472.44       5793.31       176.97 o                         
   0   6   7        162.98        173.97        14.21 o                         
   1   6   7       2371.17       2164.94        43.42 o                         
   2   6   7       1515.77       1540.37        35.96 o                         
   3   6   7       3405.95       3376.99       125.28 o                         
   4   6   7       5485.79       5134.50       153.80 o                         
   5   6   7       6999.10       7116.61       158.02 o                         
   6   6   7       1542.56       1481.96        71.05 o                         
   7   6   7       9966.52       8906.75       801.43 o                         
   8   6   7        612.98        488.54        40.52 o                         
   9   6   7         21.99         43.50        28.32 o                         
  10   6   7         70.34         40.08        29.06 o                         
  11   6   7          0.17          5.03        20.02 o                         
  12   6   7       1252.90       1198.11       105.93 o                         
  13   6   7       1122.28       1199.57       101.04 o                         
  14   6   7          5.35         -6.41        40.47 o                         
  15   6   7       1445.11       1687.76       188.31 o                         
  16   6   7          1.40        263.05       198.81 o                         
  17   6   7        196.96        223.24        44.10 o                         
  18   6   7        144.37        231.30       127.28 o                         
 -20   7   7        762.80        859.72        95.48 o                         
 -19   7   7        156.83         57.40        37.70 o                         
 -18   7   7        161.40        153.15        47.42 o                         
 -17   7   7         66.07        101.94        61.93 o                         
 -16   7   7         29.52         35.07        36.81 o                         
 -15   7   7        602.82        634.87        81.78 o                         
 -14   7   7       2948.89       3112.21       159.82 o                         
 -13   7   7        245.35        253.64        51.80 o                         
 -12   7   7       5424.56       5041.34       357.01 o                         
 -11   7   7        200.14        132.77        20.15 o                         
 -10   7   7          4.97          5.18        11.41 o                         
  -9   7   7         99.87        119.31        19.21 o                         
  -8   7   7         18.54         20.51        10.57 o                         
  -7   7   7        414.05        388.16        19.51 o                         
  -6   7   7       3072.85       2732.70        54.60 o                         
  -5   7   7       1299.22       1328.48        28.64 o                         
  -4   7   7       4518.53       4545.36        73.83 o                         
  -3   7   7        818.99        945.10        35.53 o                         
  -2   7   7          3.41         11.48         8.86 o                         
  -1   7   7          5.57         12.64         9.06 o                         
   0   7   7       6443.59       6827.94       113.67 o                         
   1   7   7       5857.76       5855.08       135.39 o                         
   2   7   7       4719.85       4056.14        95.48 o                         
   3   7   7        180.00        224.28        12.94 o                         
   4   7   7        462.10        412.53        21.43 o                         
   5   7   7        500.79        571.36        53.78 o                         
   6   7   7        805.96        740.86        92.44 o                         
   7   7   7          3.91         82.71        63.98 o                         
   8   7   7       2550.72       2575.87       245.00 o                         
   9   7   7       1045.84        938.52       150.97 o                         
  10   7   7       2384.22       2022.19       202.70 o                         
  11   7   7        671.12        580.32        57.51 o                         
  12   7   7        316.06        346.22        72.69 o                         
  13   7   7          4.25        132.91       147.91 o                         
  14   7   7          3.11         -1.02        28.27 o                         
  15   7   7        353.57        375.15        52.74 o                         
  16   7   7        201.94        318.29       102.28 o                         
  17   7   7         22.48         24.63        28.47 o                         
 -19   8   7        161.64        178.31        44.87 o                         
 -18   8   7        816.85        829.43        77.94 o                         
 -17   8   7         49.91         69.55        41.71 o                         
 -16   8   7         68.36         77.76        49.12 o                         
 -15   8   7        517.25        525.86        80.26 o                         
 -14   8   7        152.67        152.35        53.40 o                         
 -13   8   7        604.92        526.15        62.56 o                         
 -12   8   7       1759.22       1644.41        82.02 o                         
 -11   8   7          1.62          5.11        18.70 o                         
 -10   8   7        191.99        173.65        26.04 o                         
  -9   8   7         14.98         19.07        15.24 o                         
  -8   8   7          4.23          4.44        10.22 o                         
  -7   8   7        141.67        128.58        16.40 o                         
  -6   8   7       2172.34       1934.81        54.22 o                         
  -5   8   7       1395.32       1304.61        67.98 o                         
  -4   8   7       5177.96       5013.37        90.97 o                         
  -3   8   7         21.65         26.96         8.42 o                         
  -2   8   7        557.38        564.76        19.77 o                         
  -1   8   7       2588.07       2641.98        77.41 o                         
   0   8   7       3817.26       3789.99        67.53 o                         
   1   8   7       1097.46       1013.26        28.54 o                         
   2   8   7       5528.00       5099.58       109.30 o                         
   3   8   7        738.42        872.77        34.57 o                         
   4   8   7         98.16         82.70        17.78 o                         
   5   8   7         90.73        117.83        24.79 o                         
   6   8   7         33.88         27.81        20.78 o                         
   7   8   7        886.20        747.59        58.40 o                         
   8   8   7        312.92        273.58        37.84 o                         
   9   8   7       1198.82       1115.38        69.14 o                         
  10   8   7        827.87        692.50        95.53 o                         
  11   8   7        430.39        441.83        75.13 o                         
  12   8   7         10.39         10.37        44.41 o                         
  13   8   7        278.62        264.56        55.58 o                         
  14   8   7        709.50        760.01        81.30 o                         
  15   8   7        427.13        390.49        58.23 o                         
  16   8   7        129.99         93.68        32.19 o                         
  17   8   7         87.46         49.02        30.85 o                         
 -19   9   7        262.13        214.55        43.18 o                         
 -18   9   7         89.76        143.42        42.48 o                         
 -17   9   7         82.49        139.21        44.60 o                         
 -16   9   7        327.91        309.01        51.62 o                         
 -15   9   7       2131.29       2357.14       189.55 o                         
 -14   9   7        241.33        185.35        45.95 o                         
 -13   9   7        111.87        155.79        48.35 o                         
 -12   9   7          2.49          3.85        18.21 o                         
 -11   9   7          5.74          8.22        19.64 o                         
 -10   9   7          1.70          6.63        15.16 o                         
  -9   9   7          0.17          5.66        15.51 o                         
  -8   9   7        175.60        146.72        28.47 o                         
  -7   9   7       3959.93       3844.08       188.93 o                         
  -6   9   7          2.32          6.86        12.94 o                         
  -5   9   7        198.60        158.10        19.63 o                         
  -4   9   7        563.47        551.47        30.28 o                         
  -3   9   7        986.41        909.66        54.55 o                         
  -2   9   7        179.78        171.82        14.49 o                         
  -1   9   7        555.21        547.32        23.15 o                         
   0   9   7       1271.64       1255.54        34.14 o                         
   1   9   7       5673.00       5280.55       140.97 o                         
   2   9   7        152.08        143.33        20.45 o                         
   3   9   7          0.67          2.92        10.67 o                         
   4   9   7        324.85        309.72        29.06 o                         
   5   9   7       4119.76       4092.47       224.89 o                         
   6   9   7          3.94         12.24        19.37 o                         
   7   9   7        597.48        525.07        37.51 o                         
   8   9   7         35.03        201.48       146.31 o                         
   9   9   7       2090.64       2548.90       635.10 o                         
  10   9   7        258.23        254.55        63.63 o                         
  11   9   7         42.84         44.21        40.61 o                         
  12   9   7        379.86        359.15        57.74 o                         
  13   9   7       3432.85       4096.35       231.28 o                         
  14   9   7         55.75        109.66        53.72 o                         
  15   9   7        267.71        298.05        64.09 o                         
  16   9   7         55.46         65.69        33.92 o                         
 -18  10   7         35.63         28.14        27.72 o                         
 -17  10   7        172.10        154.42        44.27 o                         
 -16  10   7         34.88         49.50        36.28 o                         
 -15  10   7         23.77         41.28        41.92 o                         
 -14  10   7        350.24        349.71        50.13 o                         
 -13  10   7        375.37        343.83        41.74 o                         
 -12  10   7       1304.02       1198.71        76.75 o                         
 -11  10   7         11.96         13.81        32.23 o                         
 -10  10   7          0.18          1.10        12.75 o                         
  -9  10   7         56.99         87.79        29.87 o                         
  -8  10   7          0.05          3.04        15.26 o                         
  -7  10   7         14.24         34.27        23.33 o                         
  -6  10   7        979.07        930.59        72.50 o                         
  -5  10   7       1278.83       1336.26        69.87 o                         
  -4  10   7        166.21        126.98        18.95 o                         
  -3  10   7          3.80          8.20        13.06 o                         
  -2  10   7        131.55         96.47        15.40 o                         
  -1  10   7        837.58        724.37        51.09 o                         
   0  10   7          2.17          6.10        10.95 o                         
   1  10   7          1.90          2.80        11.17 o                         
   2  10   7        856.76        785.88        47.62 o                         
   3  10   7        427.98        458.12        41.36 o                         
   4  10   7         58.66         65.87        30.67 o                         
   5  10   7         44.19         53.54        28.27 o                         
   6  10   7        385.20        345.65        41.34 o                         
   7  10   7        773.27        607.49        62.68 o                         
   8  10   7        637.39        536.97        64.83 o                         
   9  10   7         39.76         43.58        25.51 o                         
  10  10   7         97.08        102.20        38.71 o                         
  11  10   7       2260.94       2551.59       162.85 o                         
  12  10   7        282.61        289.97        59.57 o                         
  13  10   7        106.10        152.52        65.57 o                         
  14  10   7         78.66         89.83        41.68 o                         
  15  10   7       1096.65       1444.26       184.78 o                         
  16  10   7        345.11        369.16        49.78 o                         
 -17  11   7          1.20          7.48        19.47 o                         
 -16  11   7         25.42         16.23        35.59 o                         
 -15  11   7        664.81        564.81        59.69 o                         
 -14  11   7         84.31         60.92        44.93 o                         
 -13  11   7          2.73          7.94        22.92 o                         
 -12  11   7         98.87         90.83        34.97 o                         
 -11  11   7       1715.82       1814.81       142.15 o                         
 -10  11   7         68.84         69.10        26.69 o                         
  -9  11   7         49.18         49.97        27.31 o                         
  -8  11   7        184.71        182.85        35.95 o                         
  -7  11   7        734.60        791.25        64.56 o                         
  -6  11   7        373.34        335.60        49.49 o                         
  -5  11   7          4.33          4.98        17.51 o                         
  -4  11   7        367.74        319.08        42.72 o                         
  -3  11   7       5743.17       5661.36       414.17 o                         
  -2  11   7        356.68        312.05        34.48 o                         
  -1  11   7         70.34         68.57        19.43 o                         
   0  11   7         20.28         21.99        15.45 o                         
   1  11   7         17.46         24.47        16.89 o                         
   2  11   7         97.55         96.13        25.28 o                         
   3  11   7         32.57         47.31        25.15 o                         
   4  11   7          3.05          4.33        16.31 o                         
   5  11   7         57.21         62.96        27.13 o                         
   6  11   7         85.12         79.23        24.68 o                         
   7  11   7          5.34          4.65        16.50 o                         
   8  11   7        263.25        241.13        39.58 o                         
   9  11   7        213.35        262.56        51.08 o                         
  10  11   7         28.89         20.92        26.78 o                         
  11  11   7          2.84         -1.36        24.22 o                         
  12  11   7         48.38         82.34        42.94 o                         
  13  11   7       1303.42       1522.00       115.26 o                         
  14  11   7          9.32          2.17        21.13 o                         
  15  11   7         27.45         45.38        29.60 o                         
 -16  12   7         27.98          1.61        30.46 o                         
 -15  12   7          0.03         -8.36        45.95 o                         
 -14  12   7         11.21          4.15        17.52 o                         
 -13  12   7        359.24        302.26        48.87 o                         
 -12  12   7        102.57        108.99        38.06 o                         
 -11  12   7          0.01          1.61        21.76 o                         
 -10  12   7        297.59        284.19        38.25 o                         
  -9  12   7        727.35        727.59        62.01 o                         
  -8  12   7         92.03        111.36        35.21 o                         
  -7  12   7         14.68         16.98        26.42 o                         
  -6  12   7        533.27        551.89        54.78 o                         
  -5  12   7         13.75         56.08        30.87 o                         
  -4  12   7         83.18         76.96        33.94 o                         
  -3  12   7          9.90          9.98        21.81 o                         
  -2  12   7       1848.97       1590.13       116.76 o                         
  -1  12   7      19023.12      16151.64      2412.26 o                         
   0  12   7        200.02        134.88        35.85 o                         
   1  12   7          6.53          9.65        24.85 o                         
   2  12   7         64.46        127.61        28.15 o                         
   3  12   7       1270.77       1182.58        62.55 o                         
   4  12   7         60.46         78.47        29.52 o                         
   5  12   7         10.51          3.99        15.85 o                         
   6  12   7        385.96        364.23        37.74 o                         
   7  12   7       4314.85       2765.29       590.43 o                         
   8  12   7          0.16         -0.89        15.89 o                         
   9  12   7          2.05          8.75        32.43 o                         
  10  12   7         78.11        115.77        40.80 o                         
  11  12   7        146.33        115.93        43.07 o                         
  12  12   7        141.57        143.69        34.96 o                         
  13  12   7          0.35          4.99        15.62 o                         
  14  12   7        229.85        368.48        60.73 o                         
 -15  13   7          4.19          7.17        26.78 o                         
 -14  13   7         56.89         80.21        29.97 o                         
 -13  13   7          0.57         -0.61        21.18 o                         
 -12  13   7          1.12          9.07        22.35 o                         
 -11  13   7       2164.76       2171.86       157.68 o                         
 -10  13   7          2.12          1.70        18.79 o                         
  -9  13   7          0.01          4.75        22.54 o                         
  -8  13   7        298.89        295.49        48.93 o                         
  -7  13   7       2646.40       2454.70       121.14 o                         
  -6  13   7        162.43        240.22        41.20 o                         
  -5  13   7         52.51         41.15        35.67 o                         
  -4  13   7         18.85          8.57        21.37 o                         
  -3  13   7       9759.05      11177.46       433.44 o                         
  -2  13   7         78.12         69.67        41.38 o                         
  -1  13   7         13.41          4.01        16.35 o                         
   0  13   7         95.41        102.18        32.55 o                         
   1  13   7       4674.58       3976.38       290.43 o                         
   2  13   7        301.86        281.71        36.95 o                         
   3  13   7         48.43         22.20        24.05 o                         
   4  13   7        402.09        415.51        50.32 o                         
   5  13   7       8118.09       6889.75       540.78 o                         
   6  13   7         77.08         89.80        24.98 o                         
   7  13   7          5.29         12.34        23.93 o                         
   8  13   7        119.03        163.82        31.89 o                         
   9  13   7       4135.61       4885.99       515.46 o                         
  10  13   7         60.36         99.18        37.09 o                         
  11  13   7          0.70          4.22        17.38 o                         
  12  13   7        216.49        198.85        42.33 o                         
  13  13   7          7.22         16.47        20.94 o                         
 -14  14   7         73.08         78.50        21.75 o                         
 -13  14   7        187.80        166.47        36.47 o                         
 -12  14   7          5.02         13.76        21.69 o                         
 -11  14   7          5.35          2.83        20.50 o                         
 -10  14   7         55.56         77.25        44.42 o                         
  -9  14   7         76.77         83.27        31.90 o                         
  -8  14   7          3.20         13.56        21.68 o                         
  -7  14   7          9.42         16.22        22.60 o                         
  -6  14   7        269.42        366.68        55.18 o                         
  -5  14   7       1156.07       1131.50       108.03 o                         
  -4  14   7         23.85         13.03        33.92 o                         
  -3  14   7          2.16          6.31        21.77 o                         
  -2  14   7        120.23        111.72        41.42 o                         
  -1  14   7        164.48        221.51        51.93 o                         
   0  14   7          1.80         12.71        27.29 o                         
   1  14   7          0.28          5.71        24.82 o                         
   2  14   7        556.38        671.02        70.83 o                         
   3  14   7       2736.07       2785.80       139.62 o                         
   4  14   7        555.87        579.06        49.31 o                         
   5  14   7          2.91         19.31        26.68 o                         
   6  14   7          6.52         21.16        27.43 o                         
   7  14   7        830.19        788.85       112.15 o                         
   8  14   7         12.05         22.05        18.70 o                         
   9  14   7          4.17          7.64        24.69 o                         
  10  14   7        141.79        149.38        33.83 o                         
  11  14   7       2053.39       2672.82       158.75 o                         
 -12  15   7         23.29         22.61        25.37 o                         
 -11  15   7          5.23          3.39        22.53 o                         
 -10  15   7        146.01        218.40        40.88 o                         
  -9  15   7          3.37         24.92        23.53 o                         
  -8  15   7        436.36        553.34        58.26 o                         
  -7  15   7         28.30         34.60        23.54 o                         
  -6  15   7        222.93        236.87        34.89 o                         
  -5  15   7          0.13         17.37        29.80 o                         
  -4  15   7         49.32         42.50        29.91 o                         
  -3  15   7         41.17         45.68        38.37 o                         
  -2  15   7        161.71        256.66        45.73 o                         
  -1  15   7          0.04         12.77        27.07 o                         
   0  15   7         11.67          5.13        19.65 o                         
   1  15   7        939.57        878.13        96.46 o                         
   2  15   7         45.98         42.74        31.92 o                         
   3  15   7          0.04         -1.61        21.84 o                         
   4  15   7        181.40        198.34        41.88 o                         
   5  15   7         31.44         29.93        28.27 o                         
   6  15   7         97.05        129.97        32.96 o                         
   7  15   7          0.66          0.52        14.09 o                         
   8  15   7         66.51         86.03        38.15 o                         
   9  15   7          1.03         -0.64        21.89 o                         
  10  15   7          2.74          2.78        17.15 o                         
 -10  16   7         73.54        129.61        33.65 o                         
  -9  16   7        980.80        874.91        88.48 o                         
  -8  16   7          6.06          9.47        19.52 o                         
  -7  16   7         32.69         66.81        32.01 o                         
  -6  16   7          6.67          7.62        19.38 o                         
  -5  16   7         76.71         49.17        28.99 o                         
  -4  16   7         24.61         30.43        29.64 o                         
  -3  16   7         20.63         80.45        35.51 o                         
  -2  16   7         61.09        104.51        44.88 o                         
  -1  16   7          2.15          8.49        25.68 o                         
   0  16   7          6.84         16.74        34.99 o                         
   1  16   7         12.33          2.85        14.62 o                         
   2  16   7         92.05         53.67        24.32 o                         
   3  16   7       3319.56       3127.41       468.07 o                         
   4  16   7        116.18        107.80        40.82 o                         
   5  16   7          0.10         -2.20        10.49 o                         
   6  16   7          4.94          5.55        14.24 o                         
   7  16   7         42.44         40.24        38.73 o                         
   8  16   7        283.09        343.13        53.92 o                         
  -7  17   7         54.25         49.91        29.49 o                         
  -6  17   7         11.95         20.88        21.02 o                         
  -5  17   7         29.61         58.00        27.81 o                         
  -4  17   7          3.69          9.96        20.66 o                         
  -3  17   7        923.68       1147.61        84.30 o                         
  -2  17   7        202.06        296.81        58.97 o                         
  -1  17   7          3.32          1.62        23.39 o                         
   0  17   7         12.63         22.02        24.91 o                         
   1  17   7        255.05        217.23        42.87 o                         
   2  17   7         11.91         47.18        21.94 o                         
   3  17   7        103.16        272.83        42.64 o                         
   4  17   7        471.78        514.78        73.17 o                         
   5  17   7         13.65         12.01        16.81 o                         
 -21   0   8          1.20         -2.88        27.24 o                         
 -20   0   8        560.47        707.03        87.44 o                         
 -19   0   8         80.59         39.57        57.08 o                         
 -18   0   8          0.03         -0.55        27.25 o                         
 -17   0   8         33.86         15.95        50.93 o                         
 -16   0   8       7342.96       9157.97       473.50 o                         
 -15   0   8         34.54         24.73        53.36 o                         
 -14   0   8          8.74          2.54        29.57 o                         
 -13   0   8        599.60        659.09       122.09 o                         
 -12   0   8      12134.37      15790.25       455.33 o                         
 -11   0   8        192.66        244.79        26.08 o                         
 -10   0   8          2.97          2.35        10.80 o                         
  -9   0   8        873.80        840.87        46.39 o                         
  -8   0   8       1384.70       1316.74        48.64 o                         
  -7   0   8       2055.91       2503.69        80.93 o                         
  -6   0   8          3.71         -0.02         6.35 o                         
  -5   0   8        220.26        180.91        20.36 o                         
  -4   0   8      16623.27      21661.81       466.89 o                         
  -3   0   8         46.50         30.52        15.64 o                         
  -2   0   8          0.04         -0.21         5.55 o                         
  -1   0   8        499.68        535.17        19.46 o                         
   0   0   8       2487.46       3118.90        81.87 o                         
   1   0   8        623.83        672.47        37.79 o                         
   2   0   8         43.79         11.52        12.51 o                         
   3   0   8          0.01         19.41        17.14 o                         
   4   0   8      39640.98      46370.78      1759.51 o                         
   5   0   8        491.50        452.01        39.94 o                         
   6   0   8          1.20          2.43        16.70 o                         
   7   0   8          0.57          6.35        16.93 o                         
   8   0   8       1748.95       2283.38        97.84 o                         
   9   0   8        772.89        734.09        49.94 o                         
  10   0   8          7.80          5.97        17.76 o                         
  11   0   8         17.39         11.25        31.78 o                         
  12   0   8       7197.75       7620.56       382.46 o                         
  13   0   8        273.67        232.01        73.03 o                         
  14   0   8          0.03          0.31        19.88 o                         
 -21   1   8          2.45         -0.62        23.33 o                         
 -20   1   8          0.66          2.33        24.76 o                         
 -19   1   8          0.24         -0.43        21.28 o                         
 -18   1   8       2479.09       2821.14       150.31 o                         
 -17   1   8         12.39         12.40        35.23 o                         
 -16   1   8          2.57         -4.79        28.59 o                         
 -15   1   8          8.33          7.94        30.86 o                         
 -14   1   8       3077.82       3729.53       152.12 o                         
 -13   1   8          3.18          2.26        10.38 o                         
 -12   1   8         12.69         10.99        11.07 o                         
 -11   1   8        171.05        215.83        17.69 o                         
 -10   1   8         84.12         96.83        13.71 o                         
  -9   1   8        167.11        181.39        16.06 o                         
  -8   1   8         13.84          8.77         9.02 o                         
  -7   1   8         95.76         78.28        10.59 o                         
  -6   1   8       8560.87      11196.03       204.54 o                         
  -5   1   8        109.69         91.74         9.22 o                         
  -4   1   8          7.25          6.84         7.80 o                         
  -3   1   8          7.92          3.38         6.96 o                         
  -2   1   8     105725.85     134654.80      2482.60 o                         
  -1   1   8       1099.00       1154.66        28.68 o                         
   0   1   8          3.55          2.42         4.44 o                         
   1   1   8        213.39        209.30        17.18 o                         
   2   1   8       3015.23       3831.99        71.68 o                         
   3   1   8          5.33          1.64         3.00 o                         
   4   1   8          6.99          1.11         3.71 o                         
   5   1   8        276.24        258.27        14.26 o                         
   6   1   8      16549.78      21738.65       567.06 o                         
   7   1   8        529.75        522.29        23.81 o                         
   8   1   8          3.88          1.57         8.78 o                         
   9   1   8        442.65        381.12        27.96 o                         
  10   1   8       2051.68       2538.75        80.66 o                         
  11   1   8         50.65         27.97        21.59 o                         
  12   1   8          5.64          4.37        21.05 o                         
  13   1   8         56.67         18.24        27.31 o                         
  14   1   8        456.34        488.65        70.42 o                         
  15   1   8         76.11         35.68        38.48 o                         
  16   1   8         13.76          8.36        35.27 o                         
  17   1   8        236.69        242.20        91.64 o                         
 -21   2   8         13.50         10.27        23.76 o                         
 -20   2   8        625.76        865.22        79.93 o                         
 -19   2   8         15.48         11.97        39.11 o                         
 -18   2   8          5.67         -0.17        31.09 o                         
 -17   2   8          1.01         -1.51        29.45 o                         
 -16   2   8      12651.47      15148.24       574.21 o                         
 -15   2   8         47.05         34.10        35.47 o                         
 -14   2   8         21.93         13.64        24.99 o                         
 -13   2   8         34.56         12.43        15.72 o                         
 -12   2   8      11524.74      13060.17       316.22 o                         
 -11   2   8        119.86        139.49        17.83 o                         
 -10   2   8          5.30          3.52         9.30 o                         
  -9   2   8        327.23        305.80        19.01 o                         
  -8   2   8       1633.54       1956.89        41.95 o                         
  -7   2   8        195.40        187.83        14.01 o                         
  -6   2   8         19.76          4.69         6.76 o                         
  -5   2   8       3521.77       3660.51        56.77 o                         
  -4   2   8       9827.43      12302.21       161.77 o                         
  -3   2   8        194.98        189.73        12.94 o                         
  -2   2   8          2.30          0.31         3.97 o                         
  -1   2   8        155.58        141.85        11.44 o                         
   0   2   8        116.51        187.33        13.30 o                         
   1   2   8        161.48        159.19        11.94 o                         
   2   2   8         71.28         40.63         8.86 o                         
   3   2   8       3697.86       3492.42        86.73 o                         
   4   2   8        409.29        390.42        16.09 o                         
   5   2   8       1269.94       1188.85        37.84 o                         
   6   2   8        391.17        413.91        23.58 o                         
   7   2   8          0.28          5.59         9.08 o                         
   8   2   8      14672.82      15528.79       486.48 o                         
   9   2   8       1194.39       1108.56        44.44 o                         
  10   2   8         75.65         35.04        29.05 o                         
  11   2   8        164.74        164.27        35.48 o                         
  12   2   8       7332.26       7052.86       386.61 o                         
  13   2   8         58.97         38.38        29.15 o                         
  14   2   8         28.76          5.63        44.49 o                         
  15   2   8         67.20         53.78        45.49 o                         
  16   2   8       4998.98       5204.16       432.41 o                         
  17   2   8        356.04        364.03       116.74 o                         
  18   2   8         63.42         32.73        37.82 o                         
 -21   3   8        372.15        328.45        45.47 o                         
 -20   3   8         27.42         12.53        27.29 o                         
 -19   3   8         36.45         28.70        34.39 o                         
 -18   3   8        178.48        141.47        45.97 o                         
 -17   3   8        175.93        112.74        56.20 o                         
 -16   3   8        161.33         94.18        62.10 o                         
 -15   3   8          7.56          7.96        26.64 o                         
 -14   3   8        757.96        916.51        63.56 o                         
 -13   3   8        466.67        416.50        38.93 o                         
 -12   3   8         13.20          6.37        11.83 o                         
 -11   3   8        109.27        127.17        21.07 o                         
 -10   3   8      15505.84      18537.03       469.32 o                         
  -9   3   8        569.29        616.50        23.41 o                         
  -8   3   8        265.14        229.45        14.46 o                         
  -7   3   8       1462.57       1496.43        32.08 o                         
  -6   3   8       3159.66       3192.41        59.29 o                         
  -5   3   8        785.45        808.93        20.92 o                         
  -4   3   8        217.35        232.36        13.14 o                         
  -3   3   8         62.58         45.84         8.79 o                         
  -2   3   8       2729.46       3107.63        46.74 o                         
  -1   3   8        823.18        775.32        18.17 o                         
   0   3   8        158.40        138.05        12.10 o                         
   1   3   8        148.88        171.70        11.75 o                         
   2   3   8        104.35         90.32         9.53 o                         
   3   3   8       3461.34       3412.11        77.42 o                         
   4   3   8        430.79        369.87        21.30 o                         
   5   3   8        499.20        554.00        18.85 o                         
   6   3   8       5052.54       5528.87       114.47 o                         
   7   3   8        364.22        371.02        22.90 o                         
   8   3   8          1.35          1.59        14.39 o                         
   9   3   8        106.11         75.12        31.16 o                         
  10   3   8        671.56        780.33        59.92 o                         
  11   3   8         81.98         79.94        34.57 o                         
  12   3   8        474.99        431.95        61.30 o                         
  13   3   8       2353.12       1862.26       189.97 o                         
  14   3   8        185.08        241.41        67.73 o                         
  15   3   8        161.32        143.74        48.39 o                         
  16   3   8         11.95          0.99        20.66 o                         
  17   3   8        278.10        297.48        77.47 o                         
  18   3   8        222.42        226.21        61.46 o                         
 -21   4   8        111.22        109.14        26.71 o                         
 -20   4   8       1105.25       1206.44       111.50 o                         
 -19   4   8        358.30        334.06        58.48 o                         
 -18   4   8        275.22        179.96        63.56 o                         
 -17   4   8         14.09         15.66        32.84 o                         
 -16   4   8       4456.56       4635.53       760.80 o                         
 -15   4   8        339.46        389.44        55.41 o                         
 -14   4   8          0.33          5.36        21.94 o                         
 -13   4   8        259.23        234.59        31.46 o                         
 -12   4   8       3868.10       4032.57       113.85 o                         
 -11   4   8       1735.75       1616.81        61.45 o                         
 -10   4   8        503.65        503.71        26.69 o                         
  -9   4   8         16.21          8.23         7.45 o                         
  -8   4   8        565.54        624.96        21.40 o                         
  -7   4   8       2260.44       2178.01        45.01 o                         
  -6   4   8        650.34        560.51        21.30 o                         
  -5   4   8        749.95        678.87        19.86 o                         
  -4   4   8       4750.87       4997.01        71.38 o                         
  -3   4   8          4.60          2.76         5.73 o                         
  -2   4   8         62.32         36.47         8.59 o                         
  -1   4   8        288.01        319.78        14.18 o                         
   0   4   8      16651.34      18695.72       274.02 o                         
   1   4   8       1160.90       1041.38        27.37 o                         
   2   4   8        314.34        279.98        13.15 o                         
   3   4   8        119.00        100.46         8.29 o                         
   4   4   8        878.35        945.95        25.59 o                         
   5   4   8        436.94        371.91        19.03 o                         
   6   4   8         84.63         39.05         9.17 o                         
   7   4   8        545.04        532.36        37.77 o                         
   8   4   8       1591.49       1670.17        93.19 o                         
   9   4   8        143.77         95.98        41.29 o                         
  10   4   8        218.05        172.33        44.78 o                         
  11   4   8       2505.64       2602.28       170.23 o                         
  12   4   8       1271.93       1287.09        82.44 o                         
  13   4   8       3305.66       3164.41       257.65 o                         
  14   4   8        352.28        329.76        51.59 o                         
  15   4   8        235.68        197.00        54.70 o                         
  16   4   8          2.45         15.98        33.02 o                         
  17   4   8        283.66        253.85       129.10 o                         
  18   4   8        242.97        315.31        76.38 o                         
 -20   5   8          6.39         -1.15        25.99 o                         
 -19   5   8        726.79        738.12       100.24 o                         
 -18   5   8        360.05        371.89        48.91 o                         
 -17   5   8        149.75         97.45        38.41 o                         
 -16   5   8         35.48         23.31        30.37 o                         
 -15   5   8        256.85        292.91        49.77 o                         
 -14   5   8       2549.46       2789.39       126.22 o                         
 -13   5   8         77.51         67.45        26.78 o                         
 -12   5   8       1044.14        992.16        98.56 o                         
 -11   5   8       1808.47       1662.93        62.84 o                         
 -10   5   8          5.91         16.85        11.64 o                         
  -9   5   8        320.05        283.69        19.72 o                         
  -8   5   8       1582.66       1439.40        48.37 o                         
  -7   5   8        113.30        125.75        13.47 o                         
  -6   5   8      12407.05      13786.88       201.82 o                         
  -5   5   8        541.21        542.88        20.02 o                         
  -4   5   8        242.96        180.14        12.53 o                         
  -3   5   8          2.28          4.11         5.99 o                         
  -2   5   8       1027.64        996.38        24.74 o                         
  -1   5   8        935.72        876.47        22.54 o                         
   0   5   8        101.65         38.20         8.04 o                         
   1   5   8       5648.14       5213.38       108.62 o                         
   2   5   8      12709.18      13499.67       214.22 o                         
   3   5   8         13.20          6.91         6.94 o                         
   4   5   8        476.65        375.78        30.26 o                         
   5   5   8       2208.82       2192.18        68.09 o                         
   6   5   8       4603.77       4684.58        95.80 o                         
   7   5   8         60.10         53.20        25.83 o                         
   8   5   8         27.97         13.87        29.13 o                         
   9   5   8       1489.02       1434.69        83.28 o                         
  10   5   8       5554.73       5491.38       204.81 o                         
  11   5   8       5045.05       4789.85       283.09 o                         
  12   5   8        497.34        397.90        83.24 o                         
  13   5   8         15.35         22.04        31.88 o                         
  14   5   8         51.67         81.67        36.34 o                         
  15   5   8        171.69        231.11       119.45 o                         
  16   5   8         16.32         11.06        39.00 o                         
  17   5   8        187.33        174.15        86.37 o                         
  18   5   8        124.58        117.10        63.64 o                         
 -20   6   8         38.48         47.18        60.69 o                         
 -19   6   8          0.44          1.68        27.41 o                         
 -18   6   8        105.53         74.14        34.40 o                         
 -17   6   8         38.36         44.07        40.34 o                         
 -16   6   8       2100.63       2221.06       118.49 o                         
 -15   6   8       2650.88       2564.39       184.05 o                         
 -14   6   8        116.49         70.97        28.24 o                         
 -13   6   8         88.09         77.17        26.55 o                         
 -12   6   8       2171.81       2227.99        92.09 o                         
 -11   6   8       4792.20       4642.31       256.31 o                         
 -10   6   8       1278.53       1145.47        98.55 o                         
  -9   6   8        438.77        409.51        22.98 o                         
  -8   6   8       6936.81       7286.65       124.45 o                         
  -7   6   8      13135.69      14705.29       249.13 o                         
  -6   6   8        522.51        462.64        18.46 o                         
  -5   6   8          1.97          3.51         6.28 o                         
  -4   6   8         92.93         97.79         8.19 o                         
  -3   6   8         28.77         34.77         6.73 o                         
  -2   6   8       2708.97       2557.19        78.11 o                         
  -1   6   8       8359.69       8125.06       125.14 o                         
   0   6   8        251.61        197.93        14.58 o                         
   1   6   8        223.20        184.92        15.45 o                         
   2   6   8         20.47         18.45         9.07 o                         
   3   6   8       5447.68       5377.56       129.95 o                         
   4   6   8       1758.84       1682.01        41.06 o                         
   5   6   8      14141.04      14252.42       439.06 o                         
   6   6   8       2555.58       2440.61       178.25 o                         
   7   6   8      11865.13      10580.64       754.71 o                         
   8   6   8       3272.45       3164.19       105.49 o                         
   9   6   8        286.50        322.23        55.88 o                         
  10   6   8        172.19        145.30        57.95 o                         
  11   6   8         72.15         67.36        33.98 o                         
  12   6   8         28.24        111.30        98.84 o                         
  13   6   8        766.81       1124.43       325.55 o                         
  14   6   8        164.00        162.58        46.23 o                         
  15   6   8       1293.65       1349.36       108.03 o                         
  16   6   8        595.86        552.83        54.39 o                         
  17   6   8        143.66        110.61        58.00 o                         
 -20   7   8        841.97        790.21       129.68 o                         
 -19   7   8        186.41        159.92        43.66 o                         
 -18   7   8         14.16         26.12        30.76 o                         
 -17   7   8         18.96         30.89        31.83 o                         
 -16   7   8         22.94         17.57        40.33 o                         
 -15   7   8        160.05        130.81        44.90 o                         
 -14   7   8       2771.26       2760.84       170.17 o                         
 -13   7   8         33.80         30.61        21.06 o                         
 -12   7   8       5659.03       5903.42       451.15 o                         
 -11   7   8         20.18         16.87        18.11 o                         
 -10   7   8        468.75        407.22        30.76 o                         
  -9   7   8       1033.01        970.46        42.20 o                         
  -8   7   8         56.26         25.84        13.10 o                         
  -7   7   8        543.03        542.56        28.93 o                         
  -6   7   8       3149.68       3067.87        61.59 o                         
  -5   7   8       3065.36       3326.32        60.33 o                         
  -4   7   8       3766.28       3674.57        80.48 o                         
  -3   7   8         19.82         23.73         9.39 o                         
  -2   7   8         88.64         95.63        12.50 o                         
  -1   7   8       2860.57       2805.64        52.78 o                         
   0   7   8       9166.64       9908.76       307.55 o                         
   1   7   8       1121.82       1056.91        31.45 o                         
   2   7   8       1925.36       1736.84        38.74 o                         
   3   7   8        292.98        332.81        19.52 o                         
   4   7   8       2073.88       1891.67       110.52 o                         
   5   7   8        941.92        892.64        44.51 o                         
   6   7   8        214.83        191.28        28.89 o                         
   7   7   8       1442.52       1371.04       112.92 o                         
   8   7   8       5450.27       5375.46       433.21 o                         
   9   7   8        164.87        147.82        55.87 o                         
  10   7   8        144.64        168.28        38.39 o                         
  11   7   8        483.05        234.57       164.36 o                         
  12   7   8        341.26        390.86        68.39 o                         
  13   7   8        213.40        285.73        71.27 o                         
  14   7   8        131.14        173.38        53.91 o                         
  15   7   8         32.96         29.30        34.54 o                         
  16   7   8        110.82        111.51        31.61 o                         
  17   7   8          4.06          7.82        20.63 o
[truncated: 442,342 more chars]
